# Supplementary material for: Racemic mefloquinium chloro­difluoro­acetate: crystal structure and Hirshfeld surface analysis
Source: Acta Crystallogr E Crystallogr Commun. 2018 Jun 5;74(Pt 7):895–900. doi: 10.1107/S2056989018007703 (PMC6038619; doi:10.1107/S2056989018007703)
Supplement: Supplementary file 1 [file e-74-00895-sup1.cif]

##############################################################################
#                                                                            #
# This CIF contains the data in a paper accepted for publication in          #
# Acta Crystallographica Section E. It conforms to the requirements of       #
# Notes for Authors for Acta Crystallographica Section E, and has been       #
# peer reviewed under the auspices of the IUCr Commission on Journals.       #
#                                                                            #
# Full details of the Crystallographic Information File format               #
# are given in the paper "The Crystallographic Information File (CIF):       #
# a New Standard Archive File for Crystallography" by S. R. Hall, F. H.      #
# Allen and I. D. Brown [Acta Cryst. (1991), A47, 655-685].                  #
#                                                                            #
# The current version of the core CIF dictionary is obtainable from          #
# ftp://ftp.iucr.org/pub/cif_core.dic.                                       #
#                                                                            #
# Software is freely available for graphical display of the structure(s)     #
# in this CIF. For information consult the CIF software page                 #
# http://www.iucr.org/resources/cif/software.                                #
#                                                                            #
# This file may be used for bona fide research purposes within the           #
# scientific community so long as proper attribution is given to the journal # 
# article from which it was obtained.                                        #
#                                                                            #
##############################################################################
data_I
_audit_creation_method     'SHELXL-2014/7'
_database_code_depnum_ccdc_archive     'CCDC 1844854'
_chemical_name_systematic
;
2-{[2,8-Bis(trifluoromethyl)quinolin-4-yl](hydroxy)methyl}piperidin-1-ium
chlorodifluoroacetate
;
_chemical_name_common     ?
_chemical_formula_moiety     'C17 H17 F6 N2 O +, C2 Cl F2 O2 -'
_chemical_formula_sum     'C19 H17 Cl F8 N2 O3'
_chemical_formula_iupac     'C17 H17 F6 N2 O +, C2 Cl F2 O2 -'
_chemical_formula_weight     508.79
_chemical_melting_point     ?
_shelx_space_group_comment
;
The symmetry employed for this shelxl refinement is uniquely defined
by the following loop, which should always be used as a source of
symmetry information in preference to the above space-group names.
They are only intended as comments.
;
_space_group_crystal_system     monoclinic
_space_group_name_H-M_alt     'P 21/c'
_space_group_name_Hall     '-P 2ybc'
loop_
    _space_group_symop_operation_xyz
    'x, y, z'
    '-x, y+1/2, -z+1/2'
    '-x, -y, -z'
    'x, -y-1/2, z-1/2'
_cell_length_a     14.4535(4)
_cell_length_b     6.3387(2)
_cell_length_c     23.9040(8)
_cell_angle_alpha     90
_cell_angle_beta     104.214(2)
_cell_angle_gamma     90
_cell_volume     2122.95(12)
_cell_formula_units_Z     4
_cell_measurement_reflns_used     17332
_cell_measurement_theta_min     2.91
_cell_measurement_theta_max     27.48
_cell_measurement_temperature     120(2)
_exptl_crystal_description     lath
_exptl_crystal_colour     colourless
_exptl_crystal_size_max     0.620
_exptl_crystal_size_mid     0.200
_exptl_crystal_size_min     0.060
_exptl_crystal_density_diffrn     1.592
_exptl_crystal_density_meas     ?
_exptl_crystal_density_method     ?
_exptl_crystal_F_000     1032
_exptl_absorpt_coefficient_mu     0.274
_exptl_absorpt_correction_type     multi-scan
_exptl_absorpt_process_details
;
(<i>SADABS</i>; Sheldrick, 2007)
;
_shelx_estimated_absorpt_T_min     0.848
_shelx_estimated_absorpt_T_max     0.984
_exptl_absorpt_correction_T_min     0.6234
_exptl_absorpt_correction_T_max     0.7456
_diffrn_ambient_temperature     120(2)
_diffrn_radiation_type     MoK\a
_diffrn_radiation_wavelength     0.71073
_diffrn_radiation_source     'Bruker--Nonius FR591 rotating anode'
_diffrn_radiation_monochromator     'graphite'
_diffrn_measurement_device_type
;
Bruker--Nonius Roper CCD camera on \k-goniostat
;
_diffrn_measurement_method     '\f & \w scans'
_diffrn_detector_area_resol_mean     9.091
_diffrn_reflns_number     19411
_diffrn_reflns_av_R_equivalents     0.0538
_diffrn_reflns_theta_min     3.006
_diffrn_reflns_theta_max     27.488
_diffrn_reflns_theta_full     25.242
_diffrn_measured_fraction_theta_max     0.985
_diffrn_measured_fraction_theta_full     0.992
_diffrn_reflns_limit_h_min     -18
_diffrn_reflns_limit_h_max     18
_diffrn_reflns_limit_k_min     -8
_diffrn_reflns_limit_k_max     8
_diffrn_reflns_limit_l_min     -31
_diffrn_reflns_limit_l_max     30
_refine_special_details     ?
_reflns_number_total     4799
_reflns_number_gt     3311
_reflns_threshold_expression     'I > 2\s(I)'
_refine_ls_structure_factor_coef     Fsqd
_refine_ls_matrix_type     full
_refine_ls_R_factor_all     0.0846
_refine_ls_R_factor_gt     0.0522
_refine_ls_wR_factor_gt     0.1247
_refine_ls_wR_factor_ref     0.1419
_refine_ls_goodness_of_fit_ref     1.039
_refine_ls_restrained_S_all     1.038
_refine_ls_number_reflns     4799
_refine_ls_number_parameters     307
_refine_ls_number_restraints     3
_refine_ls_hydrogen_treatment     mixed
_refine_ls_weighting_scheme     calc
_refine_ls_weighting_details
              'w=1/[\s^2^(Fo^2^)+(0.0643P)^2^+1.2072P] where P=(Fo^2^+2Fc^2^)/3'
_atom_sites_solution_hydrogens     mixed
_atom_sites_solution_primary     ?
_atom_sites_solution_secondary     ?
_refine_ls_shift/su_max     0.000
_refine_ls_shift/su_mean     0.000
_refine_diff_density_max     0.943
_refine_diff_density_min     -0.829
_refine_ls_extinction_method     none
_refine_ls_extinction_coef     .
loop_
    _atom_type_symbol
    _atom_type_description
    _atom_type_scat_dispersion_real
    _atom_type_scat_dispersion_imag
    _atom_type_scat_source
    'C' 'C' 0.0033 0.0016
                         'International Tables Vol C Tables 4.2.6.8 and 6.1.1.4'
    'H' 'H' 0.0000 0.0000
                         'International Tables Vol C Tables 4.2.6.8 and 6.1.1.4'
    'N' 'N' 0.0061 0.0033
                         'International Tables Vol C Tables 4.2.6.8 and 6.1.1.4'
    'O' 'O' 0.0106 0.0060
                         'International Tables Vol C Tables 4.2.6.8 and 6.1.1.4'
    'F' 'F' 0.0171 0.0103
                         'International Tables Vol C Tables 4.2.6.8 and 6.1.1.4'
    'Cl' 'Cl' 0.1484 0.1585
                         'International Tables Vol C Tables 4.2.6.8 and 6.1.1.4'
_computing_data_collection
;
COLLECT (Hooft, 1998)
;
_computing_cell_refinement
;
DENZO (Otwinowski & Minor, 1997) and COLLECT (Hooft, 1998)
;
_computing_data_reduction
;
DENZO (Otwinowski & Minor, 1997) and COLLECT (Hooft, 1998)
;
_computing_structure_solution
;
SHELXS (Sheldrick, 2008)
;
_computing_structure_refinement
;
<i>SHELXL2014/7</i> (Sheldrick, 2015)
;
_computing_molecular_graphics
;
ORTEP-3 for Windows (Farrugia, 2012) and  DIAMOND (Brandenburg,
2006)
;
_computing_publication_material
;
publCIF (Westrip, 2010)
;
loop_
    _atom_site_type_symbol
    _atom_site_label
    _atom_site_fract_x
    _atom_site_fract_y
    _atom_site_fract_z
    _atom_site_U_iso_or_equiv
    _atom_site_adp_type
    _atom_site_calc_flag
    _atom_site_occupancy
    _atom_site_disorder_assembly
    _atom_site_disorder_group
    F F1 1.03148(10) -0.0703(2) 0.44433(7) 0.0399(4) Uani d 1 . .
    F F2 0.91566(11) -0.2736(2) 0.44998(7) 0.0359(4) Uani d 1 . .
    F F3 0.96175(11) -0.2572(2) 0.37136(6) 0.0366(4) Uani d 1 . .
    F F4 0.98916(10) 0.2960(2) 0.26696(6) 0.0349(4) Uani d 1 . .
    F F5 0.86497(10) 0.1175(2) 0.22440(6) 0.0336(4) Uani d 1 . .
    F F6 0.89009(11) 0.4242(2) 0.19252(6) 0.0375(4) Uani d 1 . .
    O O1 0.66219(12) 0.1694(3) 0.47757(7) 0.0279(4) Uani d 1 . .
    H H1O 0.6352(19) 0.078(4) 0.4540(10) 0.042 Uiso d 1 . .
    N N1 0.88608(13) 0.1322(3) 0.34721(8) 0.0216(4) Uani d 1 . .
    N N2 0.64265(14) 0.5664(3) 0.51657(8) 0.0218(4) Uani d 1 . .
    H H1N 0.5904(12) 0.601(4) 0.4899(8) 0.026 Uiso d 1 . .
    H H2N 0.6290(17) 0.450(3) 0.5335(10) 0.026 Uiso d 1 . .
    C C1 0.87768(16) 0.0391(3) 0.39479(9) 0.0208(5) Uani d 1 . .
    C C2 0.81459(16) 0.1003(4) 0.42804(10) 0.0229(5) Uani d 1 . .
    H H2 0.8107 0.0219 0.4613 0.027 Uiso calc 1 . .
    C C3 0.75848(16) 0.2756(4) 0.41176(9) 0.0208(5) Uani d 1 . .
    C C4 0.76778(16) 0.3898(4) 0.36220(9) 0.0210(5) Uani d 1 . .
    C C5 0.71864(16) 0.5805(4) 0.34349(10) 0.0234(5) Uani d 1 . .
    H H5 0.6760 0.6371 0.3642 0.028 Uiso calc 1 . .
    C C6 0.73220(17) 0.6835(4) 0.29583(10) 0.0264(5) Uani d 1 . .
    H H6 0.7007 0.8140 0.2846 0.032 Uiso calc 1 . .
    C C7 0.79223(18) 0.5987(4) 0.26324(10) 0.0272(5) Uani d 1 . .
    H H7 0.8003 0.6718 0.2301 0.033 Uiso calc 1 . .
    C C8 0.83903(16) 0.4123(4) 0.27881(10) 0.0228(5) Uani d 1 . .
    C C9 0.83122(15) 0.3071(4) 0.33029(9) 0.0197(5) Uani d 1 . .
    C C10 0.94619(17) -0.1411(4) 0.41442(10) 0.0253(5) Uani d 1 . .
    C C11 0.89662(18) 0.3125(4) 0.24146(10) 0.0275(5) Uani d 1 . .
    C C12 0.68616(16) 0.3397(4) 0.44507(10) 0.0222(5) Uani d 1 . .
    H H12 0.6269 0.3899 0.4171 0.027 Uiso calc 1 . .
    C C13 0.72279(15) 0.5153(4) 0.48924(9) 0.0210(5) Uani d 1 . .
    H H13 0.7367 0.6430 0.4681 0.025 Uiso calc 1 . .
    C C14 0.66441(19) 0.7397(4) 0.56031(10) 0.0296(6) Uani d 1 . .
    H H14A 0.6100 0.7582 0.5782 0.036 Uiso calc 1 . .
    H H14B 0.6738 0.8737 0.5412 0.036 Uiso calc 1 . .
    C C15 0.75362(19) 0.6874(4) 0.60653(10) 0.0323(6) Uani d 1 . .
    H H15A 0.7409 0.5645 0.6291 0.039 Uiso calc 1 . .
    H H15B 0.7705 0.8086 0.6332 0.039 Uiso calc 1 . .
    C C16 0.83715(19) 0.6373(4) 0.58047(11) 0.0322(6) Uani d 1 . .
    H H16A 0.8929 0.5940 0.6115 0.039 Uiso calc 1 . .
    H H16B 0.8550 0.7654 0.5619 0.039 Uiso calc 1 . .
    C C17 0.81136(17) 0.4608(4) 0.53591(10) 0.0266(5) Uani d 1 . .
    H H17A 0.8654 0.4364 0.5181 0.032 Uiso calc 1 . .
    H H17B 0.8001 0.3288 0.5554 0.032 Uiso calc 1 . .
    C C18 0.49744(17) 0.7909(4) 0.39729(10) 0.0227(5) Uani d 1 . .
    C C19 0.41892(18) 0.8393(4) 0.34241(11) 0.0322(6) Uani d 1 . .
    Cl Cl1 0.43173(7) 0.68095(18) 0.28514(4) 0.0736(3) Uani d 1 . .
    F F7 0.33144(11) 0.8114(3) 0.35113(8) 0.0503(5) Uani d 1 . .
    F F8 0.42202(13) 1.0418(3) 0.32666(8) 0.0548(5) Uani d 1 . .
    O O2 0.47705(12) 0.6592(3) 0.43060(7) 0.0345(4) Uani d 1 . .
    O O3 0.57421(12) 0.8831(3) 0.40098(7) 0.0337(4) Uani d 1 . .
loop_
    _atom_site_aniso_label
    _atom_site_aniso_U_11
    _atom_site_aniso_U_22
    _atom_site_aniso_U_33
    _atom_site_aniso_U_12
    _atom_site_aniso_U_13
    _atom_site_aniso_U_23
    F1 0.0265(8) 0.0331(9) 0.0508(10) -0.0024(7) -0.0085(7) 0.0049(7)
    F2 0.0410(9) 0.0275(8) 0.0417(9) 0.0037(7) 0.0150(7) 0.0167(7)
    F3 0.0443(9) 0.0331(8) 0.0319(8) 0.0130(7) 0.0087(7) -0.0002(7)
    F4 0.0263(8) 0.0453(9) 0.0343(8) 0.0014(7) 0.0098(6) 0.0052(7)
    F5 0.0402(9) 0.0323(8) 0.0296(8) 0.0005(7) 0.0111(7) -0.0070(6)
    F6 0.0478(9) 0.0450(9) 0.0241(7) 0.0091(8) 0.0172(7) 0.0081(7)
    O1 0.0352(10) 0.0257(9) 0.0256(9) -0.0125(8) 0.0129(8) -0.0029(7)
    N1 0.0215(10) 0.0203(10) 0.0209(10) -0.0036(8) 0.0011(8) -0.0009(8)
    N2 0.0257(11) 0.0225(11) 0.0166(9) -0.0019(9) 0.0039(8) 0.0009(8)
    C1 0.0228(11) 0.0176(11) 0.0202(11) -0.0037(10) 0.0016(9) 0.0002(9)
    C2 0.0258(12) 0.0234(12) 0.0186(11) -0.0041(10) 0.0040(9) 0.0027(10)
    C3 0.0219(12) 0.0217(12) 0.0180(11) -0.0059(10) 0.0035(9) -0.0026(9)
    C4 0.0209(11) 0.0235(12) 0.0171(10) -0.0023(10) 0.0021(9) -0.0006(9)
    C5 0.0256(12) 0.0230(12) 0.0210(11) 0.0011(10) 0.0044(9) -0.0027(10)
    C6 0.0320(13) 0.0250(13) 0.0203(11) 0.0041(11) 0.0026(10) 0.0009(10)
    C7 0.0347(14) 0.0290(13) 0.0169(11) 0.0007(11) 0.0047(10) 0.0043(10)
    C8 0.0232(12) 0.0243(12) 0.0201(11) -0.0033(10) 0.0037(9) -0.0027(10)
    C9 0.0181(11) 0.0206(12) 0.0185(10) -0.0038(9) 0.0007(9) 0.0003(9)
    C10 0.0239(12) 0.0245(12) 0.0257(12) -0.0036(10) 0.0024(10) 0.0023(10)
    C11 0.0304(14) 0.0294(13) 0.0236(12) 0.0004(11) 0.0080(10) 0.0044(11)
    C12 0.0246(12) 0.0229(12) 0.0202(11) -0.0040(10) 0.0072(9) 0.0000(9)
    C13 0.0222(11) 0.0227(12) 0.0187(11) -0.0025(10) 0.0062(9) 0.0001(9)
    C14 0.0440(15) 0.0227(13) 0.0233(12) -0.0020(11) 0.0108(11) -0.0034(10)
    C15 0.0474(16) 0.0285(13) 0.0187(12) -0.0084(12) 0.0036(11) -0.0049(10)
    C16 0.0377(14) 0.0314(14) 0.0229(12) -0.0103(12) -0.0011(11) 0.0012(11)
    C17 0.0281(13) 0.0261(13) 0.0228(12) -0.0036(11) 0.0012(10) 0.0020(10)
    C18 0.0257(12) 0.0232(12) 0.0210(11) 0.0006(10) 0.0089(10) -0.0049(10)
    C19 0.0324(14) 0.0314(15) 0.0304(13) 0.0004(12) 0.0034(11) 0.0044(11)
    Cl1 0.0796(6) 0.0932(8) 0.0373(5) 0.0119(6) -0.0064(4) -0.0325(5)
    F7 0.0260(8) 0.0627(12) 0.0579(11) 0.0023(8) 0.0018(7) 0.0159(9)
    F8 0.0594(11) 0.0444(11) 0.0564(11) 0.0056(9) 0.0060(9) 0.0235(9)
    O2 0.0284(9) 0.0451(11) 0.0310(10) 0.0012(9) 0.0093(8) 0.0134(9)
    O3 0.0320(10) 0.0380(10) 0.0316(10) -0.0117(9) 0.0085(8) -0.0078(8)
_geom_special_details
;
 All esds (except the esd in the dihedral angle between two l.s. planes)
 are estimated using the full covariance matrix.  The cell esds are taken
 into account individually in the estimation of esds in distances, angles
 and torsion angles; correlations between esds in cell parameters are only
 used when they are defined by crystal symmetry.  An approximate (isotropic)
 treatment of cell esds is used for estimating esds involving l.s. planes.
;
loop_
    _geom_bond_atom_site_label_1
    _geom_bond_atom_site_label_2
    _geom_bond_site_symmetry_2
    _geom_bond_distance
    _geom_bond_publ_flag
    F1 C10 . 1.342(3) ?
    F2 C10 . 1.344(3) ?
    F3 C10 . 1.329(3) ?
    F4 C11 . 1.331(3) ?
    F5 C11 . 1.346(3) ?
    F6 C11 . 1.350(3) ?
    O1 C12 . 1.422(3) ?
    O1 H1O . 0.835(10) ?
    N1 C1 . 1.313(3) ?
    N1 C9 . 1.365(3) ?
    N2 C14 . 1.496(3) ?
    N2 C13 . 1.498(3) ?
    N2 H1N . 0.888(10) ?
    N2 H2N . 0.886(10) ?
    C1 C2 . 1.403(3) ?
    C1 C10 . 1.509(3) ?
    C2 C3 . 1.374(3) ?
    C2 H2 . 0.9500 ?
    C3 C4 . 1.423(3) ?
    C3 C12 . 1.517(3) ?
    C4 C5 . 1.418(3) ?
    C4 C9 . 1.429(3) ?
    C5 C6 . 1.368(3) ?
    C5 H5 . 0.9500 ?
    C6 C7 . 1.407(3) ?
    C6 H6 . 0.9500 ?
    C7 C8 . 1.367(3) ?
    C7 H7 . 0.9500 ?
    C8 C9 . 1.428(3) ?
    C8 C11 . 1.502(3) ?
    C12 C13 . 1.536(3) ?
    C12 H12 . 1.0000 ?
    C13 C17 . 1.517(3) ?
    C13 H13 . 1.0000 ?
    C14 C15 . 1.514(4) ?
    C14 H14A . 0.9900 ?
    C14 H14B . 0.9900 ?
    C15 C16 . 1.522(4) ?
    C15 H15A . 0.9900 ?
    C15 H15B . 0.9900 ?
    C16 C17 . 1.527(3) ?
    C16 H16A . 0.9900 ?
    C16 H16B . 0.9900 ?
    C17 H17A . 0.9900 ?
    C17 H17B . 0.9900 ?
    C18 O2 . 1.238(3) ?
    C18 O3 . 1.238(3) ?
    C18 C19 . 1.540(3) ?
    C19 F8 . 1.341(3) ?
    C19 F7 . 1.343(3) ?
    C19 Cl1 . 1.744(3) ?
loop_
    _geom_angle_atom_site_label_1
    _geom_angle_atom_site_label_2
    _geom_angle_atom_site_label_3
    _geom_angle_site_symmetry_1
    _geom_angle_site_symmetry_3
    _geom_angle
    _geom_angle_publ_flag
    C12 O1 H1O . . 107(2) ?
    C1 N1 C9 . . 116.79(19) ?
    C14 N2 C13 . . 114.28(19) ?
    C14 N2 H1N . . 108.3(17) ?
    C13 N2 H1N . . 110.7(17) ?
    C14 N2 H2N . . 108.9(17) ?
    C13 N2 H2N . . 107.6(16) ?
    H1N N2 H2N . . 107(2) ?
    N1 C1 C2 . . 125.3(2) ?
    N1 C1 C10 . . 114.6(2) ?
    C2 C1 C10 . . 120.1(2) ?
    C3 C2 C1 . . 118.9(2) ?
    C3 C2 H2 . . 120.5 ?
    C1 C2 H2 . . 120.5 ?
    C2 C3 C4 . . 118.5(2) ?
    C2 C3 C12 . . 120.2(2) ?
    C4 C3 C12 . . 121.3(2) ?
    C5 C4 C3 . . 123.7(2) ?
    C5 C4 C9 . . 118.8(2) ?
    C3 C4 C9 . . 117.5(2) ?
    C6 C5 C4 . . 120.4(2) ?
    C6 C5 H5 . . 119.8 ?
    C4 C5 H5 . . 119.8 ?
    C5 C6 C7 . . 120.8(2) ?
    C5 C6 H6 . . 119.6 ?
    C7 C6 H6 . . 119.6 ?
    C8 C7 C6 . . 120.7(2) ?
    C8 C7 H7 . . 119.6 ?
    C6 C7 H7 . . 119.6 ?
    C7 C8 C9 . . 120.0(2) ?
    C7 C8 C11 . . 120.8(2) ?
    C9 C8 C11 . . 119.2(2) ?
    N1 C9 C4 . . 122.8(2) ?
    N1 C9 C8 . . 118.1(2) ?
    C4 C9 C8 . . 119.0(2) ?
    F3 C10 F1 . . 106.86(19) ?
    F3 C10 F2 . . 106.77(19) ?
    F1 C10 F2 . . 105.88(19) ?
    F3 C10 C1 . . 113.66(19) ?
    F1 C10 C1 . . 111.04(19) ?
    F2 C10 C1 . . 112.17(19) ?
    F4 C11 F5 . . 107.2(2) ?
    F4 C11 F6 . . 106.65(19) ?
    F5 C11 F6 . . 105.81(19) ?
    F4 C11 C8 . . 113.7(2) ?
    F5 C11 C8 . . 111.7(2) ?
    F6 C11 C8 . . 111.3(2) ?
    O1 C12 C3 . . 112.03(19) ?
    O1 C12 C13 . . 105.27(17) ?
    C3 C12 C13 . . 112.92(18) ?
    O1 C12 H12 . . 108.8 ?
    C3 C12 H12 . . 108.8 ?
    C13 C12 H12 . . 108.8 ?
    N2 C13 C17 . . 109.37(18) ?
    N2 C13 C12 . . 106.47(17) ?
    C17 C13 C12 . . 115.3(2) ?
    N2 C13 H13 . . 108.5 ?
    C17 C13 H13 . . 108.5 ?
    C12 C13 H13 . . 108.5 ?
    N2 C14 C15 . . 110.1(2) ?
    N2 C14 H14A . . 109.6 ?
    C15 C14 H14A . . 109.6 ?
    N2 C14 H14B . . 109.6 ?
    C15 C14 H14B . . 109.6 ?
    H14A C14 H14B . . 108.1 ?
    C14 C15 C16 . . 111.5(2) ?
    C14 C15 H15A . . 109.3 ?
    C16 C15 H15A . . 109.3 ?
    C14 C15 H15B . . 109.3 ?
    C16 C15 H15B . . 109.3 ?
    H15A C15 H15B . . 108.0 ?
    C15 C16 C17 . . 110.9(2) ?
    C15 C16 H16A . . 109.5 ?
    C17 C16 H16A . . 109.5 ?
    C15 C16 H16B . . 109.5 ?
    C17 C16 H16B . . 109.5 ?
    H16A C16 H16B . . 108.1 ?
    C13 C17 C16 . . 111.3(2) ?
    C13 C17 H17A . . 109.4 ?
    C16 C17 H17A . . 109.4 ?
    C13 C17 H17B . . 109.4 ?
    C16 C17 H17B . . 109.4 ?
    H17A C17 H17B . . 108.0 ?
    O2 C18 O3 . . 128.6(2) ?
    O2 C18 C19 . . 116.1(2) ?
    O3 C18 C19 . . 115.3(2) ?
    F8 C19 F7 . . 105.5(2) ?
    F8 C19 C18 . . 111.2(2) ?
    F7 C19 C18 . . 111.5(2) ?
    F8 C19 Cl1 . . 108.24(18) ?
    F7 C19 Cl1 . . 109.36(19) ?
    C18 C19 Cl1 . . 110.85(18) ?
loop_
    _geom_torsion_atom_site_label_1
    _geom_torsion_atom_site_label_2
    _geom_torsion_atom_site_label_3
    _geom_torsion_atom_site_label_4
    _geom_torsion_site_symmetry_1
    _geom_torsion_site_symmetry_2
    _geom_torsion_site_symmetry_3
    _geom_torsion_site_symmetry_4
    _geom_torsion
    _geom_torsion_publ_flag
    C9 N1 C1 C2 . . . . 2.6(3) ?
    C9 N1 C1 C10 . . . . -174.73(19) ?
    N1 C1 C2 C3 . . . . -2.4(3) ?
    C10 C1 C2 C3 . . . . 174.7(2) ?
    C1 C2 C3 C4 . . . . -0.9(3) ?
    C1 C2 C3 C12 . . . . 177.0(2) ?
    C2 C3 C4 C5 . . . . -175.6(2) ?
    C12 C3 C4 C5 . . . . 6.5(3) ?
    C2 C3 C4 C9 . . . . 3.7(3) ?
    C12 C3 C4 C9 . . . . -174.2(2) ?
    C3 C4 C5 C6 . . . . 179.0(2) ?
    C9 C4 C5 C6 . . . . -0.3(3) ?
    C4 C5 C6 C7 . . . . 2.4(4) ?
    C5 C6 C7 C8 . . . . -0.6(4) ?
    C6 C7 C8 C9 . . . . -3.3(4) ?
    C6 C7 C8 C11 . . . . 174.9(2) ?
    C1 N1 C9 C4 . . . . 0.6(3) ?
    C1 N1 C9 C8 . . . . 179.8(2) ?
    C5 C4 C9 N1 . . . . 175.6(2) ?
    C3 C4 C9 N1 . . . . -3.7(3) ?
    C5 C4 C9 C8 . . . . -3.5(3) ?
    C3 C4 C9 C8 . . . . 177.2(2) ?
    C7 C8 C9 N1 . . . . -173.9(2) ?
    C11 C8 C9 N1 . . . . 7.9(3) ?
    C7 C8 C9 C4 . . . . 5.3(3) ?
    C11 C8 C9 C4 . . . . -172.9(2) ?
    N1 C1 C10 F3 . . . . -37.7(3) ?
    C2 C1 C10 F3 . . . . 144.8(2) ?
    N1 C1 C10 F1 . . . . 82.8(2) ?
    C2 C1 C10 F1 . . . . -94.7(3) ?
    N1 C1 C10 F2 . . . . -158.96(19) ?
    C2 C1 C10 F2 . . . . 23.6(3) ?
    C7 C8 C11 F4 . . . . 117.4(2) ?
    C9 C8 C11 F4 . . . . -64.5(3) ?
    C7 C8 C11 F5 . . . . -121.2(2) ?
    C9 C8 C11 F5 . . . . 57.0(3) ?
    C7 C8 C11 F6 . . . . -3.1(3) ?
    C9 C8 C11 F6 . . . . 175.05(19) ?
    C2 C3 C12 O1 . . . . -20.3(3) ?
    C4 C3 C12 O1 . . . . 157.6(2) ?
    C2 C3 C12 C13 . . . . 98.3(2) ?
    C4 C3 C12 C13 . . . . -83.8(3) ?
    C14 N2 C13 C17 . . . . 56.2(3) ?
    C14 N2 C13 C12 . . . . -178.61(18) ?
    O1 C12 C13 N2 . . . . -59.7(2) ?
    C3 C12 C13 N2 . . . . 177.79(18) ?
    O1 C12 C13 C17 . . . . 61.8(2) ?
    C3 C12 C13 C17 . . . . -60.7(3) ?
    C13 N2 C14 C15 . . . . -55.7(3) ?
    N2 C14 C15 C16 . . . . 54.0(3) ?
    C14 C15 C16 C17 . . . . -55.1(3) ?
    N2 C13 C17 C16 . . . . -55.3(3) ?
    C12 C13 C17 C16 . . . . -175.15(19) ?
    C15 C16 C17 C13 . . . . 56.0(3) ?
    O2 C18 C19 F8 . . . . 146.3(2) ?
    O3 C18 C19 F8 . . . . -36.6(3) ?
    O2 C18 C19 F7 . . . . 28.8(3) ?
    O3 C18 C19 F7 . . . . -154.0(2) ?
    O2 C18 C19 Cl1 . . . . -93.3(2) ?
    O3 C18 C19 Cl1 . . . . 83.9(2) ?
loop_
    _geom_hbond_atom_site_label_D
    _geom_hbond_atom_site_label_H
    _geom_hbond_atom_site_label_A
    _geom_hbond_site_symmetry_A
    _geom_hbond_distance_DH
    _geom_hbond_distance_HA
    _geom_hbond_distance_DA
    _geom_hbond_angle_DHA
    N2 H2N O1 . 0.89(2) 2.34(2) 2.722(3) 105.8(18)
    O1 H1O O3 1_545 0.84(2) 1.83(2) 2.668(3) 178(3)
    N2 H1N O2 1_555 0.888(19) 1.921(19) 2.808(3) 177(2)
    N2 H2N O2 3_666 0.89(2) 2.05(2) 2.776(3) 138(2)
    C5 H5 O3 1_555 0.95 2.45 3.367(3) 162
    C14 H14B O1 1_565 0.99 2.39 3.362(3) 166
    C19 Cl1 Cg1 2_655 1.744(3) 3.9082(14) 4.208(3) 87.46(9)
    C10 F3 Cg1 1_545 1.329(3) 3.0856(18) 3.762(3) 110.44(14)
_shelx_hkl_file
;
   0   0   4    0.10    0.30  84
   0   0   4    1.00    0.30 234
   0   0  -4    0.50    0.30  89
   0   0  -4    0.30    0.30 229
   0   0   5   -0.20    0.50  83
   0   0   5    0.50    0.50 235
   0   0  -5    0.70    0.40  90
   0   0  -5   -0.20    0.40 228
   0   0   6  525.60   18.70  83
   0   0   6  518.90   18.80 235
   0   0  -6  496.40   19.00  90
   0   0  -6  501.00   17.90 228
   0   0   7    0.60    0.50  82
   0   0   7    0.40    0.40 236
   0   0  -7    0.10    0.40  91
   0   0  -7   -0.20    0.30 227
   0   0   8  135.50    5.70  81
   0   0   8  121.00    5.50 237
   0   0  -8  120.50    5.60  92
   0   0  -8  124.10    5.30 226
   0   0   9   -0.20    0.90  81
   0   0   9    0.20    0.70 237
   0   0  -9    0.20    0.80  92
   0   0  -9   -1.20    0.50 226
   0   0  10  104.80    4.90  80
   0   0  10   93.00    4.40 238
   0   0 -10  103.20    5.40  93
   0   0 -10   97.40    4.20 225
   0   0  11    0.00    1.00  79
   0   0  11   -1.00    0.80 239
   0   0 -11    0.20    0.60  94
   0   0 -11   -0.40    0.60 224
   0   0  12    1.10    0.80  79
   0   0  12    2.40    0.90 239
   0   0 -12    1.20    1.10  94
   0   0 -12    2.10    0.70 224
   0   0  13   -0.20    0.70  78
   0   0  13   -0.50    0.60 240
   0   0 -13    0.80    0.80  95
   0   0 -13   -0.50    0.40 223
   0   0  14  174.20   10.10  77
   0   0  14  172.00    8.90 241
   0   0 -14  144.90    7.50  96
   0   0 -14  168.20    8.60 222
   0   0  15    0.90    1.20 241
   0   0 -15    0.00    1.20  96
   0   0 -15    0.50    0.60 222
   0   0  16  177.30    9.90 242
   0   0 -16  170.90    8.50  97
   0   0 -16  165.20    8.40 221
   0   0  17   -1.00    1.30 243
   0   0 -17   -0.80    1.00  98
   0   0  18   78.30    5.60 243
   0   0 -18   73.10    5.10  98
   0   0  19    0.10    1.00 244
   0   0 -19    0.30    1.00  99
   0   0  20    1.00    1.50 245
   0   0 -20    1.10    1.20 100
   0   0  21    1.20    1.50 245
   0   0 -21    0.90    1.80 100
   0   0  22    1.80    1.20 246
   0   0 -22    1.60    1.40 101
   0   0  23    1.70    1.80 247
   0   0 -23   -0.30    1.30 102
   0   0  24   37.00    3.50 247
   0   0 -24   34.10    3.90 103
   0   0  25   -0.30    1.30 248
   0   0 -25    4.10    1.70 103
   0   0  26    8.90    2.40 249
   0   0 -26   10.60    2.30 104
   0   0  27    1.50    2.30 249
   0   0 -27   -1.80    1.80 105
   0   0  28    5.60    2.70 250
   0   0 -28    9.70    3.10 105
   0   0  29    2.50    2.10 251
   0   0 -29   -1.10    2.00 106
   0   0  30    0.80    3.00 252
   0   0 -30    2.90    2.50 107
   0   1   0    0.20    0.30   6
   0   1   0    0.80    0.30 119
   0  -1   0    0.00    0.30 126
   0   1   1   14.90    0.90 110
   0   1  -1   13.20    0.80  22
   0   1  -1   13.20    0.70 133
   0   1   2  361.50   13.30 104
   0   1  -2  348.60   12.30  41
   0   1  -2  362.40   12.40 151
   0   1  -2  325.90   12.00 185
   0  -1   2  293.70   11.60 190
   0   1   3  208.90    8.90 100
   0   1  -3  217.30    7.80  57
   0   1  -3  223.60    7.90 165
   0   1  -3  218.40    8.00 192
   0  -1  -3  216.70    8.90 106
   0  -1  -3  223.70    9.00 263
   0  -1   3  212.00    7.90  45
   0  -1   3  220.30    8.30 198
   0   1   4  363.40   14.70  97
   0   1  -4  370.10   13.70  67
   0   1  -4  379.00   12.60 175
   0   1  -4  374.20   13.40 197
   0  -1  -4  357.80   14.10 103
   0  -1  -4  373.40   13.60 257
   0  -1   4  375.00   13.20  55
   0  -1   4  384.70   13.60 204
   0   1   5  510.80   19.20  94
   0   1   5  475.00   17.90 260
   0   1  -5  477.60   17.20  73
   0   1  -5  519.20   18.60 181
   0   1  -5  491.70   17.50 201
   0  -1  -5  476.40   18.70 102
   0  -1  -5  524.30   19.80 253
   0  -1   5  496.10   18.70  61
   0  -1   5  482.00   17.80 209
   0   1   6  101.70    4.90  92
   0   1   6  100.60    5.00 257
   0   1  -6   88.90    4.40  77
   0   1  -6   96.60    4.30 204
   0  -1  -6   93.60    4.50 101
   0  -1  -6   96.40    4.50 249
   0  -1   6   90.60    4.20  64
   0  -1   6   89.60    4.00 213
   0   1   7   29.00    1.90  91
   0   1   7   32.60    2.30 256
   0   1  -7   22.50    1.50  80
   0   1  -7   30.10    1.70 206
   0  -1  -7   31.40    2.00 100
   0  -1  -7   34.00    2.00 246
   0  -1   7   26.70    1.60  66
   0  -1   7   29.20    1.90 216
   0   1   8  164.60    7.20  89
   0   1   8  156.10    7.00 254
   0   1  -8  153.30    7.20  83
   0   1  -8  154.80    6.40 208
   0  -1  -8  148.90    6.80 100
   0  -1  -8  165.90    7.00 243
   0  -1   8  159.80    6.50  68
   0  -1   8  160.40    6.80 219
   0   1   9  525.80   18.90  88
   0   1   9  492.10   18.40 253
   0   1  -9  496.30   20.20  84
   0   1  -9  518.80   18.30 209
   0  -1  -9  489.00   19.30 100
   0  -1  -9  513.00   20.70 241
   0  -1   9  514.00   18.70  69
   0  -1   9  487.50   19.00 222
   0   1  10  148.70    6.50  87
   0   1  10  140.20    6.30 252
   0   1 -10  140.00    6.30  86
   0   1 -10  147.30    6.20 210
   0  -1 -10  149.70    7.00 100
   0  -1 -10  152.20    7.20 239
   0  -1  10  134.30    6.20  69
   0  -1  10  146.00    6.30 224
   0   1  11  364.50   15.20  86
   0   1  11  363.40   14.50 252
   0   1 -11  364.70   14.90  88
   0   1 -11  398.10   14.50 211
   0  -1 -11  341.50   15.10 100
   0  -1 -11  381.30   15.90 237
   0  -1  11  377.20   16.40  70
   0  -1  11  377.90   15.10 226
   0   1  12   80.90    5.20  85
   0   1  12   93.20    5.00 251
   0   1 -12   78.90    4.60  89
   0   1 -12   90.20    4.20 211
   0  -1 -12   75.50    4.40 100
   0  -1 -12   89.10    4.90 236
   0  -1  12   86.70    4.20  70
   0  -1  12   77.70    4.10 227
   0   1  13  147.90    7.60  84
   0   1  13  143.20    7.00 251
   0   1 -13  151.00    7.40  90
   0   1 -13  153.90    6.10 211
   0  -1 -13  160.40    7.60 100
   0  -1 -13  154.90    7.40 234
   0  -1  13  159.60    7.30  70
   0  -1  13  153.40    7.00 229
   0   1  14  122.70    6.80  83
   0   1  14  117.10    6.10 251
   0   1 -14  133.30    6.50  91
   0   1 -14  109.20    5.70 211
   0  -1 -14  121.80    6.00 100
   0  -1 -14  134.80    6.60 233
   0  -1  14  117.80    6.30  70
   0  -1  14  121.20    7.20 230
   0   1  15    7.20    1.30 251
   0   1 -15    2.80    1.20  92
   0   1 -15    3.50    1.10 211
   0  -1 -15    0.70    1.40 101
   0  -1 -15    3.90    1.30 231
   0  -1  15    5.30    1.30 232
   0   1  16    1.70    1.00 251
   0   1 -16    4.60    1.30  93
   0  -1 -16    3.10    1.20 101
   0  -1  16    0.60    0.80 233
   0   1  17   -1.10    1.40 251
   0   1 -17    1.00    1.20  94
   0  -1 -17   -1.70    1.50 101
   0  -1  17    1.20    1.00 234
   0   1  18   89.30    6.10 251
   0   1 -18   92.20    5.20  95
   0  -1 -18   89.50    6.10 102
   0  -1  18   97.70    6.10 235
   0   1  19    4.70    1.80 252
   0  -1 -19    5.00    1.30 102
   0  -1  19    4.60    1.60 236
   0   1  20   -0.70    1.00 252
   0   1 -20    1.30    1.10  97
   0  -1 -20   -0.10    1.30 103
   0  -1  20    3.40    1.70 237
   0   1  21   27.00    3.20 252
   0   1 -21   26.70    2.60  98
   0  -1 -21   26.40    2.90 103
   0  -1  21   24.40    2.70 238
   0   1  22    0.10    1.70 253
   0   1 -22    1.90    1.30  99
   0  -1 -22    1.00    1.40 104
   0  -1  22    5.00    1.90 239
   0   1  23   26.20    2.90 253
   0   1 -23   23.60    3.00 100
   0  -1 -23   24.40    3.60 104
   0  -1  23   31.70    3.40 240
   0   1  24   -0.50    2.00 254
   0   1 -24    2.60    2.10 101
   0  -1 -24    0.10    1.40 105
   0  -1  24    2.20    1.90 241
   0   1  25    0.80    1.50 254
   0   1 -25    0.60    2.10 102
   0  -1 -25    4.30    2.70 105
   0  -1  25   -0.10    1.90 242
   0   1  26   -1.30    2.30 254
   0   1 -26    3.60    2.40 102
   0  -1 -26   -1.50    1.80 106
   0  -1  26    2.30    2.10 243
   0   1  27   -0.30    1.70 255
   0   1 -27   -1.50    1.60 103
   0  -1  27    0.80    2.30 244
   0   1  28    1.50    2.60 255
   0   1 -28   -0.40    1.80 104
   0  -1  28    2.10    1.80 245
   0   1  29    2.30    2.00 256
   0   1 -29   -2.40    1.80 105
   0  -1 -29    1.70    2.10 108
   0  -1  29   -0.20    2.00 246
   0   2   0  844.80   29.40   9
   0  -2   0  887.60   31.50 129
   0   2   1    4.90    0.70   3
   0   2   1    3.80    0.80 110
   0   2  -1    4.50    0.70  17
   0   2  -1    2.90    0.50 121
   0  -2  -1    4.50    0.70 123
   0  -2   1    3.00    0.60   1
   0  -2   1    3.50    0.50 137
   0   2   2   79.30    3.90 107
   0   2  -2   72.70    3.40  26
   0   2  -2   74.50    3.40 128
   0  -2  -2   75.40    4.10 118
   0  -2   2   73.60    3.50   8
   0  -2   2   75.90    3.60 146
   0  -2   2   81.60    4.30 184
   0   2   3  430.70   16.50 104
   0   2  -3  399.60   15.30  37
   0   2  -3  400.30   15.60 137
   0  -2  -3  398.90   15.80 115
   0  -2   3  405.70   15.50  17
   0  -2   3  409.90   14.30 157
   0  -2   3  397.30   15.30 188
   0   2   4   91.20    4.40 101
   0   2  -4   82.30    3.50  47
   0   2  -4   88.80    3.50 145
   0   2  -4   83.20    4.20 183
   0  -2  -4   85.00    4.00 112
   0  -2   4   88.30    3.90  25
   0  -2   4   87.10    3.70 167
   0  -2   4   87.10    4.30 193
   0   2   5   87.50    4.60  99
   0   2  -5   84.10    3.60  56
   0   2  -5   83.60    3.60 153
   0   2  -5   79.70    4.30 186
   0  -2  -5   83.30    4.10 110
   0  -2  -5   72.30    3.70 263
   0  -2   5   82.60    3.70  33
   0  -2   5   88.20    3.60 176
   0  -2   5   82.90    3.80 197
   0   2   6  487.60   19.50  97
   0   2  -6  517.10   18.20  63
   0   2  -6  517.40   18.00 159
   0   2  -6  505.60   18.50 189
   0  -2  -6  501.70   19.90 109
   0  -2  -6  502.60   19.10 260
   0  -2   6  534.20   18.80  39
   0  -2   6  498.60   17.90 201
   0   2   7  195.80    7.70  95
   0   2  -7  181.00    8.00  68
   0   2  -7  196.20    7.10 165
   0   2  -7  182.00    8.50 192
   0  -2  -7  198.10    9.00 107
   0  -2  -7  202.50    8.60 257
   0  -2   7  192.90    7.90  45
   0  -2   7  188.50    7.90 204
   0   2   8    8.90    1.40  93
   0   2  -8    7.50    0.80  73
   0   2  -8   10.10    1.00 169
   0   2  -8    7.90    1.10 194
   0  -2  -8   10.50    1.40 107
   0  -2  -8    7.70    1.40 254
   0  -2   8    9.30    0.90  49
   0  -2   8   10.10    1.30 208
   0   2   9   41.50    2.60  92
   0   2  -9   41.30    2.10  76
   0   2  -9   40.50    2.60 196
   0  -2  -9   38.50    3.00 106
   0  -2  -9   36.20    2.70 251
   0  -2   9   39.10    2.30  52
   0  -2   9   42.50    2.70 210
   0   2  10  113.20    5.90  91
   0   2 -10  111.80    4.80 174
   0   2 -10  114.00    5.40 197
   0  -2 -10  111.60    6.10 105
   0  -2 -10  105.80    5.80 249
   0  -2  10  105.60    5.00  54
   0  -2  10  103.50    4.90 213
   0   2  11   12.50    2.00  89
   0   2  11   12.40    1.80 263
   0   2 -11   14.10    1.50  82
   0   2 -11   14.80    1.20 176
   0   2 -11   15.00    1.60 198
   0  -2 -11   12.80    1.70 105
   0  -2 -11   12.10    1.80 247
   0  -2  11   11.20    1.20  56
   0  -2  11   18.40    1.70 216
   0   2  12   32.20    2.80  88
   0   2  12   28.80    2.00 262
   0   2 -12   31.10    2.20  84
   0   2 -12   32.10    2.10 177
   0   2 -12   34.70    2.80 200
   0  -2 -12   34.10    3.00 105
   0  -2 -12   35.70    2.80 245
   0  -2  12   31.80    2.40  57
   0  -2  12   37.50    2.60 218
   0   2  13   70.50    4.80  87
   0   2  13   80.90    4.00 261
   0   2 -13   74.10    4.10  86
   0   2 -13   76.80    3.90 178
   0   2 -13   75.50    4.00 200
   0  -2 -13   74.70    5.10 105
   0  -2 -13   81.10    4.80 243
   0  -2  13   77.20    4.80  58
   0  -2  13   75.60    4.20 220
   0   2  14   65.70    4.60 260
   0   2 -14   61.70    3.70  87
   0   2 -14   68.10    3.60 179
   0   2 -14   61.80    3.90 201
   0  -2 -14   63.80    4.40 105
   0  -2  14   53.40    3.70  59
   0  -2  14   63.70    3.70 222
   0   2  15   68.50    3.80 260
   0   2 -15   71.80    4.40  89
   0   2 -15   74.50    4.10 180
   0  -2 -15   66.90    4.70 105
   0  -2  15   76.50    4.40 223
   0   2  16   11.60    2.00 260
   0   2 -16   10.40    1.60  90
   0   2 -16   11.50    1.50 180
   0  -2 -16   12.40    2.00 105
   0  -2  16   14.40    1.70 225
   0   2  17   10.40    2.10 259
   0   2 -17    8.70    1.60  92
   0   2 -17   11.90    1.60 180
   0  -2 -17    9.50    1.90 105
   0  -2  17    9.20    1.80 227
   0   2  18    9.40    2.10 259
   0   2 -18   13.40    1.70  93
   0   2 -18   18.00    2.00 180
   0  -2 -18   16.50    2.60 105
   0  -2  18   16.70    1.80 228
   0   2  19   51.30    3.80 259
   0   2 -19   59.90    4.20  94
   0   2 -19   61.80    4.50 180
   0  -2 -19   54.20    4.40 106
   0  -2  19   56.00    4.90 230
   0   2  20    1.40    1.20 259
   0   2 -20    0.40    1.10  95
   0   2 -20   -0.30    1.30 180
   0  -2 -20    0.00    1.30 106
   0  -2  20    0.90    1.10 231
   0   2  21   -0.10    1.80 259
   0   2 -21    0.20    1.10  96
   0  -2 -21    1.10    2.20 106
   0  -2  21   -1.80    1.40 232
   0   2  22    1.50    1.90 259
   0  -2 -22   -1.60    1.60 107
   0  -2  22    2.10    1.80 233
   0   2  23   63.50    6.40 259
   0   2 -23   74.10    6.00  98
   0  -2 -23   72.80    6.60 107
   0  -2  23   67.00    5.90 235
   0   2  24    4.90    2.60 260
   0   2 -24    0.80    1.90  99
   0  -2 -24    6.10    2.80 108
   0  -2  24    5.40    1.60 236
   0   2  25    2.50    1.80 260
   0   2 -25    4.90    2.20 100
   0  -2 -25    8.80    2.30 108
   0  -2  25    4.90    1.60 237
   0   2  26    9.10    2.40 260
   0   2 -26   16.30    3.00 101
   0  -2 -26   19.50    3.90 109
   0  -2  26   18.90    2.70 238
   0   2  27    7.80    2.90 260
   0   2 -27    6.10    1.90 102
   0  -2 -27    6.90    2.50 109
   0  -2  27    3.10    2.40 239
   0   2  28    1.90    2.20 261
   0   2 -28   -0.10    1.60 103
   0  -2 -28    3.60    3.40 110
   0  -2  28    3.70    2.50 240
   0   2  29    2.80    2.30 261
   0   2 -29    1.60    1.80 104
   0  -2 -29    4.80    2.90 110
   0  -2  29    4.60    2.90 241
   0   3   0    0.20    0.70  13
   0   3   0   -1.70    0.70 112
   0  -3   0    1.10    0.80 133
   0   3   1    9.30    1.10   8
   0   3   1    9.40    1.20 109
   0   3  -1    9.70    1.00  18
   0   3  -1    8.70    1.00 115
   0  -3  -1    8.30    1.10 128
   0  -3   1    9.30    0.90 138
   0   3   2   15.20    1.50   4
   0   3   2   12.80    1.30 106
   0   3  -2   17.10    1.30  24
   0   3  -2   16.30    1.40 119
   0  -3  -2   13.00    1.40 124
   0  -3   2   17.40    1.40 144
   0  -3   2   11.90    1.70 183
   0   3   3  207.40    8.90 104
   0   3  -3  174.50    7.40  31
   0   3  -3  185.30    8.00 124
   0  -3  -3  181.40    8.80 121
   0  -3   3  188.30    8.70   4
   0  -3   3  199.50    7.60 151
   0  -3   3  182.00    9.30 186
   0   3   4    5.00    1.60 102
   0   3  -4    1.40    0.50  39
   0   3  -4    3.80    0.70 129
   0  -3  -4    2.20    0.80 119
   0  -3   4    2.70    0.70   9
   0  -3   4    2.10    0.60 159
   0  -3   4    2.10    0.90 189
   0   3   5   15.70    1.60 100
   0   3  -5   15.00    1.40  46
   0  -3  -5   14.70    1.70 117
   0  -3   5   14.30    1.40  14
   0  -3   5   14.00    1.20 166
   0  -3   5   21.70    2.10 192
   0   3   6  190.90    8.50  98
   0   3  -6  190.60    7.70  53
   0   3  -6  185.50    7.20 139
   0  -3  -6  192.20    8.70 115
   0  -3   6  181.60    7.50  19
   0  -3   6  196.30    7.90 173
   0  -3   6  183.80    8.50 195
   0   3   7 1107.60   40.10  97
   0   3  -7 1053.10   35.60  59
   0   3  -7 1029.10   35.90 144
   0   3  -7  998.90   37.40 182
   0  -3  -7 1054.20   38.90 114
   0  -3  -7 1006.50   42.40 262
   0  -3   7 1060.70   37.70  24
   0  -3   7 1116.00   37.50 179
   0  -3   7 1068.10   39.70 198
   0   3   8   94.50    5.10  95
   0   3  -8   88.90    4.40  64
   0   3  -8   92.80    4.00 149
   0   3  -8   89.40    4.90 184
   0  -3  -8   88.80    5.10 112
   0  -3  -8   98.50    5.40 259
   0  -3   8   89.90    4.40  29
   0  -3   8   96.20    4.90 201
   0   3   9    8.60    1.50  94
   0   3  -9    5.80    0.80  69
   0   3  -9    5.60    0.90 153
   0   3  -9    6.70    1.30 186
   0  -3  -9    6.50    1.70 112
   0  -3  -9    4.60    1.20 257
   0  -3   9    5.20    0.80  33
   0  -3   9    6.10    1.10 204
   0   3  10   63.90    4.30  92
   0   3 -10   52.70    3.20  73
   0   3 -10   57.90    3.00 157
   0   3 -10   54.80    3.80 188
   0  -3 -10   59.60    3.90 111
   0  -3 -10   54.60    4.00 255
   0  -3  10   64.50    3.60  37
   0  -3  10   66.30    4.10 206
   0   3  11   59.70    4.30  91
   0   3 -11   54.70    2.90  76
   0   3 -11   47.80    3.80 189
   0  -3 -11   41.80    3.20 110
   0  -3  11   51.50    2.80  40
   0  -3  11   44.80    3.10 209
   0   3  12    3.00    1.70  90
   0   3 -12    5.70    1.00 162
   0  -3 -12    6.10    1.50 110
   0  -3  12    4.10    0.90  42
   0  -3  12    3.30    1.00 211
   0   3 -13    3.00    0.90  82
   0   3 -13    4.90    1.00 164
   0  -3 -13    5.60    1.70 110
   0  -3  13    4.80    1.00  44
   0  -3  13    3.50    1.30 213
   0   3 -14    4.60    0.90  84
   0   3 -14    6.40    1.00 166
   0  -3 -14    4.00    1.50 109
   0  -3  14    3.30    1.20  46
   0  -3  14    5.60    1.50 215
   0   3 -15   22.50    2.00  86
   0   3 -15   25.30    2.20 167
   0  -3 -15   33.10    3.10 109
   0  -3  15   23.00    2.20 217
   0   3 -16   17.20    1.80  88
   0   3 -16   12.90    1.60 169
   0  -3 -16   14.20    2.30 109
   0  -3  16   12.10    1.80 219
   0   3 -17   84.80    4.80  89
   0   3 -17   73.70    4.20 169
   0  -3 -17   91.50    6.00 109
   0  -3  17   88.20    5.90 221
   0   3 -18    1.60    0.80  91
   0   3 -18    0.50    1.10 170
   0  -3 -18   -0.60    1.30 109
   0  -3  18    1.10    1.50 222
   0   3 -19   15.50    2.20  92
   0  -3 -19   17.00    2.80 109
   0  -3  19   18.60    2.30 224
   0   3 -20   19.90    2.50  94
   0  -3 -20   14.20    3.20 109
   0  -3  20   15.60    2.50 226
   0   3 -21   15.60    2.10  95
   0  -3 -21   19.70    3.40 110
   0  -3  21   16.20    2.50 227
   0   3 -22   29.40    3.20  96
   0  -3 -22   34.00    4.10 110
   0  -3  22   23.20    3.10 228
   0   3 -23   35.70    3.60  97
   0  -3 -23   41.60    4.30 110
   0  -3  23   40.90    3.70 230
   0   3 -24   23.40    3.00  99
   0  -3 -24   19.80    3.70 110
   0  -3  24   21.40    3.10 231
   0  -3 -25   10.10    2.60 111
   0  -3  25   11.90    2.70 233
   0   3 -26    7.60    1.70 101
   0  -3 -26    5.50    2.50 111
   0  -3  26   14.40    2.80 234
   0   3 -27   -0.70    1.40 102
   0  -3 -27    4.10    3.50 112
   0  -3  27    1.10    1.70 235
   0  -3 -28    5.60    2.80 112
   0   4   0  139.00    7.00  16
   0   4   0  149.10    7.60 108
   0  -4   0  145.70    7.20 136
   0   4   1   41.80    2.90  13
   0   4   1   46.30    3.20 106
   0   4  -1   47.20    2.80  21
   0   4  -1   44.00    3.00 110
   0  -4  -1   37.90    3.00 133
   0  -4   1   42.30    2.80 141
   0   4   2   56.10    3.50   9
   0   4   2   56.80    3.70 104
   0   4  -2   50.90    3.20  25
   0  -4  -2   48.10    3.40 129
   0  -4   2   58.40    3.70 145
   0  -4   2   58.70    3.60 183
   0   4   3   16.80    1.90   7
   0   4   3   13.30    1.70 102
   0   4  -3   15.50    1.40  30
   0   4  -3   12.10    1.30 116
   0  -4  -3   10.40    1.70 127
   0  -4   3   11.30    1.30 150
   0  -4   3   12.90    2.00 186
   0   4   4    3.20    1.30   4
   0   4   4    1.20    1.20 101
   0   4  -4    0.40    0.60  36
   0   4  -4    1.00    0.80 119
   0  -4  -4    0.60    1.10 124
   0  -4   4    0.40    0.70 156
   0  -4   4    1.00    1.10 188
   0   4   5  115.40    6.30  99
   0   4  -5  100.80    5.10  42
   0   4  -5  107.00    5.30 122
   0  -4  -5  105.10    6.50 122
   0  -4   5  101.90    4.90   2
   0  -4   5  111.10    5.60 162
   0  -4   5  100.60    5.40 191
   0   4   6   12.80    1.80  98
   0   4  -6   20.90    1.50  48
   0   4  -6   19.10    1.60 126
   0  -4  -6   16.50    2.10 121
   0  -4   6   20.40    1.60   6
   0  -4   6   17.60    1.50 168
   0  -4   6   16.00    2.00 193
   0   4   7  108.20    6.10  96
   0   4  -7  105.20    5.30  54
   0   4  -7  106.40    5.80 129
   0  -4  -7  104.80    7.10 119
   0  -4   7   97.80    5.30   9
   0  -4   7  118.40    5.80 174
   0  -4   7  100.50    6.00 196
   0   4   8   10.70    1.70  95
   0   4  -8    5.80    0.90  59
   0  -4  -8    8.00    1.60 118
   0  -4   8    4.30    0.90  13
   0  -4   8    7.60    1.00 179
   0  -4   8    9.00    1.70 198
   0   4   9   21.30    2.50  94
   0   4  -9   22.60    1.60  64
   0   4  -9   21.60    1.60 137
   0  -4  -9   20.80    2.30 117
   0  -4   9   17.10    1.70  17
   0  -4   9   24.40    2.60 200
   0   4  10   -0.10    1.20  93
   0   4 -10    0.20    0.50  68
   0   4 -10   -0.60    0.70 140
   0  -4 -10    0.10    1.10 116
   0  -4  10   -0.30    0.90  20
   0  -4  10   -0.50    1.40 203
   0   4  11  183.00    9.60  92
   0   4 -11  201.70    9.60  72
   0   4 -11  201.80    9.10 143
   0  -4 -11  209.60   11.40 115
   0  -4  11  190.80    9.60  23
   0  -4  11  222.60   10.90 205
   0   4 -12   18.70    1.60  76
   0   4 -12   21.00    1.80 146
   0  -4 -12   17.30    2.50 115
   0  -4  12   16.90    1.70  26
   0  -4  12   18.30    1.90 207
   0   4 -13  240.20   10.40 149
   0  -4 -13  274.60   13.90 114
   0  -4  13  276.30   13.20 209
   0   4 -14   82.80    5.00  82
   0   4 -14   82.70    4.50 151
   0  -4 -14   89.30    6.10 114
   0  -4  14   82.00    5.30 211
   0   4 -15   12.90    1.50 153
   0  -4 -15   20.10    3.00 113
   0  -4  15   14.50    1.90 213
   0   4 -16   41.80    3.00  86
   0  -4 -16   47.50    4.20 113
   0  -4  16   39.30    3.40 215
   0   4 -17   36.40    2.50  88
   0  -4 -17   42.10    4.00 113
   0  -4  17   45.70    3.70 216
   0   4 -18   12.20    1.60  90
   0  -4 -18   10.80    2.30 113
   0  -4  18   13.20    2.50 218
   0   4 -19    8.00    1.60  92
   0  -4 -19   11.10    2.30 113
   0  -4  19    7.30    1.80 220
   0   4 -20    1.50    1.30  93
   0  -4 -20    0.00    1.70 113
   0  -4  20    0.70    1.70 221
   0   4 -21   -0.40    0.90  95
   0  -4 -21    0.80    1.90 113
   0  -4  21   -0.90    1.30 223
   0   4 -22    4.50    1.80  96
   0  -4 -22   10.40    2.60 113
   0  -4  22   11.80    2.60 225
   0   4 -23    3.00    1.60  98
   0  -4 -23    1.10    3.00 113
   0  -4  23    2.70    1.70 226
   0   4 -24    3.20    1.40  99
   0  -4 -24    1.50    3.40 114
   0  -4  24    1.80    2.40 227
   0   4 -25    9.00    2.20 100
   0  -4 -25    5.60    2.70 114
   0  -4  25    6.60    2.70 229
   0   4 -26    7.70    2.10 102
   0  -4 -26    2.40    2.40 114
   0  -4  26    6.60    2.00 230
   0   5   0   -0.10    0.70  20
   0   5   0    0.50    1.10 104
   0  -5   0   -0.50    0.80 140
   0   5   1   41.40    3.30  17
   0   5   1   45.20    3.70 103
   0   5  -1   52.40    3.20  24
   0  -5  -1   49.60    3.20 137
   0  -5   1   46.30    3.20 144
   0  -5   1   46.30    3.70 182
   0   5   2   -0.60    0.80  14
   0   5   2   -0.30    1.20 101
   0   5  -2   -0.40    1.00  28
   0   5  -2    0.60    1.00 108
   0  -5  -2   -0.70    0.90 134
   0  -5   2    1.20    1.10 148
   0  -5   2   -1.20    1.90 184
   0   5   3    3.90    1.40  12
   0   5   3    2.20    1.10 100
   0   5  -3    3.80    1.00  32
   0   5  -3    5.20    1.30 109
   0  -5  -3    1.90    1.40 132
   0  -5   3    4.00    1.00 152
   0  -5   3    5.30    2.10 186
   0   5   4   24.20    2.40   9
   0   5   4   19.70    2.20  99
   0   5  -4   20.70    1.80  37
   0   5  -4   21.00    2.00 111
   0  -5  -4   23.20    2.50 129
   0  -5   4   14.80    1.70 157
   0  -5   4   19.30    2.60 188
   0   5   5    3.20    1.70   7
   0   5   5    2.30    1.60  98
   0   5  -5    2.10    0.80  41
   0   5  -5    3.80    1.00 113
   0  -5  -5    1.60    1.60 127
   0  -5   5    1.50    0.90 161
   0  -5   5    1.20    1.90 191
   0   5   6    7.20    3.10   6
   0   5   6   -1.50    1.60  96
   0   5  -6   -0.20    0.70  46
   0   5  -6    1.90    0.90 116
   0  -5  -6    0.00    1.60 126
   0  -5   6    0.70    0.80 166
   0  -5   6    1.60    1.90 193
   0   5   7   95.60    6.90   4
   0   5   7  100.20    6.00  95
   0   5  -7  102.20    4.90  52
   0   5  -7  101.60    5.20 118
   0  -5  -7   96.50    7.00 124
   0  -5   7  107.30    5.80 172
   0  -5   7  102.50    6.80 195
   0   5   8  134.50    8.10   3
   0   5  -8  119.20    6.00  57
   0   5  -8  128.70    5.80 121
   0  -5  -8  116.90    8.10 123
   0  -5   8  122.50    6.20 177
   0  -5   8  125.60    7.70 197
   0   5   9   18.50    2.60   2
   0   5   9   11.60    2.20  93
   0   5  -9   17.00    1.50  62
   0   5  -9   19.10    1.60 123
   0  -5  -9   19.60    2.50 122
   0  -5   9   16.20    2.30 199
   0   5  10   17.40    2.40   1
   0   5  10    8.70    2.00  92
   0   5 -10   16.40    1.50  66
   0   5 -10   11.90    1.40 126
   0  -5 -10   14.40    2.20 121
   0  -5  10   21.70    2.80 201
   0   5 -11   10.70    1.10  70
   0   5 -11    6.70    1.30 129
   0  -5 -11    2.30    1.70 120
   0  -5  11    6.20    2.20 203
   0   5 -12    0.20    0.60  74
   0  -5 -12    1.40    1.60 119
   0  -5  12   -1.50    1.70 205
   0   5 -13    3.80    0.90  78
   0  -5 -13    4.20    2.40 119
   0  -5  13    8.90    2.30 207
   0  -5 -14   45.00    4.80 118
   0  -5  14   46.00    4.00 208
   0   5 -15   17.90    1.50  84
   0  -5 -15   11.70    2.80 118
   0  -5  15   16.20    2.30 210
   0   5 -16    1.40    0.90  86
   0  -5 -16    0.40    2.40 117
   0  -5  16    2.20    1.50 212
   0   5 -17    4.90    1.10  89
   0  -5 -17    5.00    2.00 117
   0  -5  17    8.00    2.30 214
   0   5 -18   -1.60    0.90  91
   0  -5 -18    2.30    2.10 117
   0  -5  18    2.60    2.10 215
   0   5 -19   12.30    1.90  93
   0  -5 -19   20.20    3.20 117
   0  -5  19   21.40    2.70 217
   0   5 -20    8.10    1.50  95
   0  -5 -20    5.60    2.50 117
   0  -5  20   14.80    3.00 218
   0   5 -21    2.70    1.30  96
   0  -5 -21    0.10    2.20 117
   0  -5  21    2.80    1.70 220
   0   5 -22    2.30    1.30  98
   0  -5 -22    1.80    2.40 117
   0  -5  22   -1.70    2.40 222
   0   5 -23    6.50    1.60  99
   0  -5 -23   10.20    3.60 117
   0  -5  23    6.10    1.80 223
   0   6   0    3.30    1.30  24
   0  -6   0   -0.10    2.60 183
   0   6   1    3.60    1.50  21
   0   6  -1    6.50    1.50  27
   0  -6  -1    3.00    1.70 141
   0  -6   1    8.90    2.90 184
   0   6   2    2.10    1.50  19
   0   6  -2    0.30    1.10  31
   0  -6  -2    0.70    1.50 139
   0  -6   2    1.00    1.70 186
   0   6   3   21.70    2.60  16
   0   6  -3   24.20    2.10  34
   0  -6  -3   22.30    2.70 136
   0  -6   3   19.30    2.80 188
   0   6   4    1.60    1.20  14
   0   6  -4    2.40    1.10  39
   0  -6  -4    3.80    1.40 134
   0  -6   4    4.70    2.40 189
   0   6   5    2.70    1.80  12
   0   6  -5    1.10    0.90  43
   0  -6  -5   -2.00    1.80 132
   0  -6   5   -0.80    1.50 191
   0   6   6    6.70    2.10  11
   0   6  -6    4.00    1.00  47
   0  -6  -6    2.30    2.00 131
   0  -6   6    2.80    1.70 193
   0   6   7    6.10    1.80   9
   0  -6  -7    4.20    1.60 129
   0  -6   7    5.60    2.00 195
   0   6   8    0.90    1.40   8
   0   6  -8    0.30    0.70  57
   0  -6  -8    0.40    1.50 128
   0  -6   8    0.30    2.50 197
   0   6   9    1.40    2.30   7
   0   6  -9    1.80    0.70  61
   0  -6  -9    1.30    2.20 127
   0  -6   9    4.40    2.50 198
   0   6  10    6.60    2.60   6
   0   6 -10   11.60    1.40  66
   0  -6 -10    4.60    2.50 126
   0  -6  10   10.30    2.30 200
   0   6  11   14.70    3.00   5
   0   6 -11   15.00    1.30  71
   0  -6 -11    8.50    2.90 125
   0  -6  11   10.90    2.20 202
   0   6  12    4.90    2.10   4
   0   6 -12    3.00    0.80  75
   0  -6 -12   -0.20    1.50 124
   0  -6  12    4.00    2.40 204
   0   6  13    4.90    2.40   3
   0  -6 -13    0.80    1.90 123
   0  -6  13    6.40    2.60 205
   0   6  14    3.70    2.90   3
   0   6 -14   -0.70    0.60  83
   0  -6 -14    1.10    2.60 123
   0  -6  14    1.90    1.80 207
   0   6  15   -0.50    2.00   2
   0   6 -15   -0.10    0.80  86
   0  -6 -15   -1.20    2.00 122
   0  -6  15    0.40    2.40 209
   0   6  16    9.50    3.60   2
   0  -6 -16    1.00    2.90 122
   0  -6  16    9.70    2.30 210
   0   6  17   -1.90    2.30   1
   0  -6 -17    0.10    2.00 121
   0  -6  17    0.70    1.80 212
   0   6  18   -0.20    2.50   1
   0  -6 -18   -2.20    2.10 121
   0  -6  18    2.00    2.60 213
   0   6  19   -2.80    2.80   1
   0  -6 -19    0.60    2.20 121
   0  -6  19    0.80    1.80 215
   0  -6 -20    0.90    3.40 121
   0  -6  20    0.10    2.80 217
   0   7   0    1.50    1.50  28
   0  -7   0   -1.40    2.10 185
   0   7   1    3.40    1.80  26
   0   7  -1    5.40    1.60  31
   0  -7  -1    2.90    3.10 184
   0  -7   1    6.10    3.30 186
   0   7   2    0.00    1.60  23
   0   7  -2    1.20    1.20  35
   0  -7  -2    0.60    2.10 182
   0  -7   2   -4.10    2.00 188
   0   7   3    4.10    1.40  21
   0   7  -3    2.00    1.50  38
   0  -7   3    2.80    3.00 189
   0   7   4    0.50    1.30  19
   0   7  -4    0.50    1.10  42
   0  -7   4    3.80    2.20 191
   0   7   5    1.10    1.40  17
   0   7  -5    0.90    1.00  46
   0  -7   5    0.00    2.70 192
   0   7   6    4.80    2.40  15
   0   7  -6    2.70    1.10  50
   0  -7   6    5.80    2.50 194
   0   7   7    6.90    2.00  14
   0   7  -7    3.20    1.10  54
   0  -7   7    3.00    3.10 195
   0   7   8   -1.40    2.30  13
   0   7  -8    0.40    0.90  59
   0  -7   8   -2.50    2.10 197
   0   7   9    1.70    2.40  11
   0  -7   9    0.40    3.00 199
   0   7  10    4.40    2.80  10
   0  -7  10    0.10    1.90 200
   0   7  11    3.40    2.90   9
   0  -7  11    6.80    3.10 202
   0   7  12   16.80    3.70   8
   0  -7  12   30.90    4.60 203
   0   7  13   11.30    3.80   8
   0  -7  13    7.50    2.40 205
   0   7  14    1.20    2.20   7
   0  -7  14    1.30    3.00 206
   0   7  15    8.50    3.80   6
   0  -7  15   18.30    3.30 208
   0   8   0    4.30    2.00  33
   0   8   1    1.00    1.90  30
   0   8  -1   -0.20    1.60  36
   0  -8  -1   -0.90    2.60 186
   0   8   2    3.60    1.60  28
   0   8  -2    3.50    1.30  39
   0  -8  -2    0.80    2.80 185
   0  -8   2    2.60    2.60 190
   0   8   3    1.40    1.60  26
   0   8  -3    1.90    1.50  42
   0  -8  -3   -1.10    3.00 184
   0  -8   3    0.90    2.70 191
   0   8   4    7.70    2.10  24
   0  -8   4    8.80    4.10 193
   0   8   5   -0.10    1.50  22
   0  -8   5   -0.70    2.50 194
   0   8   6    0.90    2.60  20
   0  -8   6    1.60    2.50 195
   0   8   7   -1.70    2.60  19
   0  -8   7   -1.70    3.80 197
   1   0 -30    2.10    3.20 104
  -1   0  30    5.10    3.10 251
   1   0 -29   -0.70    2.60 104
  -1   0  29    0.30    1.90 250
   1   0 -28   63.60    6.00 103
  -1   0  28   69.80    6.70 249
   1   0 -27   -0.70    1.70 102
  -1   0  27    1.70    2.40 248
   1   0 -26  166.40   11.80 101
  -1   0  26  175.00   12.20 248
   1   0 -25   -0.70    2.10 100
  -1   0  25    0.20    1.30 247
   1   0 -24   12.30    2.80 100
  -1   0  24   11.30    2.30 246
   1   0 -23    0.20    1.40  99
  -1   0  23    1.20    1.70 246
   1   0 -22  132.10    8.50  98
  -1   0  22  132.00    8.80 245
   1   0 -21    1.10    1.30  97
  -1   0  21    0.00    1.50 244
   1   0 -20    0.70    1.70  96
  -1   0  20    0.00    1.60 243
   1   0 -19   -1.60    1.60  96
  -1   0  19    1.00    1.10 243
   1   0 -18   22.80    2.50  95
  -1   0  18   22.90    2.40 242
   1   0 -17    1.10    0.90  94
  -1   0  17   -0.90    1.20 241
   1   0 -16  173.70    9.40  93
  -1   0  16  197.60    8.60 241
   1   0 -15    0.20    0.80  92
   1   0 -15    0.50    0.50 222
  -1   0  15    1.30    0.80 240
   1   0 -14    0.80    0.80  91
   1   0 -14    0.10    0.70 222
  -1   0  14    1.90    1.30  74
  -1   0  14    2.00    1.00 239
   1   0 -13    0.00    0.80  90
   1   0 -13   -0.10    0.50 223
  -1   0  13    1.30    0.90  74
  -1   0  13   -0.20    0.90 239
   1   0 -12   52.70    4.50  89
   1   0 -12   51.00    3.60 224
  -1   0  12   56.60    3.50  74
  -1   0  12   55.60    2.80 238
   1   0 -11    0.70    0.70  88
   1   0 -11    0.30    0.50 224
  -1   0  11    0.40    0.90  75
  -1   0  11   -0.10    0.80 237
   1   0 -10  351.00   14.20  87
   1   0 -10  382.10   13.40 225
  -1   0  10  390.80   15.00  75
  -1   0  10  361.20   15.30 237
   1   0  -9   -1.50    0.80  86
   1   0  -9    0.60    0.60 225
  -1   0   9    0.60    0.80  75
  -1   0   9   -0.10    0.40 236
   1   0  -8  107.60    4.90  84
   1   0  -8  109.40    4.40 226
  -1   0   8  108.60    6.00  74
  -1   0   8  104.10    4.70 235
   1   0  -7    0.60    0.70  82
   1   0  -7   -0.30    0.50 226
  -1   0   7   -0.20    0.40  74
  -1   0   7    0.30    0.70 234
   1   0  -6  883.90   32.90  81
   1   0  -6  883.80   31.40 227
  -1   0   6  934.70   32.80  73
  -1   0   6  875.10   31.80 234
   1   0  -5    0.10    0.30  78
   1   0  -5    0.20    0.30 227
  -1   0   5   -0.10    0.40  72
  -1   0   5   -0.40    0.50 233
   1   0  -4  286.60   11.00  75
   1   0  -4  277.10   10.80 227
  -1   0   4  306.20   11.10  70
  -1   0   4  282.80   10.90 232
   1   0   3    0.30    0.30 102
   1   0   3   -0.10    0.20 238
  -1   0  -3   -0.20    0.30 107
  -1   0  -3   -0.10    0.20 232
   1   0   4   11.80    0.80  97
   1   0   4   11.00    0.80 238
  -1   0  -4   12.00    0.90 104
  -1   0  -4    9.90    0.70 230
   1   0   5    0.20    0.50  94
   1   0   5    1.30    0.50 238
  -1   0  -5    1.20    0.50 102
  -1   0  -5    0.60    0.40 229
   1   0   6  188.40    7.90  92
   1   0   6  171.80    7.00 238
  -1   0  -6  182.00    7.80 101
  -1   0  -6  174.90    6.80 228
   1   0   7    0.60    0.80  90
   1   0   7    0.00    0.60 238
  -1   0  -7    0.20    0.50 100
  -1   0  -7    0.00    0.40 227
   1   0   8    3.40    0.70  88
   1   0   8    5.40    0.80 239
  -1   0  -8    3.30    0.90 100
   1   0   9    1.70    1.00  87
   1   0   9    0.10    0.90 239
  -1   0  -9    1.40    1.00  99
  -1   0  -9   -0.20    0.60 226
   1   0  10  334.40   13.30  85
   1   0  10  322.90   12.40 240
  -1   0 -10  319.20   13.40  99
  -1   0 -10  318.30   11.40 225
   1   0  11    0.60    0.70  84
   1   0  11    0.00    0.80 240
  -1   0 -11   -0.90    1.00 100
  -1   0 -11   -0.40    0.50 224
   1   0  12   38.00    2.80  83
   1   0  12   42.40    2.50 241
  -1   0 -12   41.60    2.90 100
  -1   0 -12   45.80    2.70 224
   1   0  13   -0.80    0.80  82
   1   0  13    0.80    0.90 242
  -1   0 -13   -0.40    0.80 100
  -1   0 -13   -0.30    0.50 223
   1   0  14  105.40    6.50  81
   1   0  14   98.90    6.20 242
  -1   0 -14  116.70    6.10 100
  -1   0 -14  108.30    5.10 222
   1   0  15   -1.20    1.20 243
  -1   0 -15    0.30    0.80 101
  -1   0 -15   -0.80    0.70 222
   1   0  16   71.60    4.80 243
  -1   0 -16   67.80    4.40 221
   1   0  17   -1.40    0.90 244
  -1   0 -17    0.40    1.00 102
   1   0  18    8.00    1.80 245
  -1   0 -18    8.70    1.50 102
   1   0  19   -0.70    1.50 245
  -1   0 -19   -1.10    1.00 103
   1   0  20    1.10    1.00 246
  -1   0 -20   -0.10    1.60 103
   1   0  21   -1.30    1.50 247
  -1   0 -21    1.20    1.30 104
   1   0  22   47.50    4.20 247
  -1   0 -22   47.10    4.30 104
   1   0  23    0.20    1.20 248
  -1   0 -23   -0.50    1.30 105
   1   0  24    0.90    1.90 249
  -1   0 -24    1.30    2.00 106
   1   0  25   -2.30    1.90 249
  -1   0 -25    0.40    1.70 106
   1   0  26    8.70    2.10 250
  -1   0 -26    4.40    2.00 107
   1   0  27    0.60    2.50 251
  -1   0 -27   -0.10    2.60 108
   1   0  28    3.40    2.70 251
  -1   0 -28    5.90    2.30 108
   1   0  29    2.50    2.10 252
  -1   0 -29    0.80    2.00 109
   1   1 -30   15.80    3.20 103
  -1   1  30   13.70    3.60 256
  -1  -1  30   13.70    3.10 246
   1  -1 -30   18.30    3.50 106
   1   1 -29    2.50    2.00 102
  -1   1  29   -1.60    1.90 255
  -1  -1  29   -0.20    1.90 245
   1  -1 -29    3.40    3.20 106
   1   1 -28    3.30    2.00 101
  -1   1  28    6.00    2.90 254
  -1  -1  28    0.70    1.70 244
   1  -1 -28   -0.50    1.90 105
   1   1 -27   13.10    2.70 100
  -1   1  27   17.70    2.80 254
  -1  -1  27   11.90    3.00 243
   1  -1 -27   11.80    2.80 104
   1   1 -26   27.00    3.70  99
  -1   1  26   21.90    3.60 253
  -1  -1  26   27.60    3.70 242
   1  -1 -26   24.10    3.90 104
   1   1 -25    2.90    2.30  98
  -1   1  25    5.60    2.00 253
  -1  -1  25    3.60    2.10 241
   1  -1 -25    7.00    2.30 103
   1   1 -24    2.90    2.00  97
  -1   1  24    1.40    1.90 252
  -1  -1  24    1.70    1.90 240
   1  -1 -24    1.90    1.60 102
   1   1 -23   52.50    4.60  96
  -1   1  23   51.50    4.80 252
  -1  -1  23   59.90    4.40 239
   1  -1 -23   60.10    5.10 102
   1   1 -22   13.20    2.40  95
  -1   1  22   11.50    2.40 252
  -1  -1  22   11.10    2.10 238
   1  -1 -22   11.00    2.20 101
   1   1 -21    2.10    1.70  94
  -1   1  21    6.70    1.80 251
  -1  -1  21    6.70    1.80 237
   1  -1 -21    1.80    1.50 100
   1   1 -20  104.20    6.90  93
  -1   1  20  108.10    5.70 251
  -1  -1  20  113.60    6.80 236
   1   1 -19   17.90    2.40  92
  -1   1  19   18.40    2.50 251
  -1  -1  19   19.00    2.30 235
   1  -1 -19   13.80    2.00  99
   1   1 -18   56.00    4.00  91
  -1   1  18   51.50    3.40 250
  -1  -1  18   55.60    3.80 234
   1  -1 -18   55.80    3.80  98
   1   1 -17   32.50    2.60  90
  -1   1  17   40.40    2.80 250
  -1  -1  17   35.50    2.90 233
   1  -1 -17   37.00    3.00  98
   1   1 -16   94.20    5.30  89
  -1   1  16   88.50    4.80 250
  -1  -1  16   91.40    5.90 232
   1   1 -15  374.00   16.00  88
   1   1 -15  377.80   14.50 212
  -1   1  15  360.60   15.60 250
  -1  -1  15  394.50   19.60 231
   1  -1 -15  358.40   16.40  97
   1  -1 -15  409.20   15.90 231
   1   1 -14   87.80    4.90  86
   1   1 -14   97.40    4.40 212
  -1   1  14   88.20    5.00  79
  -1   1  14   95.30    5.00 250
  -1  -1  14   90.80    5.40  66
  -1  -1  14   85.70    4.70 229
   1  -1 -14   96.30    5.20  96
   1  -1 -14  101.60    5.20 232
   1   1 -13    2.50    1.10  85
   1   1 -13    3.20    1.00 211
  -1   1  13    3.10    1.10  80
  -1   1  13    0.80    0.90 250
  -1  -1  13    2.30    1.10  66
  -1  -1  13    3.80    0.80 228
   1  -1 -13    3.90    1.10 234
   1   1 -12   82.70    4.80  83
   1   1 -12   89.20    4.20 211
  -1   1  12   86.40    5.00  81
  -1   1  12   87.90    4.50 250
  -1  -1  12   93.40    5.50  65
  -1  -1  12   93.20    4.50 226
   1  -1 -12   87.10    5.00  95
   1  -1 -12   88.40    4.70 235
   1   1 -11  170.20    8.10  81
   1   1 -11  168.30    7.30 211
  -1   1  11  183.50    8.30 250
  -1  -1  11  163.40    8.40  65
  -1  -1  11  174.80    7.70 225
   1  -1 -11  155.30    7.80  95
   1  -1 -11  191.20    8.30 237
   1   1 -10   41.60    2.70  79
   1   1 -10   44.90    2.40 210
  -1   1  10   43.70    2.60  82
  -1   1  10   37.20    2.40 251
  -1  -1  10   42.80    2.80  64
  -1  -1  10   40.50    2.30 223
   1  -1 -10   46.50    3.00  94
   1  -1 -10   47.80    2.70 238
   1   1  -9   78.10    3.80  77
   1   1  -9   73.00    3.90 209
  -1   1   9   88.10    4.20  83
  -1   1   9   84.20    4.50 251
  -1  -1   9   81.60    4.70  63
  -1  -1   9   82.60    4.10 221
   1  -1  -9   82.70    4.70  94
   1  -1  -9   85.20    4.70 240
   1   1  -8  376.90   14.50  74
   1   1  -8  393.90   14.40 181
   1   1  -8  402.40   14.60 208
  -1   1   8  431.20   16.00  83
  -1   1   8  378.20   15.10 252
  -1  -1   8  397.80   15.30  61
  -1  -1   8  388.80   15.50 218
   1  -1  -8  384.60   15.90  94
   1  -1  -8  405.80   15.20 242
   1   1  -7  352.60   14.80  71
   1   1  -7  376.70   13.70 179
   1   1  -7  380.60   14.10 206
  -1   1   7  376.00   13.90  84
  -1   1   7  380.40   15.80 254
  -1  -1   7  370.30   14.30  59
  -1  -1   7  365.30   14.20 216
   1  -1  -7  378.70   15.60  93
   1  -1  -7  396.60   15.90 245
   1   1  -6  257.80    9.90  66
   1   1  -6  273.30    9.70 176
   1   1  -6  268.70   10.60 204
  -1   1   6  252.50   10.10  85
  -1   1   6  255.10   10.90 255
  -1  -1   6  275.00   11.30  56
  -1  -1   6  275.40   11.20 213
   1  -1  -6  265.60   11.40  93
   1  -1  -6  276.80   11.30 247
   1   1  -5  271.80   10.40  61
   1   1  -5  297.10   10.40 171
   1   1  -5  284.70   11.50 202
  -1   1   5  286.40   11.30  86
  -1   1   5  270.10   11.00 258
  -1  -1   5  289.10   11.10  51
  -1  -1   5  273.90   10.60 181
  -1  -1   5  273.30   10.50 209
   1  -1  -5  274.60   11.60  93
   1  -1  -5  301.50   12.30 251
   1   1  -4  571.50   20.80  54
   1   1  -4  650.30   22.20 166
   1   1  -4  614.20   21.60 198
  -1   1   4  648.90   22.80  86
  -1   1   4  589.60   21.60 261
  -1  -1   4  636.70   23.20  46
  -1  -1   4  637.50   21.90 174
  -1  -1   4  614.50   22.40 204
   1  -1  -4  638.30   23.90  93
   1  -1  -4  662.10   22.70 255
   1   1  -3  858.80   29.90  45
   1   1  -3  861.90   28.80 158
   1   1  -3  854.10   28.80 193
  -1   1   3  936.20   31.20  87
  -1  -1   3  884.50   29.30  38
  -1  -1   3  866.00   30.70 198
   1  -1  -3  798.50   30.30  94
   1  -1  -3  832.50   28.90 260
   1   1  -2  559.60   19.60  35
   1   1  -2  593.70   19.50 148
   1   1  -2  487.70   20.00 187
  -1   1   2  610.60   20.80  88
  -1  -1   2  536.40   19.20  28
  -1  -1   2  569.90   19.50 192
   1   1  -1    3.80    0.50  24
   1   1  -1    2.90    0.50 138
  -1   1   1    4.70    0.50  90
  -1  -1   1    2.70    0.40  18
  -1  -1   1    3.60    0.70 184
   1   1   0  375.30   14.40  14
   1   1   0  369.70   13.30 128
  -1  -1   0  348.20   12.80   8
   1   1   1  550.20   19.60   6
   1   1   1  540.40   18.70 120
  -1   1  -1  501.00   17.40  15
   1   1   2    1.90    0.50 114
  -1   1  -2    1.50    0.20  80
  -1   1  -2    2.20    0.50 183
  -1  -1  -2    1.80    0.60 120
   1  -1   2    1.00    0.10  38
   1  -1   2    0.00    0.40 190
   1   1   3   97.40    4.40 109
  -1   1  -3   94.80    3.80  86
  -1   1  -3   96.70    3.70 190
  -1  -1  -3  101.30    4.60 115
   1  -1   3  103.20    3.90  64
   1  -1   3   95.20    4.00 198
   1   1   4  295.30   11.30 105
  -1   1  -4  281.00   10.80  88
  -1   1  -4  289.10   10.50 196
  -1  -1  -4  290.70   11.70 112
  -1  -1  -4  297.80   11.10 259
   1  -1   4  294.60   11.50  71
   1  -1   4  286.80   10.50 205
   1   1   5  303.60   11.90 102
   1   1   5  279.40   10.80 263
  -1   1  -5  289.80   10.70  90
  -1   1  -5  285.90   10.40 200
  -1  -1  -5  293.30   12.00 110
  -1  -1  -5  304.10   11.70 254
   1  -1   5  299.00   11.30  73
   1  -1   5  300.40   10.80 210
   1   1   6   28.20    1.90  99
   1   1   6   30.00    1.80 260
  -1   1  -6   25.40    1.50  91
  -1   1  -6   28.70    1.70 203
  -1  -1  -6   28.80    1.90 108
  -1  -1  -6   26.50    1.80 250
   1  -1   6   29.80    1.90  74
   1  -1   6   25.30    1.50 214
   1   1   7    1.10    1.10  97
   1   1   7    2.40    0.70 258
  -1   1  -7    2.30    0.90  92
  -1   1  -7    1.40    0.80 206
  -1  -1  -7    2.60    1.00 107
  -1  -1  -7    0.90    0.80 247
   1  -1   7    3.10    0.70  75
   1  -1   7    3.50    0.90 218
   1   1   8  384.90   14.80  95
   1   1   8  360.00   14.70 256
  -1   1  -8  350.00   14.90  92
  -1   1  -8  379.80   13.80 207
  -1  -1  -8  352.70   14.90 106
  -1  -1  -8  386.70   15.00 244
   1  -1   8  366.60   14.50  75
   1  -1   8  375.30   15.20 221
   1   1   9    3.10    0.90  93
   1   1   9    3.90    0.80 255
  -1   1  -9    3.80    0.80  93
  -1   1  -9    3.20    0.70 209
  -1  -1  -9    2.10    0.90 105
  -1  -1  -9    2.60    0.90 241
   1  -1   9    3.60    0.60  75
   1  -1   9    3.00    0.70 223
   1   1  10   90.40    5.10  91
   1   1  10   87.90    4.50 254
  -1   1 -10   89.30    4.70  94
  -1   1 -10   96.70    4.70 209
  -1  -1 -10   96.70    5.10 239
   1  -1  10   85.80    4.30  75
   1  -1  10   80.90    4.10 225
   1   1  11   69.70    4.70  90
   1   1  11   80.10    4.90 254
  -1   1 -11   81.50    4.40  95
  -1   1 -11   84.40    4.00 210
  -1  -1 -11   72.90    5.10 104
  -1  -1 -11   86.50    5.00 237
   1  -1  11   74.30    4.40  75
   1  -1  11   82.80    4.20 227
   1   1  12    9.40    1.80  88
   1   1  12    8.10    1.20 253
  -1   1 -12   10.50    1.30  95
  -1   1 -12    8.10    1.10 211
  -1  -1 -12    9.50    1.50 104
  -1  -1 -12    6.70    1.30 236
   1  -1  12    9.00    1.20  74
   1  -1  12   11.40    1.30 229
   1   1  13   48.90    3.60  87
   1   1  13   55.80    3.20 253
  -1   1 -13   48.90    3.40  96
  -1   1 -13   50.60    2.90 211
  -1  -1 -13   44.90    3.00 104
  -1  -1 -13   49.20    2.90 234
   1  -1  13   42.00    3.00  74
   1  -1  13   48.90    3.30 230
   1   1  14  458.80   20.30 253
  -1   1 -14  435.70   18.90  97
  -1   1 -14  473.10   17.10 211
  -1  -1 -14  489.70   19.20 233
   1  -1  14  487.90   22.60  73
   1  -1  14  448.40   22.00 232
   1   1  15   74.70    5.40 253
  -1   1 -15   87.60    4.90  98
  -1   1 -15   67.70    3.80 211
  -1  -1 -15   64.20    4.60 104
  -1  -1 -15   79.10    4.10 231
   1  -1  15   76.10    4.50 233
   1   1  16   37.20    3.30 253
  -1   1 -16   38.70    2.40 211
  -1  -1 -16   32.70    3.10 105
   1  -1  16   38.90    2.70 234
   1   1  17    0.20    1.40 253
  -1   1 -17   -0.10    1.00  99
  -1  -1 -17    0.30    1.10 105
   1  -1  17    4.20    1.50 235
   1   1  18   80.90    4.80 253
  -1   1 -18   87.10    5.90 100
  -1  -1 -18   82.30    5.60 105
   1  -1  18   85.10    6.00 236
   1   1  19   -0.30    1.10 253
  -1   1 -19    1.60    1.60 100
  -1  -1 -19    1.00    1.80 106
   1  -1  19    1.40    1.50 238
   1   1  20    7.30    2.10 253
  -1   1 -20    7.70    1.70 101
  -1  -1 -20    9.70    2.00 106
   1  -1  20    4.90    1.70 239
   1   1  21   -1.00    1.60 254
  -1   1 -21    2.70    1.30 102
  -1  -1 -21    2.90    1.50 106
   1  -1  21    1.70    1.60 240
   1   1  22   -0.50    1.20 254
  -1   1 -22    0.60    1.80 103
  -1  -1 -22   -1.00    1.50 107
   1  -1  22    1.80    1.70 241
   1   1  23    1.50    1.90 254
  -1   1 -23    0.60    1.80 103
  -1  -1 -23   -0.80    1.40 107
   1  -1  23    3.00    1.80 242
   1   1  24    6.20    1.90 255
  -1   1 -24    3.60    1.60 104
  -1  -1 -24    6.50    2.40 108
   1  -1  24    7.50    2.20 243
   1   1  25   15.70    2.90 255
  -1   1 -25    9.50    2.20 105
  -1  -1 -25    9.90    2.40 108
   1  -1  25   14.40    2.50 243
   1   1  26   34.00    4.70 256
  -1   1 -26   48.70    4.90 106
   1  -1  26   37.90    4.40 244
   1   1  27    7.70    2.90 256
  -1   1 -27    4.50    1.80 106
  -1  -1 -27    2.20    2.30 109
   1  -1  27    5.00    2.60 245
   1   1  28    7.90    2.90 257
  -1   1 -28    2.70    1.90 107
  -1  -1 -28    2.40    2.40 110
   1  -1  28    3.10    2.60 246
   1   1  29   10.80    3.10 257
  -1   1 -29    3.80    2.10 108
  -1  -1 -29    3.30    3.30 110
   1  -1  29    9.60    3.20 247
   1   2 -29    4.20    2.10 101
  -1   2  29   -2.80    2.00 260
  -1  -2  29   -1.70    2.50 240
   1  -2 -29   -0.40    2.40 108
   1   2 -28   35.00    4.10 100
  -1   2  28   42.70    4.60 260
  -1  -2  28   36.80    4.40 239
   1  -2 -28   25.10    4.30 107
   1   2 -27    0.80    1.70  99
  -1   2  27   -1.40    2.60 259
  -1  -2  27    0.10    2.20 238
   1  -2 -27    0.40    2.00 107
   1   2 -26   19.70    3.00  98
  -1   2  26   16.40    2.90 259
  -1  -2  26   22.00    3.10 237
   1  -2 -26   15.60    3.00 106
   1   2 -25   70.50    6.20  97
  -1   2  25   79.40    6.20 259
  -1  -2  25   81.50    6.10 236
   1  -2 -25   68.30    6.50 106
  -1   2  24   22.90    3.60 259
  -1  -2  24   25.00    2.80 235
   1  -2 -24   26.70    3.70 105
   1   2 -23  298.80   16.90  95
  -1   2  23  293.00   16.50 258
  -1  -2  23  296.90   16.20 234
   1  -2 -23  286.30   16.90 105
   1   2 -22   -0.10    1.70  93
  -1   2  22    1.20    1.90 258
  -1  -2  22    4.00    1.80 233
   1  -2 -22    1.50    1.60 104
   1   2 -21    9.10    1.60  92
  -1   2  21   13.40    2.00 258
  -1  -2  21   12.70    2.20 231
   1   2 -20   79.40    5.20  91
   1   2 -20   67.20    4.90 178
  -1   2  20   85.50    5.50 258
  -1  -2  20   66.90    5.40 230
   1  -2 -20   92.20    6.30 103
   1   2 -19    1.20    1.30  90
   1   2 -19   -0.40    1.00 178
  -1   2  19    0.20    1.20 258
  -1  -2  19   -0.40    1.50 229
   1  -2 -19    0.60    1.20 103
   1   2 -18    9.10    1.50  88
   1   2 -18    8.00    1.30 178
  -1   2  18    8.60    1.60 258
  -1  -2  18   11.80    1.70 227
   1  -2 -18    8.00    2.10 102
   1   2 -17   14.80    1.80  87
   1   2 -17   16.20    1.90 178
  -1   2  17   15.10    2.10 258
  -1  -2  17   11.50    1.50 226
   1  -2 -17   16.50    2.00 102
   1   2 -16   56.00    3.70  85
   1   2 -16   60.70    3.50 177
  -1   2  16   59.80    4.50 258
  -1  -2  16   58.90    3.60 224
   1  -2 -16   65.30    4.20 102
   1   2 -15    6.30    1.20  83
   1   2 -15    3.20    1.20 177
  -1   2  15    5.70    1.30 259
  -1  -2  15    1.90    1.10 223
   1  -2 -15    5.80    1.60 102
   1   2 -14  131.90    6.70  82
   1   2 -14  114.60    6.30 202
  -1   2  14  116.80    7.60  83
  -1   2  14  119.60    5.80 259
  -1  -2  14  109.60    5.80  56
  -1  -2  14  127.00    6.40 221
   1   2 -13   10.60    1.40  80
   1   2 -13   13.80    1.30 175
   1   2 -13    7.80    1.30 201
  -1   2  13    9.80    1.60  84
  -1   2  13   10.40    1.40 260
  -1  -2  13   10.00    1.20  55
  -1  -2  13    8.20    1.20 219
   1  -2 -13    9.00    1.50 101
   1  -2 -13    5.90    1.20 242
   1   2 -12  255.30   10.20  77
   1   2 -12  264.40   10.30 174
   1   2 -12  254.30   11.20 200
  -1   2  12  233.20   11.70  85
  -1   2  12  228.00   11.10 261
  -1  -2  12  264.50   11.60  54
  -1  -2  12  234.00    9.70 217
   1  -2 -12  233.60   10.50 101
   1  -2 -12  245.10   11.80 244
   1   2 -11   46.40    2.90  75
   1   2 -11   49.40    2.50 172
   1   2 -11   50.10    3.00 199
  -1   2  11   55.60    3.80  86
  -1   2  11   55.10    3.40 261
  -1  -2  11   37.60    2.90  52
  -1  -2  11   49.50    2.80 215
   1  -2 -11   50.00    3.30 101
   1  -2 -11   57.60    3.70 246
   1   2 -10  116.60    5.20  72
   1   2 -10  117.90    4.90 170
   1   2 -10  112.60    5.30 198
  -1   2  10  125.80    6.60  86
  -1   2  10  107.80    5.70 262
  -1  -2  10  115.40    5.10  50
  -1  -2  10  110.40    5.50 213
   1  -2 -10  117.00    5.90 101
   1  -2 -10  128.40    6.60 248
   1   2  -9  303.40   13.20  68
   1   2  -9  318.50   12.10 168
   1   2  -9  308.10   12.00 196
  -1   2   9  333.80   13.60  87
  -1  -2   9  317.50   12.80  48
  -1  -2   9  297.80   11.80 210
   1  -2  -9  314.50   13.60 250
   1   2  -8  329.40   13.40  64
   1   2  -8  330.70   12.50 165
   1   2  -8  334.00   12.10 194
  -1   2   8  338.10   14.50  89
  -1  -2   8  338.10   13.50  45
  -1  -2   8  342.80   13.40 207
   1  -2  -8  337.00   13.70 102
   1  -2  -8  338.10   14.80 253
   1   2  -7  470.50   17.30  60
   1   2  -7  485.50   16.60 161
   1   2  -7  489.00   18.40 192
  -1   2   7  502.50   20.30  90
  -1  -2   7  509.00   17.70  41
  -1  -2   7  486.00   18.40 180
  -1  -2   7  482.80   17.90 204
   1  -2  -7  469.60   18.40 102
   1  -2  -7  517.00   20.30 256
   1   2  -6  370.30   14.60  54
   1   2  -6  381.00   14.40 156
   1   2  -6  362.90   13.30 190
  -1   2   6  400.70   15.20  91
  -1  -2   6  383.30   14.80  36
  -1  -2   6  401.50   16.10 174
  -1  -2   6  391.40   14.60 201
   1  -2  -6  394.20   15.70 103
   1  -2  -6  408.50   16.80 259
   1   2  -5  265.60   10.10  48
   1   2  -5  259.70    9.60 151
   1   2  -5  252.80    9.50 187
  -1   2   5  266.20   11.00  92
  -1  -2   5  259.50   10.10  31
  -1  -2   5  257.10   10.00 168
  -1  -2   5  282.30   10.50 197
   1  -2  -5  268.10   10.90 104
   1  -2  -5  270.90   11.10 262
   1   2  -4    3.30    1.20  41
   1   2  -4    2.50    0.80 145
   1   2  -4    2.60    1.30 184
  -1   2   4    1.70    0.90  94
  -1  -2   4    3.10    0.70  25
  -1  -2   4    2.60    0.90 161
  -1  -2   4    2.90    1.20 193
   1  -2  -4    1.10    0.60 106
   1   2  -3   78.10    3.80  34
   1   2  -3   83.30    3.50 139
  -1   2   3   86.90    4.20  95
  -1  -2   3   83.40    3.70  19
  -1  -2   3   77.70    3.70 154
  -1  -2   3   82.20    3.80 189
   1  -2  -3   79.00    4.10 108
   1   2  -2   22.10    1.50  26
   1   2  -2   22.60    1.40 133
  -1   2   2   23.20    1.60  97
  -1  -2   2   20.80    1.30  13
  -1  -2   2   27.00    1.70 146
  -1  -2   2   25.60    2.00 185
   1   2  -1  626.60   23.20  19
   1   2  -1  617.20   23.40 127
  -1   2   1  648.60   23.30 100
  -1  -2   1  627.20   22.90   7
  -1  -2   1  621.80   23.60 139
   1  -2  -1  630.50   22.40 116
   1   2   0    3.00    0.80  13
   1   2   0    2.30    0.70 122
  -1   2   0    3.80    0.60   3
  -1   2   0    3.60    0.60 104
  -1  -2   0    3.10    0.90   2
  -1  -2   0    2.80    0.80 133
   1  -2   0    2.70    0.50 123
   1   2   1    3.10    0.70   8
   1   2   1    3.10    0.70 117
  -1   2  -1    3.30    0.40  13
  -1   2  -1    3.30    0.40 109
  -1  -2  -1    2.70    0.60 128
   1  -2   1    2.60    0.40 133
   1   2   2   15.90    1.40   4
   1   2   2   17.20    1.40 113
  -1   2  -2   15.90    0.90  28
  -1  -2  -2   20.70    1.50 124
   1  -2   2   14.20    1.30 183
  -1   2  -3   98.90    4.00  46
  -1  -2  -3  109.90    5.20 120
   1  -2   3  106.20    4.70   9
   1  -2   3  108.80    4.20 166
   1  -2   3  102.60    4.70 188
  -1   2  -4    2.30    0.40  61
  -1  -2  -4    0.30    0.90 118
   1  -2   4    2.50    0.40  23
   1  -2   4    3.50    0.30 181
   1  -2   4    3.20    0.90 193
   1   2   5  256.70   10.50 104
  -1   2  -5  246.20   10.20  71
  -1   2  -5  230.40    9.10 185
  -1  -2  -5  236.40    9.90 115
   1  -2   5  249.60    9.30  35
   1  -2   5  243.70    9.40 197
   1   2   6   22.60    2.20 102
  -1   2  -6   24.70    1.50  77
  -1   2  -6   22.90    2.30 188
  -1  -2  -6   24.30    2.20 114
  -1  -2  -6   24.70    2.10 261
   1  -2   6   28.90    1.60  44
   1  -2   6   28.50    2.10 201
   1   2   7   17.70    1.90 100
  -1   2  -7   18.20    1.10 170
  -1   2  -7   15.70    1.60 191
  -1  -2  -7   20.80    1.90 112
  -1  -2  -7   22.30    2.00 257
   1  -2   7   18.90    1.20  50
   1  -2   7   17.90    1.30 205
   1   2   8    5.30    1.10  98
  -1   2  -8    6.20    0.70  84
  -1   2  -8    7.50    0.80 174
  -1   2  -8    6.10    1.00 193
  -1  -2  -8    8.80    1.30 111
  -1  -2  -8    9.10    1.50 254
   1  -2   8    5.90    0.80  54
   1  -2   8   10.90    1.20 208
   1   2   9   30.90    2.40  96
  -1   2  -9   31.50    1.90  86
  -1   2  -9   32.80    1.80 177
  -1   2  -9   30.30    2.20 195
  -1  -2  -9   38.10    2.60 110
  -1  -2  -9   37.00    2.70 252
   1  -2   9   32.80    2.00  57
   1  -2   9   35.10    2.20 211
   1   2  10   23.20    2.30  94
  -1   2 -10   22.10    1.70  88
  -1   2 -10   22.70    1.50 179
  -1   2 -10   25.30    1.80 196
  -1  -2 -10   29.80    2.60 110
  -1  -2 -10   27.50    2.10 249
   1  -2  10   21.90    1.60  59
   1  -2  10   20.60    1.60 214
   1   2  11   49.40    3.70  93
  -1   2 -11   55.40    3.10 180
  -1   2 -11   51.00    3.10 198
  -1  -2 -11   48.00    3.40 109
  -1  -2 -11   58.50    3.80 247
   1  -2  11   51.20    3.20  60
   1  -2  11   56.60    3.30 216
   1   2  12   21.50    2.50  92
  -1   2 -12   25.80    2.20 199
  -1  -2 -12   24.20    2.50 245
   1  -2  12   24.50    1.80  61
   1  -2  12   25.40    2.10 219
   1   2  13   38.60    3.20 263
  -1   2 -13   45.30    3.00  92
  -1   2 -13   44.60    3.10 200
  -1  -2 -13   46.70    3.50 108
  -1  -2 -13   40.20    3.20 243
   1  -2  13   47.80    3.00  62
   1  -2  13   46.50    2.90 221
   1   2  14    4.80    1.20 262
  -1   2 -14    3.10    1.00  94
  -1   2 -14    4.00    1.30 200
  -1  -2 -14    5.80    1.40 108
   1  -2  14    5.00    1.10  63
   1  -2  14    8.70    1.50 223
   1   2  15    4.20    1.50 261
  -1   2 -15    0.70    1.00  95
  -1   2 -15    4.30    1.70 201
  -1  -2 -15    4.00    1.40 108
   1  -2  15    3.00    1.40 224
   1   2  16   33.80    2.70 261
  -1   2 -16   35.60    2.80  96
  -1  -2 -16   29.30    3.00 108
   1  -2  16   32.80    2.50 226
   1   2  17   71.20    4.50 261
  -1   2 -17   64.40    4.60  97
  -1  -2 -17   72.60    5.20 108
   1  -2  17   77.50    4.80 228
   1   2  18   12.90    2.30 261
  -1   2 -18    9.50    1.70  98
  -1  -2 -18   14.40    2.50 108
   1  -2  18   13.90    1.90 229
   1   2  19   21.10    2.90 260
  -1   2 -19   19.10    2.20  99
  -1  -2 -19   16.90    2.90 109
   1  -2  19   22.90    2.70 231
   1   2  20    3.60    1.80 260
  -1   2 -20    3.70    1.60 100
  -1  -2 -20    1.60    1.60 109
   1  -2  20    5.90    1.30 232
   1   2  21   22.40    3.40 260
  -1   2 -21   22.00    2.70 100
  -1  -2 -21   29.60    3.00 109
   1  -2  21   20.70    2.50 233
   1   2  22   57.00    6.00 261
  -1   2 -22   50.90    4.20 101
  -1  -2 -22   57.30    5.40 109
   1  -2  22   47.70    4.80 235
   1   2  23   67.00    5.50 261
  -1   2 -23   53.10    4.70 102
  -1  -2 -23   67.40    6.10 110
   1  -2  23   71.20    5.10 236
   1   2  24   14.50    2.60 261
  -1   2 -24   10.30    2.20 103
  -1  -2 -24   11.90    2.80 110
   1  -2  24   15.10    2.20 237
   1   2  25    2.10    1.90 261
  -1   2 -25    2.10    1.70 104
  -1  -2 -25    1.10    3.10 110
   1  -2  25    3.60    1.80 238
   1   2  26   11.00    3.20 261
  -1  -2 -26   15.90    3.40 111
   1  -2  26   14.90    2.70 239
   1   2  27   -2.90    2.60 262
  -1   2 -27    0.50    2.20 106
   1  -2  27    2.10    2.40 240
   1   2  28    3.60    2.30 262
  -1   2 -28    9.00    2.70 106
  -1  -2 -28    0.70    2.40 112
   1  -2  28    3.50    2.80 241
   1   3 -28   20.80    3.70 100
  -1  -3  28   24.10    3.50 235
   1  -3 -28   12.20    3.60 110
   1   3 -27    1.20    2.00  98
  -1  -3  27   -1.20    1.80 234
   1  -3 -27   -2.60    3.10 110
   1   3 -26   -0.90    1.40  97
  -1  -3  26    0.80    1.60 233
   1  -3 -26   -0.20    2.00 109
   1   3 -25    0.70    1.30  96
  -1  -3  25    0.90    2.00 232
   1  -3 -25    0.60    2.90 109
   1   3 -24    1.10    1.90  95
  -1  -3  24    1.30    2.00 230
   1  -3 -24    0.80    1.70 108
   1   3 -23   17.50    2.70  93
  -1  -3  23   15.10    2.50 229
   1  -3 -23   14.60    2.70 108
   1   3 -22    2.50    1.30  92
  -1  -3  22    3.10    1.90 228
   1  -3 -22    3.60    2.70 108
   1   3 -21   16.20    2.30  91
  -1  -3  21   24.20    3.20 226
   1  -3 -21   16.40    2.80 107
   1   3 -20    3.00    1.20  89
  -1  -3  20    0.50    1.20 225
   1  -3 -20    1.50    1.60 107
   1   3 -19   25.70    2.50  88
  -1  -3  19   33.70    3.20 223
   1  -3 -19   29.00    3.40 107
   1   3 -18   16.70    1.80  86
   1   3 -18   11.90    2.00 168
  -1  -3  18   18.30    2.40 222
   1  -3 -18   13.60    2.60 107
   1   3 -17    0.80    0.80  84
   1   3 -17    0.50    1.20 167
  -1  -3  17    2.80    1.10 220
   1  -3 -17    0.90    2.00 106
   1   3 -16    2.80    0.90  82
   1   3 -16    0.50    1.20 166
  -1  -3  16    3.20    1.50 218
   1  -3 -16    4.90    2.00 106
   1   3 -15  187.10   10.80  80
   1   3 -15  209.90   10.10 165
  -1  -3  15  225.50   10.10 217
   1  -3 -15  190.00   10.60 106
   1   3 -14  104.10    6.10 164
  -1  -3  14  111.60    5.90 215
   1  -3 -14  105.80    7.20 106
   1   3 -13   37.10    2.50  75
   1   3 -13   30.10    2.30 162
  -1   3  13   33.20    3.10  86
  -1  -3  13   24.00    2.20  42
  -1  -3  13   27.40    2.60 213
   1  -3 -13   35.90    3.30 106
   1   3 -12  216.80   10.30  72
   1   3 -12  216.80    9.80 160
  -1   3  12  211.40   10.80  87
  -1  -3  12  214.80    9.80  40
  -1  -3  12  213.60   10.10 211
   1  -3 -12  221.40   11.50 107
   1   3 -11   62.30    3.60  69
   1   3 -11   57.00    3.30 158
   1   3 -11   46.70    3.80 190
  -1   3  11   55.90    3.80  88
  -1  -3  11   49.30    3.80  38
  -1  -3  11   58.00    3.70 209
   1  -3 -11   55.40    4.10 107
   1   3 -10    8.40    1.10  66
   1   3 -10    9.10    1.20 155
   1   3 -10    8.80    1.40 188
  -1   3  10   11.00    1.60  89
  -1  -3  10    8.50    1.20  35
  -1  -3  10    7.20    1.20 206
   1  -3 -10   11.30    1.80 107
   1  -3 -10    6.60    1.50 254
   1   3  -9  143.90    6.00  62
   1   3  -9  137.00    6.70 152
   1   3  -9  127.00    7.30 187
  -1   3   9  162.70    8.50  90
  -1  -3   9  143.20    7.30  32
  -1  -3   9  139.40    6.30 204
   1  -3  -9  151.00    7.60 108
   1  -3  -9  151.10    8.00 256
   1   3  -8  131.30    6.00  57
   1   3  -8  118.50    5.60 149
   1   3  -8  125.00    6.50 185
  -1   3   8  120.90    6.80  91
  -1  -3   8  126.30    6.20  29
  -1  -3   8  120.50    6.20 177
  -1  -3   8  116.10    5.90 201
   1  -3  -8  113.80    6.30 109
   1  -3  -8  127.90    7.10 259
   1   3  -7  130.90    5.90  53
   1   3  -7  133.70    5.70 145
   1   3  -7  134.20    6.40 183
  -1   3   7  138.90    6.80  92
  -1  -3   7  135.80    5.90  25
  -1  -3   7  136.70    6.60 173
  -1  -3   7  142.50    6.90 198
   1  -3  -7  107.90    6.30 261
   1   3  -6   87.00    4.20  47
   1   3  -6   90.30    4.40 141
  -1   3   6   91.70    4.90  93
  -1  -3   6   95.40    4.30  21
  -1  -3   6   87.90    4.20 167
  -1  -3   6   99.50    5.20 196
   1  -3  -6   82.70    4.40 111
   1   3  -5   65.60    3.50  42
   1   3  -5   66.00    3.60 137
  -1   3   5   79.70    4.20  95
  -1  -3   5   70.60    3.90  17
  -1  -3   5   70.20    3.60 162
  -1  -3   5   72.90    4.50 193
   1  -3  -5   73.20    4.00 113
   1   3  -4   83.60    4.00  36
   1   3  -4   75.00    3.90 132
  -1   3   4   77.80    3.90  96
  -1  -3   4   76.50    4.50  12
  -1  -3   4   83.50    3.80 156
  -1  -3   4   80.70    4.40 190
   1  -3  -4   76.00    4.10 115
   1   3  -3    5.00    0.70  30
   1   3  -3    6.00    0.90 128
  -1   3   3    5.50    1.00  98
  -1  -3   3    5.10    0.80   8
  -1  -3   3    4.30    0.70 150
  -1  -3   3    3.90    1.40 186
   1  -3  -3    5.40    0.90 117
   1   3  -2    3.70    0.90  25
   1   3  -2    4.90    0.80 124
  -1   3   2    5.20    0.90  99
  -1  -3   2    2.10    0.70   4
  -1  -3   2    2.80    0.90 145
  -1  -3   2    6.00    1.20 183
   1  -3  -2    4.90    1.00 120
   1   3  -1   70.30    3.90  20
   1   3  -1   72.40    4.20 120
  -1   3   1   67.90    3.90   4
  -1   3   1   74.30    4.00 101
  -1  -3   1   67.10    3.60 140
   1  -3  -1   75.40    3.70 124
   1   3   0   67.70    3.70  15
   1   3   0   70.00    4.00 117
  -1   3   0   72.70    3.90  10
  -1   3   0   78.10    3.60 104
  -1  -3   0   75.10    4.20 135
   1  -3   0   81.50    3.90 130
   1   3   1    5.30    1.10  11
   1   3   1    6.70    1.90 114
  -1   3  -1    4.70    0.70  16
  -1   3  -1    5.00    0.60 107
  -1  -3  -1    1.20    0.90 131
   1  -3   1    4.40    0.70 136
   1   3   2   15.90    1.50   8
   1   3   2   15.90    2.70 111
  -1   3  -2   12.70    1.00  24
  -1   3  -2   12.10    1.00 111
  -1  -3  -2   11.40    1.30 128
   1  -3   2   10.60    0.90 144
   1  -3   2   10.20    1.50 182
   1   3   3    1.30    0.80   5
   1   3   3    3.20    1.20 109
  -1   3  -3    2.10    0.50  34
  -1   3  -3    0.20    0.30 115
  -1  -3  -3    0.20    0.70 125
   1  -3   3    1.70    0.40 154
   1  -3   3    1.00    1.10 186
   1   3   4  132.00    6.80   2
   1   3   4  119.20    6.10 106
  -1   3  -4  106.10    4.70  44
  -1  -3  -4  123.90    6.60 122
   1  -3   4  117.20    5.50   1
   1  -3   4  125.40    5.10 164
   1  -3   4  114.90    5.70 189
   1   3   5    1.50    0.90 104
  -1   3  -5    2.20    0.50  54
  -1  -3  -5   -0.20    1.10 120
   1  -3   5    3.00    0.80   8
   1  -3   5    3.40    0.50 174
   1  -3   5    6.50    1.70 192
   1   3   6  468.50   18.60 102
  -1   3  -6  428.60   15.70  63
   1  -3   6  445.90   18.40  15
   1  -3   6  465.50   21.50 196
   1   3   7   28.00    2.60 100
  -1   3  -7   27.60    1.60  70
  -1  -3  -7   22.80    2.40 117
  -1  -3  -7   27.70    2.40 263
   1  -3   7   29.90    1.80  23
   1  -3   7   28.40    2.30 199
   1   3   8   37.80    2.90  99
  -1   3  -8   35.20    2.00  75
  -1   3  -8   40.00    2.60 183
  -1  -3  -8   33.90    2.70 116
  -1  -3  -8   32.30    2.80 260
   1  -3   8   37.90    2.30  29
   1  -3   8   45.50    3.00 202
   1   3   9    3.20    1.30  97
  -1   3  -9    3.20    0.60  80
  -1   3  -9    1.60    0.50 154
  -1   3  -9    1.20    1.00 185
  -1  -3  -9    0.80    1.00 115
  -1  -3  -9    6.60    1.70 257
   1  -3   9    2.60    0.70  34
   1  -3   9    5.00    1.30 204
   1   3  10   -0.10    1.10  96
  -1   3 -10    1.10    0.50  83
  -1   3 -10    2.40    0.60 158
  -1   3 -10    1.50    1.30 187
  -1  -3 -10    1.80    1.10 114
  -1  -3 -10   -2.80    1.10 255
   1  -3  10    2.10    0.60  38
   1  -3  10    2.30    0.90 207
  -1   3 -11   30.40    1.90  85
  -1   3 -11   25.60    1.60 162
  -1   3 -11   25.30    2.50 188
  -1  -3 -11   27.80    2.90 114
   1  -3  11   32.00    1.90  42
   1  -3  11   31.20    2.50 209
  -1   3 -12  210.40    9.30  88
  -1   3 -12  218.80    9.10 165
  -1   3 -12  194.70   10.10 189
  -1  -3 -12  210.50   10.00 113
   1  -3  12  221.80    8.80  45
   1  -3  12  223.10   10.20 212
  -1   3 -13    4.30    0.80  89
  -1   3 -13    1.60    0.80 167
  -1  -3 -13    3.20    1.80 113
   1  -3  13    1.20    0.70  47
   1  -3  13    3.00    1.20 214
  -1   3 -14    4.10    0.90 168
  -1  -3 -14    6.30    1.60 112
   1  -3  14    2.70    0.90  48
   1  -3  14    9.50    1.50 216
  -1   3 -15   -0.30    0.80  93
  -1   3 -15    0.00    0.80 170
  -1  -3 -15   -1.00    1.20 112
   1  -3  15   -0.60    0.90 218
  -1   3 -16   60.70    4.30  94
  -1  -3 -16   62.70    4.50 112
   1  -3  16   71.20    5.00 220
  -1   3 -17    8.30    1.50  95
  -1   3 -17    9.80    1.40 172
  -1  -3 -17   13.10    2.20 112
   1  -3  17    6.70    1.60 222
  -1   3 -18    1.40    1.10  96
  -1  -3 -18    1.10    1.50 112
   1  -3  18    0.40    1.40 223
  -1   3 -19   21.20    2.30  98
  -1  -3 -19   29.30    3.50 112
   1  -3  19   23.40    2.80 225
  -1   3 -20    1.40    1.30  99
  -1  -3 -20    1.50    1.80 112
   1  -3  20    3.20    1.90 227
  -1  -3 -21   14.20    2.60 112
   1  -3  21   23.50    2.30 228
  -1   3 -22   -0.20    1.00 101
  -1  -3 -22   -0.70    1.70 112
   1  -3  22   -1.50    1.60 229
  -1   3 -23   12.60    1.90 102
  -1  -3 -23    9.60    3.10 112
   1  -3  23   10.50    2.10 231
  -1   3 -24   19.30    2.60 103
  -1  -3 -24   24.50    3.80 113
   1  -3  24   21.80    3.20 232
  -1   3 -25    3.50    1.50 104
  -1  -3 -25   11.00    3.00 113
   1  -3  25    7.80    2.70 234
  -1   3 -26    0.20    1.20 105
  -1  -3 -26    7.50    3.40 113
   1  -3  26    3.90    2.60 235
  -1   3 -27    3.30    2.20 106
  -1  -3 -27    3.40    2.70 114
   1  -3  27   -2.30    1.80 236
   1   4 -26    0.40    1.90  97
  -1  -4  26    3.30    2.70 229
   1  -4 -26    1.20    2.50 112
   1   4 -25   -0.30    1.40  96
  -1  -4  25   -0.80    1.70 228
   1  -4 -25   -1.40    2.30 112
   1   4 -24   15.60    2.60  95
  -1  -4  24   22.40    3.50 227
   1  -4 -24   12.90    3.90 112
   1   4 -23    8.90    1.90  93
  -1  -4  23    5.70    2.40 225
   1  -4 -23    9.10    3.30 111
   1   4 -22   13.60    2.20  92
  -1  -4  22   15.80    2.40 224
   1  -4 -22    5.10    2.30 111
   1   4 -21   13.70    1.80  90
  -1  -4  21   12.00    2.40 222
   1  -4 -21   10.10    2.50 111
   1   4 -20    5.70    1.50  88
  -1  -4  20    6.60    1.90 221
   1  -4 -20    3.00    2.00 111
   1   4 -19    7.90    1.70  86
  -1  -4  19    3.40    2.00 219
   1  -4 -19    6.10    2.00 111
   1   4 -18   -0.20    1.10  84
  -1  -4  18    0.00    1.60 218
   1  -4 -18   -0.80    1.60 111
   1   4 -17    4.60    1.30  82
  -1  -4  17    3.50    1.40 216
   1  -4 -17    4.10    1.70 111
   1   4 -16    9.10    1.40  80
  -1  -4  16    6.80    2.10 214
   1  -4 -16    7.40    2.10 111
   1   4 -15   27.20    2.20  78
   1   4 -15   30.40    2.40 153
  -1  -4  15   34.10    3.30 212
   1  -4 -15   28.00    3.40 111
   1   4 -14    7.30    1.30  75
   1   4 -14    7.30    1.40 151
  -1  -4  14    6.50    1.90 211
   1  -4 -14    6.90    1.60 111
   1   4 -13    1.50    0.80  72
   1   4 -13    2.70    1.00 149
  -1  -4  13    4.30    1.70 209
   1  -4 -13   -1.90    1.70 112
   1   4 -12    1.00    0.60  69
  -1   4  12   -0.10    1.40  88
  -1  -4  12    2.80    1.50 207
   1  -4 -12    1.50    1.20 112
   1   4 -11    1.70    0.90  66
   1   4 -11    1.20    1.00 144
  -1   4  11    2.30    1.80  89
  -1  -4  11   -2.00    0.90  24
  -1  -4  11    1.40    1.50 205
   1  -4 -11    0.10    1.60 113
   1   4 -10   -0.60    0.70  62
   1   4 -10    1.50    0.90 142
  -1   4  10    4.10    1.80  90
  -1  -4  10    1.10    0.90  22
  -1  -4  10   -0.50    1.40 203
   1  -4 -10    1.60    1.20 113
   1   4  -9   13.40    1.30  58
   1   4  -9    7.90    1.30 139
  -1   4   9   14.20    2.10  91
  -1  -4   9   11.80    1.40  19
  -1  -4   9   10.60    1.40 178
  -1  -4   9    9.00    1.80 200
   1  -4  -9   12.10    1.70 114
   1   4  -8    2.10    0.80  53
   1   4  -8    3.80    1.00 136
  -1   4   8    4.20    1.60  92
  -1  -4   8    0.20    0.90  16
  -1  -4   8    2.40    0.90 173
  -1  -4   8    3.20    1.20 198
   1  -4  -8    3.30    1.20 115
   1   4  -7   30.80    2.00  49
   1   4  -7   33.90    2.20 132
  -1   4   7   37.90    2.90  93
  -1  -4   7   28.70    2.30  12
  -1  -4   7   37.30    2.50 169
  -1  -4   7   30.50    2.90 196
   1  -4  -7   32.50    2.60 116
   1   4  -6   -0.60    0.70  44
   1   4  -6   -0.20    0.90 129
  -1   4   6    0.80    1.30  94
  -1  -4   6   -1.40    0.90   9
  -1  -4   6    0.70    0.60 164
  -1  -4   6    0.20    1.50 193
   1  -4  -6    0.20    1.30 118
   1   4  -5  100.30    5.10  39
   1   4  -5  105.20    5.90 126
  -1   4   5  101.50    5.80  95
  -1  -4   5   99.60    5.30   6
  -1  -4   5  103.50    5.60 159
  -1  -4   5  107.80    6.00 191
   1  -4  -5  108.60    6.60 119
   1   4  -4   14.80    1.50  34
   1   4  -4   14.70    1.50 123
  -1   4   4   10.30    1.60   1
  -1   4   4   11.80    1.60  96
  -1  -4   4   12.50    1.40   3
  -1  -4   4   17.80    1.60 154
  -1  -4   4   11.90    2.10 189
   1  -4  -4   10.80    1.60 121
   1   4  -3  108.10    5.30  30
   1   4  -3  101.30    5.60 120
  -1   4   3  103.40    5.70   4
  -1   4   3  101.00    5.50  97
  -1  -4   3   88.10    5.30 150
  -1  -4   3   93.10    6.60 186
   1  -4  -3   93.10    5.40 124
   1   4  -2    8.60    1.30  25
   1   4  -2    6.70    1.30 118
  -1   4   2    9.10    1.30   7
  -1   4   2    8.10    1.30  99
  -1  -4   2    9.20    1.40 145
  -1  -4   2   11.20    1.80 184
   1  -4  -2    8.70    1.10 127
   1   4  -1    2.70    1.00  21
   1   4  -1    0.90    0.80 115
  -1   4   1    3.00    0.90  10
  -1  -4   1    3.00    1.10 141
   1  -4  -1    2.40    1.00 130
   1   4   0    6.10    1.20  18
   1   4   0    3.60    1.20 113
  -1   4   0    6.20    1.00  15
  -1   4   0    7.60    1.00 102
  -1  -4   0    6.70    1.00 138
   1  -4   0    5.00    1.00 135
   1   4   1    2.80    1.30  15
   1   4   1    2.80    1.30 110
  -1   4  -1    2.30    0.80  20
  -1   4  -1    3.30    0.80 104
  -1  -4  -1    4.00    1.20 135
   1  -4   1    1.10    0.70 140
   1   4   2  121.50    6.30  12
   1   4   2  105.60    5.80 108
  -1   4  -2  106.30    5.30  26
  -1   4  -2  104.10    5.50 106
   1  -4   2  103.50    5.40 146
   1  -4   2   93.30    5.00 183
   1   4   3   53.70    3.60   9
   1   4   3   59.70    4.00 106
  -1   4  -3   63.50    3.30  32
  -1   4  -3   61.50    3.20 109
  -1  -4  -3   61.50    3.90 129
   1  -4   3   58.90    3.30 152
   1  -4   3   59.80    4.40 185
   1   4   4    4.70    1.40   7
   1   4   4   10.40    1.90 105
  -1   4  -4   11.00    1.00  40
  -1  -4  -4    6.70    1.30 127
   1  -4   4    7.10    0.80 160
   1  -4   4   12.90    2.10 188
   1   4   5  115.40    7.10   5
   1   4   5  127.30    6.60 103
  -1   4  -5  117.40    5.50  47
  -1  -4  -5  108.30    6.70 125
   1  -4   5  125.60    5.50 167
   1  -4   5  117.60    6.40 191
   1   4   6    0.00    1.50   3
  -1   4  -6    0.20    0.50  55
  -1   4  -6   -1.00    0.50 119
  -1  -4  -6    0.10    1.40 123
   1  -4   6    0.60    0.60 175
   1  -4   6    0.10    1.50 193
   1   4   7  178.00   10.00   2
   1   4   7  181.70    9.60 100
  -1   4  -7  198.00    7.60  62
  -1  -4  -7  168.20   11.20 122
   1  -4   7  196.50    8.20   3
   1  -4   7  193.60   10.00 196
   1   4   8   67.40    4.80  98
  -1   4  -8   69.30    3.80  69
  -1  -4  -8   67.90    5.60 121
   1  -4   8   74.60    3.80   8
   1  -4   8   79.40    4.80 198
   1   4   9    1.80    1.30  97
  -1   4  -9    2.00    0.50  74
  -1   4  -9    0.30    0.60 133
  -1  -4  -9    4.40    1.70 120
   1  -4   9    2.40    0.70  13
   1  -4   9    1.20    1.40 201
   1   4  10    6.10    1.70  96
  -1   4 -10    6.70    0.80  78
  -1  -4 -10    4.70    2.00 119
   1  -4  10    6.40    0.90  17
   1  -4  10    6.70    1.30 203
  -1   4 -11   85.30    4.60  82
  -1  -4 -11   92.40    7.70 118
   1  -4  11   82.60    4.70  22
   1  -4  11   89.50    5.50 205
  -1   4 -12  105.40    5.10  85
  -1  -4 -12  104.50    6.00 117
   1  -4  12   93.30    5.20  25
   1  -4  12  114.60    6.30 207
  -1   4 -13   34.90    2.10  88
  -1  -4 -13   32.80    3.50 117
   1  -4  13   31.90    2.50  29
   1  -4  13   40.90    3.30 210
  -1   4 -14    6.30    1.10  90
  -1   4 -14    8.20    1.10 151
  -1  -4 -14    6.10    1.90 116
   1  -4  14    3.90    1.10  31
   1  -4  14    8.50    1.90 212
  -1   4 -15   65.70    5.20  92
  -1   4 -15   81.20    4.60 154
  -1  -4 -15   82.80    5.80 116
   1  -4  15   88.10    5.80 214
  -1   4 -16   -0.10    0.80  94
  -1  -4 -16    5.60    2.40 116
   1  -4  16   -0.40    1.60 215
  -1   4 -17   18.90    1.90  95
  -1  -4 -17   19.70    3.20 115
   1  -4  17   21.90    2.50 217
  -1   4 -18    0.60    1.00  97
   1  -4  18   -0.40    1.20 219
  -1  -4 -19   14.10    2.90 115
   1  -4  19   18.80    2.80 221
  -1   4 -20    6.60    1.60  99
  -1  -4 -20    4.50    2.20 115
   1  -4  20    7.90    2.10 222
  -1   4 -21    9.20    1.80 100
  -1  -4 -21   12.40    2.60 115
   1  -4  21   13.00    2.10 224
  -1   4 -22   -1.10    1.20 102
  -1  -4 -22    0.10    2.80 115
   1  -4  22    3.20    2.30 225
  -1   4 -23    1.40    1.50 103
  -1  -4 -23    3.90    3.10 115
   1  -4  23    2.70    1.80 227
  -1   4 -24    1.50    1.10 104
  -1  -4 -24   -4.30    3.10 116
   1  -4  24    3.50    2.30 228
  -1   4 -25   -0.30    1.00 105
  -1  -4 -25    0.00    2.40 116
   1  -4  25   -0.80    2.40 230
   1   5 -24    1.40    1.60  96
  -1  -5  24    2.00    2.00 224
   1  -5 -24    0.90    2.50 115
   1   5 -23    9.60    1.90  94
  -1  -5  23   11.70    3.00 222
   1  -5 -23   14.30    3.50 115
   1   5 -22    1.90    1.60  92
  -1  -5  22    2.60    1.90 221
   1  -5 -22    2.70    2.50 115
   1   5 -21    8.90    1.70  90
  -1  -5  21   11.90    3.00 219
   1  -5 -21   14.10    3.20 115
   1   5 -20    2.50    1.30  89
  -1  -5  20    3.70    1.70 218
   1  -5 -20    3.70    2.20 115
   1   5 -19    0.10    1.10  86
  -1  -5  19   -2.90    2.30 216
   1  -5 -19    0.20    1.80 115
   1   5 -18   18.50    2.00  84
  -1  -5  18   17.40    2.70 215
   1  -5 -18   11.00    2.60 115
   1   5 -17    4.20    1.00  82
  -1  -5  17    9.30    2.10 213
   1  -5 -17    8.70    2.30 115
   1   5 -16    0.60    0.90  80
  -1  -5  16    3.10    2.00 212
   1  -5 -16   -3.80    2.30 115
   1   5 -15    7.90    1.30  77
  -1  -5  15   11.10    2.00 210
   1  -5 -15    9.30    2.70 116
   1   5 -14   69.90    4.20  74
  -1  -5  14   74.40    5.30 208
   1  -5 -14   73.10    5.60 116
   1   5 -13    0.80    0.90  71
  -1  -5  13   -0.10    1.80 206
   1  -5 -13    2.70    2.00 117
   1   5 -12   20.00    1.90  67
  -1  -5  12   17.70    2.70 204
   1  -5 -12   13.30    2.40 117
   1   5 -11    0.30    0.80  64
  -1   5  11   -1.60    2.40  88
  -1  -5  11    0.20    2.00 203
   1  -5 -11    1.50    1.30 118
   1   5 -10   26.00    2.00  60
   1   5 -10   27.30    2.20 130
  -1   5  10   22.80    2.70  89
  -1  -5  10   31.80    2.20 180
  -1  -5  10   26.90    3.20 201
   1  -5 -10   18.70    3.20 119
   1   5  -9  107.00    5.50  56
   1   5  -9  108.30    6.20 127
  -1   5   9  104.30    6.80  90
  -1  -5   9  120.10    6.20 176
  -1  -5   9  115.00    7.00 199
   1  -5  -9  117.20    8.10 120
   1   5  -8   24.00    2.00  52
   1   5  -8   27.50    2.20 125
  -1   5   8   22.90    2.90  91
  -1  -5   8   23.50    2.10 172
  -1  -5   8   19.80    2.60 197
   1  -5  -8   26.10    3.00 121
   1   5  -7   32.80    2.40  47
   1   5  -7   33.10    2.50 122
  -1   5   7   25.00    2.60   2
  -1   5   7   29.10    2.60  92
  -1  -5   7   33.90    2.40 167
  -1  -5   7   30.50    3.20 195
   1  -5  -7   33.70    3.10 122
   1   5  -6   20.50    2.00  43
   1   5  -6   21.30    1.90 120
  -1   5   6   18.10    2.60   4
  -1   5   6   17.80    2.10  93
  -1  -5   6   19.60    1.90 163
  -1  -5   6   19.70    2.30 193
   1  -5  -6   19.20    2.40 124
   1   5  -5   -0.10    0.60  39
   1   5  -5   -0.20    0.80 118
  -1   5   5    0.10    1.40   5
  -1   5   5    0.00    1.30  94
  -1  -5   5    0.50    1.10 159
  -1  -5   5   -0.40    1.30 191
   1  -5  -5   -0.40    1.40 125
   1   5  -4    9.90    1.30  35
   1   5  -4    6.90    1.10 116
  -1   5   4    9.20    1.70   7
  -1   5   4    5.10    1.50  95
  -1  -5   4    9.50    1.40 155
  -1  -5   4    8.50    2.00 189
   1  -5  -4    8.50    1.80 127
   1   5  -3    4.00    1.00  31
  -1   5   3    7.10    1.50  10
  -1   5   3    6.20    1.50  96
  -1  -5   3    4.10    1.00 151
  -1  -5   3    5.30    1.60 187
   1  -5  -3    6.10    1.60 130
   1   5  -2   97.90    5.50  27
   1   5  -2  104.40    5.40 112
  -1   5   2   91.30    5.10  13
  -1   5   2   95.30    6.00  97
  -1  -5   2   98.90    5.30 147
  -1  -5   2   96.60    5.90 185
   1  -5  -2   89.40    5.60 133
   1   5  -1   54.30    3.60  24
   1   5  -1   56.90    3.70 110
  -1   5   1   65.40    4.00  16
  -1   5   1   61.50    4.30  98
  -1  -5   1   63.20    3.80 144
  -1  -5   1   71.00    4.40 183
   1  -5  -1   54.80    3.60 136
   1   5   0   41.90    3.00  21
   1   5   0   45.90    3.40 108
  -1   5   0   49.80    3.00  19
  -1   5   0   38.60    3.10  99
  -1  -5   0   43.40    2.90 141
   1  -5   0   38.70    2.80 139
   1   5   1   14.10    2.00  18
  -1   5  -1   16.20    1.50  24
  -1   5  -1   17.40    1.80 100
  -1  -5  -1   20.30    2.10 138
   1  -5   1   17.40    1.70 144
   1  -5   1   22.00    2.40 182
   1   5   2  143.40    7.90  16
   1   5   2  143.10    7.10 105
  -1   5  -2  128.40    7.20  28
  -1   5  -2  149.90    7.50 102
  -1  -5  -2  139.10    7.90 136
   1  -5   2  141.80    6.60 148
   1  -5   2  145.80    6.90 184
   1   5   3    9.50    1.90  13
   1   5   3   12.00    2.00 104
  -1   5  -3    8.90    1.10  34
  -1   5  -3   11.70    1.50 103
  -1  -5  -3   10.00    2.00 133
   1  -5   3    8.20    1.20 154
   1  -5   3   10.00    1.90 186
   1   5   4    7.20    2.40  11
  -1   5  -4    3.30    0.80  39
  -1   5  -4    4.60    0.80 105
  -1  -5  -4    5.00    1.40 131
   1  -5   4    2.90    0.80 159
   1  -5   4    4.70    2.00 188
   1   5   5    2.50    1.60   9
   1   5   5   -1.40    1.20 101
  -1   5  -5    2.10    0.60  46
  -1   5  -5   -0.30    0.50 106
  -1  -5  -5    2.10    1.60 129
   1  -5   5    0.80    0.60 166
   1  -5   5    0.60    1.90 191
   1   5   6  110.10    6.90   8
   1   5   6  110.90    7.00 100
  -1   5  -6  108.00    5.20  52
  -1  -5  -6  123.30    8.10 128
   1  -5   6  113.40    7.20 193
   1   5   7    2.40    2.00   6
   1   5   7    2.40    2.00  98
  -1   5  -7    3.50    0.70  59
  -1   5  -7    5.00    0.70 111
  -1  -5  -7    4.90    2.10 126
   1  -5   7    4.30    0.90 179
   1  -5   7    5.30    1.60 195
   1   5   8   66.50    4.60   5
   1   5   8   55.70    4.50  97
  -1   5  -8   61.00    3.10  65
  -1   5  -8   63.00    4.00 113
  -1  -5  -8   58.30    5.00 125
   1  -5   8   66.60    4.90 197
   1   5   9   26.20    2.80   4
  -1   5  -9   21.50    1.50  71
  -1   5  -9   21.80    1.60 116
  -1  -5  -9   21.40    2.60 124
   1  -5   9   20.90    2.50 199
   1   5  10   92.40    6.80   3
  -1   5 -10  104.70    4.90  76
  -1   5 -10  116.10    5.00 119
  -1  -5 -10  104.90    7.80 123
   1  -5  10  110.70    6.80 201
   1   5  11   36.30    3.70   2
  -1   5 -11   31.20    2.00  81
  -1   5 -11   32.60    2.00 122
  -1  -5 -11   25.90    3.40 122
   1  -5  11   39.50    3.30 203
   1   5  12    7.80    2.80   1
  -1   5 -12   10.60    0.90  85
  -1   5 -12    9.00    1.00 126
  -1  -5 -12    7.60    2.50 121
   1  -5  12    9.70    2.00 205
   1   5  13   18.40    3.00   1
  -1  -5 -13   14.80    2.80 121
   1  -5  13   12.70    2.20 207
  -1   5 -14    0.80    0.60  91
  -1  -5 -14    0.00    1.90 120
   1  -5  14   -0.50    1.20 209
  -1   5 -15    0.70    0.80  93
  -1  -5 -15   -0.30    1.70 120
   1  -5  15    2.00    2.00 211
  -1   5 -16    9.20    1.10  95
  -1  -5 -16   14.40    3.50 119
   1  -5  16   12.50    2.50 212
  -1   5 -17    2.40    0.80  97
  -1  -5 -17    3.90    2.20 119
   1  -5  17    2.00    1.60 214
  -1   5 -18    6.70    1.20  99
  -1  -5 -18   10.90    2.80 119
   1  -5  18   12.70    2.20 216
  -1   5 -19    3.20    0.90 101
  -1  -5 -19    5.20    2.50 119
   1  -5  19    3.10    2.30 218
  -1  -5 -20    2.90    2.40 119
   1  -5  20    4.10    2.30 219
  -1  -5 -21   -0.10    3.20 119
   1  -5  21    1.10    2.40 221
  -1  -5 -22    9.20    4.10 119
   1  -5  22   10.10    2.90 222
   1  -5  23   -0.10    1.80 224
  -1  -6  20   14.00    2.70 216
   1  -6 -20   12.50    3.50 119
  -1  -6  19   24.30    3.80 215
   1  -6 -19   31.90    4.70 119
   1   6 -18    3.00    1.10  86
  -1  -6  18    1.50    2.00 213
   1  -6 -18    5.50    2.60 119
   1   6 -17    3.30    1.10  83
  -1  -6  17    1.30    2.60 211
   1  -6 -17    2.70    2.90 120
   1   6 -16    1.30    1.00  80
  -1  -6  16    1.90    1.90 210
   1  -6 -16   -0.70    2.00 120
   1   6 -15   14.10    1.50  78
  -1  -6  15   16.90    3.20 208
   1  -6 -15    5.70    2.90 120
   1   6 -14   24.00    2.00  74
  -1   6  14   24.50    3.70   1
  -1  -6  14   32.40    3.70 207
   1  -6 -14   27.00    3.70 121
   1   6 -13    4.10    1.20  71
  -1   6  13    0.30    2.60   1
  -1  -6  13    8.00    2.10 205
   1  -6 -13    6.50    2.60 121
   1   6 -12  119.70    7.30  67
  -1   6  12  101.90    8.20   2
  -1  -6  12  114.20    7.20 203
   1  -6 -12  109.80    8.60 122
   1   6 -11   14.40    1.50  64
  -1   6  11   19.40    2.90   3
  -1  -6  11   18.10    3.40 202
   1  -6 -11   15.70    2.50 123
   1   6 -10    1.30    0.90  60
  -1   6  10    1.70    1.70   4
  -1  -6  10    3.40    1.90 200
   1  -6 -10    1.20    1.50 124
   1   6  -9   36.30    2.80  56
  -1   6   9   48.50    4.00   5
  -1  -6   9   39.10    4.50 198
   1  -6  -9   41.50    3.70 125
   1   6  -8   45.20    3.10  52
  -1   6   8   44.90    3.70   6
  -1  -6   8   40.70    4.70 197
   1  -6  -8   38.60    3.60 126
   1   6  -7    0.60    1.20  48
  -1   6   7    3.60    1.90   7
  -1  -6   7   -1.00    1.60 195
   1  -6  -7    0.00    1.80 127
   1   6  -6   27.50    2.50  44
  -1   6   6   26.90    2.60   9
  -1  -6   6   21.20    2.90 193
   1  -6  -6   19.60    2.40 129
   1   6  -5    2.30    1.10  40
  -1   6   5    0.80    1.10  11
  -1  -6   5   -1.30    2.30 191
   1  -6  -5    0.10    1.20 131
   1   6  -4    1.30    1.20  37
  -1   6   4    2.60    1.20  13
  -1  -6   4    6.10    2.60 190
   1  -6  -4   -1.10    1.10 133
   1   6  -3   63.00    4.10  33
  -1   6   3   61.60    4.60  15
  -1  -6   3   61.70    4.80 188
   1  -6  -3   61.60    4.40 135
   1   6  -2    5.30    1.50  30
  -1   6   2    6.20    1.60  18
  -1  -6   2    4.70    2.70 186
   1   6  -1   55.70    4.20  27
  -1   6   1   52.10    3.60  21
  -1  -6   1   54.80    4.40 147
  -1  -6   1   57.10    4.60 185
   1   6   0   59.60    4.00  24
  -1   6   0   61.80    4.20  24
  -1  -6   0   63.10    5.00 144
  -1  -6   0   80.00    5.40 183
   1  -6   0   82.00    6.00 182
   1   6   1    9.30    1.90  22
  -1   6  -1   11.20    1.50  28
  -1  -6  -1    5.00    1.50 142
   1  -6   1    8.00    2.20 184
   1   6   2    4.20    1.60  20
  -1   6  -2    4.70    1.10  32
  -1  -6  -2    5.10    2.00 140
   1  -6   2    5.00    2.10 186
   1   6   3   75.50    5.00  17
  -1   6  -3   66.20    4.10  36
  -1  -6  -3   61.00    4.70 137
   1  -6   3   82.60    6.20 188
   1   6   4    4.40    1.90  15
  -1   6  -4    4.50    1.10  41
  -1  -6  -4    5.10    2.10 135
   1  -6   4    3.80    2.60 189
   1   6   5   -0.30    1.80  14
  -1   6  -5    0.30    0.80  47
  -1  -6  -5   -1.10    1.90 134
   1  -6   5    0.30    1.60 191
   1   6   6   30.30    2.90  12
  -1   6  -6   26.90    1.80  53
  -1  -6  -6   23.20    2.90 132
   1  -6   6   31.60    3.40 193
   1   6   7    0.20    2.20  11
  -1   6  -7    0.20    0.60  59
  -1  -6  -7   -1.00    2.00 131
   1  -6   7    0.50    1.80 195
   1   6   8   -0.40    2.10   9
  -1   6  -8   -0.30    0.50  65
  -1  -6  -8   -0.40    2.10 129
   1  -6   8   -1.40    2.30 197
   1   6   9   11.60    2.80   8
  -1   6  -9    7.60    0.80  72
   1  -6   9    9.80    2.90 198
   1  -6  10    3.70    2.40 200
   1   6  11   -1.20    2.40   6
  -1  -6 -11    1.20    2.40 126
   1  -6  11    4.40    1.80 202
   1   6  12   -1.00    2.60   6
  -1  -6 -12    4.60    2.80 126
   1  -6  12    1.40    1.50 204
   1   6  13    0.70    1.90   5
  -1  -6 -13    2.80    2.10 125
   1  -6  13    5.40    2.60 206
   1   6  14   -1.50    3.00   4
  -1  -6 -14    4.00    2.90 124
   1  -6  14    1.60    2.30 207
   1   6  15    2.90    2.60   4
  -1  -6 -15    3.60    2.20 124
   1  -6  15    6.50    2.20 209
   1   6  16    9.10    3.80   3
  -1  -6 -16    7.30    3.30 123
   1  -6  16    2.70    2.60 211
   1   6  17    4.70    3.00   3
  -1  -6 -17    6.10    2.60 123
   1  -6  17    9.60    3.00 212
   1   6  18    3.60    2.90   3
  -1  -6 -18    3.30    2.50 123
   1  -6  18    9.60    2.40 214
   1   6  19    7.70    4.40   2
  -1  -6 -19   -3.30    3.30 122
   1  -6  19    0.10    2.70 216
   1  -6  20    4.40    2.20 217
  -1   7  16   -1.50    3.60   4
  -1  -7  16    3.20    2.40 209
  -1   7  15    0.80    2.30   5
  -1  -7  15   -1.00    3.20 208
  -1   7  14    5.90    3.30   6
  -1  -7  14    4.90    2.70 206
  -1  -7  13   -0.60    3.10 205
  -1   7  12    1.30    2.00   7
  -1  -7  12    7.10    2.50 203
   1   7 -11    6.10    1.20  66
  -1   7  11    2.50    2.10   8
  -1  -7  11   11.20    3.30 202
   1   7 -10   41.30    3.00  62
  -1   7  10   32.90    3.60   9
  -1  -7  10   30.90    3.80 200
   1   7  -9    3.40    1.20  58
  -1   7   9    7.40    2.00  10
  -1  -7   9    1.60    2.90 199
   1   7  -8    0.40    1.00  54
  -1   7   8    1.60    2.30  11
  -1  -7   8    5.80    2.60 197
   1   7  -7    1.00    1.00  50
  -1   7   7   -0.10    1.30  13
  -1  -7   7    1.50    2.90 196
   1   7  -6    0.10    1.20  47
  -1   7   6    1.00    2.00  14
  -1  -7   6   -2.40    2.10 194
   1   7  -5   11.00    2.00  43
  -1   7   5   13.30    2.50  16
  -1  -7   5    9.10    3.20 193
   1   7  -4    4.30    1.50  40
  -1   7   4    2.70    1.80  18
  -1  -7   4    6.50    2.40 191
   1   7  -3    2.80    1.50  37
  -1   7   3    3.30    1.70  20
  -1  -7   3    3.80    3.00 190
   1   7  -2    2.20    1.60  34
  -1   7   2   -0.80    1.00  23
  -1  -7   2   -2.90    2.20 188
   1  -7  -2   -2.80    2.10 182
   1   7  -1   24.00    2.70  31
  -1   7   1   29.80    2.60  26
  -1  -7   1   24.80    3.20 187
   1  -7  -1   16.60    3.90 183
   1   7   0    3.60    1.80  28
  -1   7   0    3.00    1.40  29
  -1  -7   0    4.40    3.30 185
   1  -7   0    3.90    2.30 185
   1   7   1   10.30    2.20  26
  -1   7  -1   11.10    1.70  32
  -1  -7  -1    6.10    2.70 184
   1  -7   1   12.90    3.00 186
   1   7   2   15.10    2.50  24
  -1   7  -2   17.60    1.90  36
   1  -7   2   20.80    3.30 188
   1   7   3    0.80    1.80  22
  -1   7  -3    0.80    1.00  40
   1  -7   3    0.20    2.00 189
   1   7   4    0.80    2.00  20
  -1   7  -4   -1.20    1.00  45
   1  -7   4    2.90    2.30 191
   1   7   5    1.00    1.60  18
  -1   7  -5    2.60    0.90  50
   1  -7   5    0.40    2.70 192
   1   7   6    0.30    2.20  17
  -1   7  -6    0.10    0.70  56
   1  -7   6    1.10    2.10 194
   1   7   7    0.60    1.70  15
   1  -7   7    2.40    3.00 196
   1   7   8    6.00    2.10  14
   1  -7   8    3.90    2.10 197
   1   7   9   -2.00    2.60  13
   1  -7   9    0.50    3.00 199
   1   7  10    7.20    2.90  12
   1  -7  10    3.20    2.90 200
   1   7  11    4.90    3.10  11
   1  -7  11    1.40    2.30 202
   1   7  12   10.30    2.90  10
   1  -7  12    6.60    3.00 204
   1   7  13    0.30    2.20   9
   1  -7  13    1.20    2.20 205
   1   7  14   29.40    5.10   8
   1  -7  14   29.50    4.70 207
   1   7  15    8.10    3.20   8
   1  -7  15    5.20    3.20 208
  -1   8   7    0.10    1.70  18
  -1   8   6    0.90    2.20  20
   1   8  -5    1.40    1.50  47
  -1   8   5    4.10    2.30  22
  -1  -8   5    1.00    2.60 194
   1   8  -4    0.80    1.60  44
  -1   8   4   -0.20    2.00  24
   1   8  -3    1.50    1.80  40
  -1   8   3    4.40    1.50  26
   1   8  -2    0.10    1.70  38
  -1   8   2    1.90    1.80  28
  -1  -8   2    1.60    2.90 190
   1  -8  -2   -3.90    2.90 185
   1   8  -1   -0.40    1.80  35
  -1   8   1    0.30    1.70  31
  -1  -8   1    0.20    2.50 189
   1  -8  -1    2.30    2.90 186
   1   8   0    3.70    2.20  32
  -1   8   0    3.70    1.50  34
   1  -8   0    3.50    2.90 187
   1   8   1    3.20    2.20  30
   1  -8   1   -2.60    4.00 188
   1   8   2    0.00    1.60  28
  -1  -8  -2    4.20    3.00 185
   1  -8   2   -1.30    2.60 190
   1   8   3   17.50    2.80  26
  -1  -8  -3    4.80    3.10 184
   1  -8   3   12.80    3.50 191
   1   8   4    8.80    3.10  24
  -1  -8  -4    3.80    3.00 183
   1  -8   4    3.00    4.00 192
   1   8   5    5.40    2.80  23
  -1  -8  -5    5.20    2.90 182
   1  -8   5   -0.10    2.60 194
   1   8   6    8.30    2.30  21
   1  -8   6   19.20    4.80 195
   2   0 -30    5.60    2.40 102
  -2   0  30    2.30    2.80 250
   2   0 -29    2.80    2.20 101
  -2   0  29    0.60    1.70 249
  -2   0  28   -0.60    2.30 248
   2   0 -27   -2.20    2.40  99
  -2   0  27   -1.30    2.20 248
   2   0 -26    4.30    2.70  99
  -2   0  26    4.30    1.70 247
   2   0 -25    4.00    2.60  98
  -2   0  25    0.80    1.50 246
   2   0 -24   18.00    2.50  97
  -2   0  24   11.90    2.50 245
   2   0 -23   -1.20    1.40  96
  -2   0  23    4.30    1.90 245
   2   0 -22    2.10    1.60  95
  -2   0  22    3.90    1.50 244
   2   0 -21    1.70    1.60  94
  -2   0  21    1.30    1.60 243
   2   0 -20   82.00    5.70  93
  -2   0  20   78.10    6.50 243
   2   0 -19   -0.70    1.00  92
  -2   0  19   -0.40    1.00 242
   2   0 -18   14.90    1.80  91
  -2   0  18   13.90    2.00 241
   2   0 -17    0.30    0.80  90
  -2   0  17   -1.00    1.20 241
   2   0 -16   17.40    1.80  89
  -2   0  16   18.10    1.80 240
   2   0 -15   -0.30    0.80  88
   2   0 -15   -0.10    0.70 222
  -2   0  15   -1.30    1.50  70
  -2   0  15    0.10    0.70 239
   2   0 -14    2.70    0.90  87
   2   0 -14    3.80    0.70 222
  -2   0  14    2.80    1.10  70
  -2   0  14    4.70    1.20 238
   2   0 -13    0.00    1.00  85
   2   0 -13   -0.20    0.70 223
  -2   0  13    1.40    0.80  70
  -2   0  13    0.90    1.00 238
   2   0 -12  525.90   20.40  84
   2   0 -12  548.70   19.10 223
  -2   0  12  556.90   20.90  70
  -2   0  12  497.30   19.90 237
   2   0 -11    0.80    1.00  83
   2   0 -11    0.30    0.70 224
  -2   0  11    0.40    1.00  70
  -2   0  11   -0.30    0.70 236
   2   0 -10   17.90    1.60  81
   2   0 -10   15.80    1.20 224
  -2   0  10   21.80    1.80  69
  -2   0  10   21.50    1.60 236
   2   0  -9   -0.40    0.50  79
   2   0  -9   -0.60    0.50 224
  -2   0   9   -0.70    0.80  69
  -2   0   9   -0.10    0.50 235
   2   0  -8   23.20    1.50  77
   2   0  -8   24.10    1.40 225
  -2   0   8   22.20    1.50  68
  -2   0   8   18.90    1.30 234
   2   0  -7    0.60    0.50  75
   2   0  -7   -0.60    0.40 225
  -2   0   7    0.30    0.70  66
  -2   0   7   -0.90    0.60 233
   2   0  -6  941.50   33.40  72
   2   0  -6  931.70   33.40 225
  -2   0   6  984.40   34.70  65
  -2   0   6  944.50   33.00 232
   2   0  -5    0.50    0.60  68
   2   0  -5    0.30    0.30 225
  -2   0   5    0.00    0.40  62
  -2   0   5    0.00    0.50 231
   2   0  -4  376.50   14.30  64
   2   0  -4  405.30   14.40 179
   2   0  -4  383.40   14.30 225
  -2   0   4  401.40   14.40  59
  -2   0   4  366.20   13.70 230
   2   0  -3    0.50    0.30  58
   2   0  -3    0.40    0.40 173
   2   0  -3   -0.20    0.20 224
  -2   0   3    0.40    0.40  53
  -2   0   3    1.00    0.40 178
  -2   0   3   -0.10    0.20 229
   2   0  -2  266.40    9.90 166
  -2   0   2  277.00    9.80  46
  -2   0   2  239.20    9.90 170
  -2   0   2  274.20    9.70 227
   2   0   1    0.40    0.40  17
   2   0   1   -0.10    0.30 131
  -2   0  -1    0.20    0.30  11
  -2   0  -1   -0.10    0.40 137
   2   0   2 1864.60   60.30 121
  -2   0  -2 1946.10   61.90   1
  -2   0  -2 1847.50   61.40 127
   2   0   3   -0.60    0.40 113
   2   0   3    0.00    0.30 245
  -2   0  -3    0.50    0.60 120
  -2   0  -3   -0.20    0.20 232
   2   0   4  165.60    6.30 107
   2   0   4  162.70    6.60 243
  -2   0  -4  153.90    6.60 116
  -2   0  -4  159.00    6.00 231
   2   0   5    1.00    0.70 103
   2   0   5    0.70    0.60 242
  -2   0  -5   -0.70    0.40 112
  -2   0  -5   -0.40    0.40 229
   2   0   6  128.20    5.40  99
   2   0   6  123.30    6.20 242
  -2   0  -6  118.30    5.50 110
  -2   0  -6  129.10    5.00 228
   2   0   7   -0.40    0.50  96
   2   0   7    1.10    1.60 241
  -2   0  -7   -0.10    1.00 227
   2   0   8  442.30   16.40  94
   2   0   8  405.70   18.30 242
  -2   0  -8  423.00   16.80 107
  -2   0  -8  418.60   15.50 226
   2   0   9    2.10    1.60  92
   2   0   9    2.70    1.60 242
  -2   0  -9    0.70    1.00 226
   2   0  10   44.10    2.90  90
   2   0  10   35.80    2.50 242
  -2   0 -10   39.60    2.60 106
  -2   0 -10   45.80    2.30 225
   2   0  11    3.80    1.20  88
   2   0  11    2.50    1.00 243
  -2   0 -11    1.80    1.10 105
  -2   0 -11    1.10    0.50 224
   2   0  12  112.40    5.80  87
   2   0  12  100.90    5.60 243
  -2   0 -12  109.50    5.60 105
  -2   0 -12  118.70    5.30 223
   2   0  13    0.80    1.30  86
   2   0  13    0.80    1.00 243
  -2   0 -13   -0.60    0.80 105
  -2   0 -13   -0.10    0.70 223
   2   0  14   27.60    2.20 244
  -2   0 -14   30.80    2.30 105
  -2   0 -14   27.90    2.20 222
   2   0  15   -0.60    1.20 245
  -2   0 -15   -0.60    1.20 105
  -2   0 -15   -0.20    0.50 221
   2   0  16   10.00    1.30 245
  -2   0 -16   19.80    2.30 106
  -2   0 -16   11.10    1.50 220
   2   0  17    2.00    1.40 246
  -2   0 -17   -0.10    1.10 106
   2   0  18  113.60    6.80 246
  -2   0 -18  117.00    7.10 106
   2   0  19    0.30    1.60 247
  -2   0 -19   -0.40    1.80 106
   2   0  20  119.90    8.80 247
  -2   0 -20  121.80    8.10 107
   2   0  21   -0.50    1.10 248
   2   0  22   47.50    4.40 249
  -2   0 -22   46.80    4.40 108
   2   0  23    3.90    1.90 249
  -2   0 -23    1.60    1.50 108
   2   0  24    5.40    1.60 250
   2   0  25   -1.50    2.00 251
  -2   0 -25   -0.40    1.60 109
   2   0  26    2.30    2.30 251
  -2   0 -26    0.40    1.80 110
   2   0  27    1.20    1.80 252
  -2   0 -27   -2.00    2.60 110
   2   0  28   -0.90    2.70 253
  -2   0 -28   -3.10    2.00 111
   2   0  29    2.00    3.00 253
  -2   0 -29    4.80    3.20 112
   2   1 -30    8.60    3.40 100
  -2   1  30    7.90    3.10 255
  -2  -1  30    1.60    2.10 245
   2  -1 -30    6.50    2.80 104
   2   1 -29    2.80    2.90  99
  -2   1  29    3.10    2.00 254
  -2  -1  29    3.30    2.10 244
   2  -1 -29   -1.10    2.30 103
   2   1 -28    1.00    2.70  98
  -2   1  28    2.80    2.70 254
  -2  -1  28   -1.00    2.40 243
   2  -1 -28    0.90    2.90 103
   2   1 -27    2.90    2.40  97
  -2   1  27    3.30    1.90 253
  -2  -1  27   -2.30    2.20 242
   2  -1 -27    0.70    1.90 102
   2   1 -26    4.70    2.50  96
  -2   1  26    0.00    2.00 253
  -2  -1  26   -0.70    2.00 241
   2  -1 -26    1.80    1.80 101
   2   1 -25    3.90    2.30  95
  -2   1  25    5.40    1.70 252
  -2  -1  25    7.50    2.50 240
   2  -1 -25    3.00    2.80 100
   2   1 -24    9.90    2.40  94
  -2   1  24   12.70    2.70 252
  -2  -1  24    9.10    2.30 240
   2  -1 -24   12.30    2.80 100
   2   1 -23    8.80    1.90  93
  -2   1  23    4.30    1.50 251
  -2  -1  23    3.90    1.80 239
   2  -1 -23    9.80    2.20  99
   2   1 -22    7.30    1.60  92
  -2   1  22    8.10    2.20 251
  -2  -1  22   13.90    2.50 238
   2  -1 -22   11.20    2.40  98
   2   1 -21    9.10    1.70  91
  -2   1  21    9.60    2.00 250
  -2  -1  21    5.70    1.90 237
   2  -1 -21    5.40    2.20  97
   2   1 -20   26.40    2.80  90
  -2   1  20   22.20    2.60 250
  -2  -1  20   29.60    3.30 236
   2  -1 -20   32.00    3.30  97
   2   1 -19   14.30    2.20  89
  -2   1  19   18.00    2.30 250
  -2  -1  19   12.10    2.00 235
   2  -1 -19   14.50    2.20  96
   2   1 -18    3.40    1.50  87
  -2   1  18    3.30    1.60 249
  -2  -1  18    1.30    1.30 233
   2  -1 -18    0.60    1.20  95
   2   1 -17   32.90    2.80  86
  -2   1  17   38.20    2.60 249
  -2  -1  17   37.80    2.80 232
   2  -1 -17   37.50    3.20  95
   2   1 -16   38.90    3.10  85
  -2   1  16   35.70    2.60 249
  -2  -1  16   31.70    2.80 231
   2  -1 -16   41.80    3.00  94
   2   1 -15    5.00    1.10  83
   2   1 -15    5.30    1.30 212
  -2   1  15    6.80    1.50 249
  -2  -1  15    9.20    1.30 230
   2  -1 -15    8.20    1.40  93
   2  -1 -15    2.20    1.10 231
   2   1 -14  182.10    9.20  81
   2   1 -14  191.60    7.80 212
  -2   1  14  201.20    9.70  76
  -2   1  14  176.90    8.80 249
  -2  -1  14  179.20    9.50  62
  -2  -1  14  179.60    8.50 229
   2  -1 -14  179.30    8.60  92
   2  -1 -14  175.90    7.50 232
   2   1 -13    4.90    1.20  80
   2   1 -13    6.30    1.10 211
  -2   1  13    5.00    1.20  76
  -2   1  13    7.20    1.40 249
  -2  -1  13    6.00    1.20  62
  -2  -1  13    6.20    1.00 227
   2  -1 -13    4.70    1.30  92
   2  -1 -13    3.80    0.90 233
   2   1 -12  166.00    7.60  78
   2   1 -12  176.60    7.30 181
   2   1 -12  166.30    6.70 211
  -2   1  12  158.10    8.20  76
  -2   1  12  160.80    7.80 249
  -2  -1  12  171.20    8.00  61
  -2  -1  12  159.70    7.40 226
   2  -1 -12  165.30    7.40  91
   2  -1 -12  173.40    8.00 234
   2   1 -11  180.20    8.00  75
   2   1 -11  192.60    7.90 180
   2   1 -11  187.60    7.50 211
  -2   1  11  178.50    9.00  77
  -2   1  11  173.40    8.20 249
  -2  -1  11  180.50    7.50  60
  -2  -1  11  188.90    7.60 224
   2  -1 -11  159.50    7.30  90
   2  -1 -11  191.40    8.00 236
   2   1 -10    1.30    0.80  73
   2   1 -10    0.70    0.60 179
   2   1 -10    0.40    0.50 210
  -2   1  10    0.40    0.70  77
  -2   1  10    3.20    1.10 250
  -2  -1  10   -0.90    0.70  59
  -2  -1  10    0.20    0.80 222
   2  -1 -10    0.20    0.70  89
   2  -1 -10    0.90    0.90 237
   2   1  -9    0.70    0.70  70
   2   1  -9    0.80    0.60 177
   2   1  -9    0.70    0.50 209
  -2   1   9    0.90    0.70  77
  -2   1   9    1.60    0.70 250
  -2  -1   9    0.10    0.50  57
  -2  -1   9    0.30    0.70 220
   2  -1  -9   -0.90    0.50 239
   2   1  -8  105.60    4.70  67
   2   1  -8  105.30    4.30 175
   2   1  -8  105.40    4.90 208
  -2   1   8  111.90    5.10  77
  -2   1   8  103.40    5.30 251
  -2  -1   8  104.50    4.70  55
  -2  -1   8  104.40    5.10 218
   2  -1  -8  111.60    5.00  87
   2  -1  -8  113.50    5.40 241
   2   1  -7   21.80    1.40  63
   2   1  -7   19.80    1.50 172
   2   1  -7   16.90    1.30 206
  -2   1   7   16.10    1.40  77
  -2   1   7   15.80    1.40 252
  -2  -1   7   16.40    1.50  52
  -2  -1   7   22.90    2.80 215
   2  -1  -7   18.10    1.80  87
   2  -1  -7   22.30    1.40 243
   2   1  -6    7.80    0.80  59
   2   1  -6    8.40    0.80 169
   2   1  -6    7.30    0.90 204
  -2   1   6    7.40    0.90  77
  -2   1   6    8.80    0.90 254
  -2  -1   6    6.40    0.80  49
  -2  -1   6    7.00    0.70 179
  -2  -1   6    7.70    1.00 212
   2  -1  -6    8.30    1.00  86
   2  -1  -6    5.70    1.10 245
   2   1  -5  145.50    6.20  54
   2   1  -5  157.90    5.80 165
   2   1  -5  140.60    5.80 201
  -2   1   5  147.90    6.30  76
  -2   1   5  143.50    7.30 256
  -2  -1   5  146.40    6.00  45
  -2  -1   5  150.30    5.90 174
  -2  -1   5  148.40    6.10 209
   2  -1  -5  141.80    6.30  84
   2  -1  -5  160.80    6.50 248
   2   1  -4 1430.60   49.90  48
   2   1  -4 1419.80   46.50 160
   2   1  -4 1400.20   46.50 198
  -2   1   4 1502.40   49.10  75
  -2   1   4 1363.80   48.60 259
  -2  -1   4 1421.00   48.70  40
  -2  -1   4 1457.90   49.00 168
  -2  -1   4 1431.60   48.30 205
   2  -1  -4 1425.00   50.00  83
   2  -1  -4 1474.10   50.00 252
   2   1  -3   76.90    3.60  41
   2   1  -3   77.60    3.50 154
   2   1  -3   75.10    3.30 193
  -2   1   3   84.40    4.00  74
  -2  -1   3   72.40    3.50  34
  -2  -1   3   75.10    3.40 161
  -2  -1   3   76.60    3.30 200
   2  -1  -3   82.50    4.30  82
   2  -1  -3   83.50    4.20 256
   2   1  -2  785.30   28.00  33
   2   1  -2  766.80   26.70 147
   2   1  -2  774.80   26.30 187
  -2   1   2  840.50   28.50  71
  -2  -1   2  786.20   27.30  27
  -2  -1   2  800.50   27.40 153
  -2  -1   2  789.90   27.30 193
   2  -1  -2  756.00   28.10  80
   2  -1  -2  781.80   27.30 262
   2   1  -1  900.30   31.60  25
   2   1  -1  944.80   32.20 139
  -2  -1   1  928.50   30.80  19
  -2  -1   1  896.90   31.10 145
  -2  -1   1  857.70   30.40 186
   2   1   0    1.00    0.50  18
   2   1   0    0.60    0.50 132
  -2  -1   0    1.40    0.60  12
  -2  -1   0    1.20    0.60 138
   2  -1   0    1.00    0.30  71
   2  -1   0    1.30    0.30 173
   2   1   1  589.30   20.50  12
   2   1   1  590.00   20.50 126
  -2   1  -1  560.70   19.00 177
  -2  -1  -1  570.50   21.00   6
  -2  -1  -1  565.00   21.10 132
   2  -1   1  597.80   19.50  57
   2   1   2 3058.80  103.60   7
   2   1   2 3097.60   99.80 120
  -2  -1  -2 3026.10   99.90 127
   2   1   3  532.70   19.80   2
   2   1   3  537.50   19.40 115
  -2   1  -3  494.00   17.70 123
  -2   1  -3  510.40   17.20 187
  -2  -1  -3  500.30   19.40 122
   2  -1   3  536.60   17.70   3
   2  -1   3  522.60   17.50  96
   2  -1   3  512.30   17.80 199
   2   1   4  823.40   29.90 111
  -2   1  -4  801.20   28.10 113
  -2   1  -4  840.90   29.40 194
  -2  -1  -4  820.90   30.20 119
  -2  -1  -4  793.30   28.70 260
   2  -1   4  850.40   29.20  91
   2  -1   4  853.30   28.60 206
   2   1   5  230.40    9.00 107
  -2   1  -5  218.30    9.20 108
  -2   1  -5  244.20    8.90 198
  -2  -1  -5  225.20    9.30 116
  -2  -1  -5  227.50    8.90 255
   2  -1   5  237.20    9.60  88
   2  -1   5  226.70    8.40 212
   2   1   6    0.90    0.70 104
   2   1   6    0.40    0.50 263
  -2   1  -6    0.00    0.30 105
  -2   1  -6    1.00    0.60 202
  -2  -1  -6    0.70    0.70 114
  -2  -1  -6    1.80    0.80 251
   2  -1   6    2.70    0.60  86
   2  -1   6    0.80    0.50 216
   2   1   7   46.90    3.00 102
  -2   1  -7   54.20    3.00 104
  -2   1  -7   61.80    3.10 204
  -2  -1  -7   43.50    2.70 113
  -2  -1  -7   45.50    3.10 247
   2  -1   7   54.70    2.70  84
   2  -1   7   56.80    3.30 220
   2   1   8  117.90    5.50  99
   2   1   8  103.90    4.80 259
  -2   1  -8  106.10    5.00 103
  -2   1  -8  117.10    4.80 206
  -2  -1  -8  123.00    6.00 111
  -2  -1  -8  124.50    5.60 244
   2  -1   8  116.40    5.10  83
   2  -1   8  116.50    5.80 223
   2   1   9   38.20    2.70  97
   2   1   9   36.90    2.80 258
  -2   1  -9   34.60    2.10 102
  -2   1  -9   37.90    2.30 208
  -2  -1  -9   36.80    2.80 110
  -2  -1  -9   38.20    2.50 242
   2  -1   9   34.30    2.10  82
   2  -1   9   33.70    2.40 225
   2   1  10   69.00    4.20  95
   2   1  10   61.10    4.30 257
  -2   1 -10   55.40    3.40 102
  -2   1 -10   73.80    3.70 208
  -2  -1 -10   60.60    3.70 110
  -2  -1 -10   72.10    4.20 239
   2  -1  10   64.50    3.50  81
   2  -1  10   59.80    3.20 227
   2   1  11  235.30   11.20  93
   2   1  11  207.00    9.30 256
  -2   1 -11  199.60    9.40 102
  -2   1 -11  217.70    8.50 209
  -2  -1 -11  211.20    9.70 109
  -2  -1 -11  219.10   10.50 237
   2  -1  11  217.70    9.30  80
   2  -1  11  223.80    9.40 229
   2   1  12   60.40    4.00  92
   2   1  12   65.30    3.80 255
  -2   1 -12   63.40    3.70 102
  -2   1 -12   62.60    3.20 210
  -2  -1 -12   61.20    3.80 109
  -2  -1 -12   67.20    3.80 236
   2  -1  12   61.70    3.50  79
   2  -1  12   55.00    3.80 230
   2   1  13    7.80    1.50 255
  -2   1 -13    7.20    1.00 102
  -2   1 -13    5.80    0.90 210
  -2  -1 -13    8.80    1.70 109
  -2  -1 -13    5.30    1.00 234
   2  -1  13    4.70    1.00  78
   2  -1  13    6.00    0.90 232
   2   1  14    0.40    1.20 255
  -2   1 -14    1.50    1.10 103
  -2   1 -14    0.70    0.60 210
  -2  -1 -14   -1.50    1.40 108
  -2  -1 -14   -0.70    1.00 233
   2  -1  14    1.00    0.80  77
   2  -1  14    0.70    1.00 233
   2   1  15   61.60    4.60 254
  -2   1 -15   68.50    3.90 103
  -2   1 -15   66.30    3.60 210
  -2  -1 -15   59.80    3.60 231
   2  -1  15   58.30    4.50 235
   2   1  16    1.20    1.40 254
  -2   1 -16   -0.60    0.80 103
  -2   1 -16   -0.10    0.60 210
  -2  -1 -16    0.00    1.60 108
   2  -1  16    0.10    1.10 236
   2   1  17   57.90    4.30 254
  -2   1 -17   62.10    4.60 104
  -2  -1 -17   60.20    4.10 108
   2  -1  17   59.50    4.30 237
   2   1  18    3.40    1.60 254
  -2   1 -18    6.00    1.30 104
  -2  -1 -18   13.30    2.30 109
   2  -1  18    6.60    1.40 238
   2   1  19    7.40    2.00 255
  -2   1 -19    7.60    1.80 105
  -2  -1 -19    3.90    1.60 109
   2  -1  19    9.50    1.50 239
   2   1  20   11.20    1.90 255
  -2   1 -20    9.60    1.80 105
  -2  -1 -20   14.40    2.40 109
   2  -1  20   12.90    1.80 240
   2   1  21   48.30    4.00 255
  -2   1 -21   36.50    4.00 106
  -2  -1 -21   50.50    4.50 109
   2  -1  21   43.50    3.70 241
   2   1  22    7.80    2.30 255
   2  -1  22    9.50    1.60 242
   2   1  23    5.20    1.60 256
  -2   1 -23    4.40    1.50 107
  -2  -1 -23    2.80    1.90 110
   2  -1  23    3.50    1.40 243
   2   1  24  112.20    7.60 256
  -2   1 -24  108.30    7.60 107
  -2  -1 -24  103.40    7.50 110
   2  -1  24  111.20    8.30 244
   2   1  25    4.50    2.50 257
  -2   1 -25   10.00    2.40 108
  -2  -1 -25    2.70    2.00 111
   2  -1  25    9.00    1.90 245
   2   1  26   15.20    2.50 257
  -2   1 -26   15.60    2.70 109
  -2  -1 -26   11.60    3.40 111
   2  -1  26   12.50    2.90 246
   2   1  27    6.70    3.00 258
  -2   1 -27   11.00    3.10 109
  -2  -1 -27   12.90    3.00 112
   2  -1  27   14.10    3.20 247
   2   1  28   -1.70    1.90 258
  -2   1 -28   -0.60    1.80 110
  -2  -1 -28   -1.40    3.10 112
   2  -1  28   -2.30    2.60 248
   2   2 -29   -2.20    1.90  98
  -2   2  29    4.30    3.10 259
  -2  -2  29    3.30    2.70 240
   2  -2 -29    1.20    2.20 106
   2   2 -28    9.00    2.50  97
  -2   2  28   10.20    2.50 259
  -2  -2  28   12.80    3.00 239
   2  -2 -28   10.50    2.80 105
   2   2 -27   14.30    2.80  96
  -2   2  27   13.30    3.40 259
  -2  -2  27    9.00    2.80 238
   2  -2 -27   24.70    3.90 105
   2   2 -26    6.80    2.00  95
  -2   2  26    8.00    2.70 258
  -2  -2  26    7.70    2.60 236
   2  -2 -26    4.30    2.20 104
   2   2 -25    0.40    1.90  94
  -2   2  25    3.50    1.70 258
  -2  -2  25    1.10    2.00 235
   2   2 -24   -0.60    1.90  92
  -2   2  24    3.40    2.20 258
  -2  -2  24    5.40    2.10 234
   2  -2 -24    1.50    1.80 103
   2   2 -23    7.40    1.80  91
  -2   2  23   10.40    2.60 257
  -2  -2  23    7.20    1.60 233
   2  -2 -23    7.60    2.00 102
   2   2 -22    2.00    1.30  90
  -2   2  22   -0.50    1.90 257
  -2  -2  22   -1.50    1.20 232
   2  -2 -22    5.00    2.50 102
   2   2 -21   29.90    2.90  88
   2   2 -21   25.30    2.70 176
  -2   2  21   16.80    2.70 257
  -2  -2  21   28.30    3.40 231
   2  -2 -21   30.10    3.40 101
   2   2 -20   11.50    1.80  87
   2   2 -20    9.70    1.60 176
  -2   2  20    9.40    1.90 257
  -2  -2  20    8.50    2.00 229
   2  -2 -20    8.50    2.20 101
   2   2 -19    2.20    1.40  86
   2   2 -19   -1.70    1.30 176
  -2   2  19    1.00    1.20 257
  -2  -2  19   -0.40    1.00 228
   2  -2 -19    0.80    1.30 100
   2   2 -18   16.40    1.90  84
   2   2 -18   11.80    1.90 175
  -2   2  18   10.30    1.70 257
  -2  -2  18    8.50    1.80 227
   2  -2 -18   14.50    2.40 100
   2   2 -17    3.70    1.50  82
   2   2 -17    1.70    1.00 175
  -2   2  17   -0.60    1.50 257
  -2  -2  17    0.70    1.30 225
   2  -2 -17    0.50    1.10  99
   2   2 -16    2.40    1.20  81
   2   2 -16    3.30    1.30 174
  -2   2  16    2.10    1.50 258
  -2  -2  16    2.60    1.30 224
   2  -2 -16    1.60    1.50  99
   2   2 -15   19.00    2.10  79
   2   2 -15   19.80    1.90 174
  -2   2  15   18.90    1.90 258
  -2  -2  15   20.50    2.00 222
   2  -2 -15   20.70    2.10  98
   2   2 -14   13.20    1.60  77
   2   2 -14   14.10    1.60 173
  -2   2  14   10.90    2.10  80
  -2   2  14   14.80    1.90 258
  -2  -2  14    9.30    1.90  53
  -2  -2  14   15.90    1.80 220
   2  -2 -14   17.30    1.90  98
   2   2 -13    6.30    1.20  74
   2   2 -13    6.90    1.20 172
   2   2 -13    9.10    1.30 201
  -2   2  13    8.10    1.70  80
  -2   2  13    8.10    1.30 259
  -2  -2  13    6.30    1.30  52
  -2  -2  13    9.40    1.30 219
   2  -2 -13    7.50    1.70  98
   2  -2 -13    5.80    1.60 242
   2   2 -12  253.90   11.80  72
   2   2 -12  298.10   11.30 170
   2   2 -12  281.80   12.00 200
  -2   2  12  260.80   12.20  81
  -2   2  12  282.00   12.40 259
  -2  -2  12  273.80   12.40  50
  -2  -2  12  299.00   11.50 217
   2  -2 -12  296.90   13.00  97
   2  -2 -12  289.50   12.30 243
   2   2 -11   65.30    4.00  69
   2   2 -11   72.80    4.00 168
   2   2 -11   68.30    4.00 199
  -2   2  11   74.50    4.40  81
  -2   2  11   76.50    4.30 260
  -2  -2  11   69.10    3.90  48
  -2  -2  11   74.90    4.20 215
   2  -2 -11   67.50    4.10  97
   2  -2 -11   73.60    4.00 245
   2   2 -10   35.70    2.40  66
   2   2 -10   32.70    2.20 166
   2   2 -10   33.20    2.30 198
  -2   2  10   37.30    2.60  82
  -2   2  10   30.70    2.50 261
  -2  -2  10   36.60    2.20  46
  -2  -2  10   35.60    2.40 212
   2  -2 -10   35.40    2.60  97
   2  -2 -10   36.20    2.50 247
   2   2  -9   19.60    2.00  62
   2   2  -9   20.60    1.50 164
   2   2  -9   16.40    1.80 196
  -2   2   9   14.80    1.90  82
  -2   2   9   19.20    1.90 263
  -2  -2   9   13.30    1.30  44
  -2  -2   9   14.60    1.50 210
   2  -2  -9   19.50    1.90  97
   2  -2  -9   17.50    1.70 249
   2   2  -8  515.80   20.30  59
   2   2  -8  509.20   17.70 161
   2   2  -8  497.40   18.50 195
  -2   2   8  527.50   18.70  83
  -2  -2   8  507.40   18.50  41
  -2  -2   8  507.70   19.80 179
  -2  -2   8  522.80   19.40 207
   2  -2  -8  471.10   20.30  97
   2  -2  -8  536.40   21.90 252
   2   2  -7  460.60   17.60  54
   2   2  -7  463.30   16.20 158
   2   2  -7  450.90   18.10 193
  -2   2   7  490.70   18.70  84
  -2  -2   7  476.70   18.60  38
  -2  -2   7  507.70   18.30 174
  -2  -2   7  484.70   18.30 204
   2  -2  -7  449.00   18.60  97
   2  -2  -7  509.90   19.10 254
   2   2  -6    3.50    0.90  49
   2   2  -6    2.30    0.70 154
   2   2  -6    4.40    0.90 190
  -2   2   6    1.20    0.70  84
  -2  -2   6    2.60    0.60  34
  -2  -2   6    3.00    0.80 169
  -2  -2   6    4.50    1.10 201
   2  -2  -6    3.80    0.70  97
   2  -2  -6    4.20    1.00 257
   2   2  -5    5.70    1.00  44
   2   2  -5    8.50    1.00 150
   2   2  -5    5.80    1.00 187
  -2   2   5    8.90    1.10  84
  -2  -2   5    9.10    1.10  30
  -2  -2   5    7.10    0.80 164
  -2  -2   5    6.90    1.00 198
   2  -2  -5    7.00    1.20  98
   2  -2  -5    8.20    1.10 260
   2   2  -4  110.50    5.00  38
   2   2  -4  101.40    4.40 145
   2   2  -4   98.80    4.30 184
  -2   2   4  100.50    5.00  85
  -2  -2   4  101.30    4.70  25
  -2  -2   4  108.00    4.80 158
  -2  -2   4  102.60    4.70 194
   2  -2  -4  106.60    4.90  99
   2   2  -3  147.30    7.00  33
   2   2  -3  148.70    6.00 140
  -2   2   3  150.40    7.10  85
  -2  -2   3  146.80    6.40  20
  -2  -2   3  146.00    6.40 153
  -2  -2   3  142.20    6.50 190
   2  -2  -3  154.30    6.10 100
   2   2  -2  107.20    5.10  27
   2   2  -2  108.40    4.90 135
  -2   2   2  124.00    5.10  85
  -2  -2   2  120.80    5.20  15
  -2  -2   2  102.00    5.10 147
  -2  -2   2  109.60    5.90 186
   2  -2  -2  116.90    4.70 102
   2   2  -1   83.00    4.20  21
   2   2  -1   91.20    4.40 130
  -2   2   1   88.10    4.10  85
  -2  -2   1   93.00    4.40  10
  -2  -2   1   90.40    4.40 141
   2  -2  -1   89.10    4.00 106
   2   2   0  162.80    7.40  17
   2   2   0  156.00    7.40 126
  -2  -2   0  154.50    7.20   6
  -2  -2   0  159.80    7.50 137
   2  -2   0  160.20    6.30 112
   2   2   1    6.90    1.00  12
   2   2   1    9.80    1.40 121
  -2   2  -1   10.90    0.70   5
  -2  -2  -1    9.40    1.20   1
  -2  -2  -1   10.50    1.20 132
   2   2   2  276.70   11.00   8
   2   2   2  301.70   11.80 118
  -2   2  -2  234.30    8.50  41
   2  -2   2  282.50   10.40 183
   2   2   3   31.30    2.10   5
   2   2   3   30.70    2.00 114
  -2  -2  -3   29.20    2.00 125
   2  -2   3   31.70    1.90 188
   2   2   4   99.50    5.40   2
   2   2   4  110.60    5.20 111
  -2  -2  -4  104.70    5.30 122
   2  -2   4   96.40    4.50 193
   2   2   5  624.70   22.70 108
  -2   2  -5  551.10   19.70 101
  -2   2  -5  609.40   19.90 159
  -2   2  -5  589.00   20.60 183
  -2  -2  -5  579.40   23.20 120
   2  -2   5  568.40   20.20  39
   2  -2   5  618.70   20.70 198
   2   2   6   97.50    5.00 106
  -2   2  -6   91.90    3.70  99
  -2   2  -6   72.20    4.60 186
  -2  -2  -6  101.80    5.60 118
  -2  -2  -6   87.90    4.40 261
   2  -2   6   89.70    3.90  52
   2  -2   6  101.40    4.20 202
   2   2   7  284.80   12.20 103
  -2   2  -7  247.60    9.70 189
  -2  -2  -7  259.90   11.50 117
  -2  -2  -7  263.30   11.60 258
   2  -2   7  266.40    9.80  58
   2  -2   7  265.40   10.70 206
   2   2   8  152.30    7.10 101
  -2   2  -8  137.90    6.20  98
  -2   2  -8  149.10    6.70 191
  -2  -2  -8  155.70    7.40 115
  -2  -2  -8  153.80    7.70 255
   2  -2   8  156.70    6.50  61
   2  -2   8  152.50    6.70 209
   2   2   9  104.30    5.80  99
  -2   2  -9   92.80    4.60  98
  -2   2  -9   94.60    4.70 193
  -2  -2  -9   94.70    5.20 114
  -2  -2  -9   96.40    5.50 252
   2  -2   9   95.90    4.80  63
   2  -2   9  100.40    4.80 212
   2   2  10   12.70    2.00  98
  -2   2 -10   12.30    1.10  98
  -2   2 -10   10.10    1.30 195
  -2  -2 -10    9.80    1.80 114
  -2  -2 -10   12.70    1.70 249
   2  -2  10   12.50    1.10  65
   2  -2  10   10.70    1.20 215
   2   2  11   43.00    3.80  96
  -2   2 -11   50.40    2.70  99
  -2   2 -11   49.00    3.10 197
  -2  -2 -11   51.30    3.30 113
  -2  -2 -11   49.20    3.50 247
   2  -2  11   44.20    3.10  65
   2  -2  11   49.00    2.90 218
  -2   2 -12   44.90    2.70  99
  -2   2 -12   43.00    3.10 198
  -2  -2 -12   44.40    3.40 112
  -2  -2 -12   44.90    3.30 245
   2  -2  12   39.70    2.50  66
   2  -2  12   43.80    2.80 220
  -2   2 -13  191.90    9.20 199
  -2  -2 -13  176.40    8.80 112
  -2  -2 -13  193.60   10.10 243
   2  -2  13  187.10    8.20 222
  -2   2 -14  112.90    5.50 100
  -2   2 -14  115.80    6.00 199
  -2  -2 -14   98.60    7.10 241
   2  -2  14  112.40    5.80  66
   2  -2  14  109.20    5.50 224
   2   2  15   60.70    3.60 263
  -2   2 -15   57.40    3.40 101
  -2   2 -15   52.70    3.90 200
  -2  -2 -15   61.20    4.20 111
   2  -2  15   64.20    3.60 226
   2   2  16    2.60    1.60 263
  -2   2 -16    0.60    1.00 102
  -2  -2 -16    1.30    1.90 111
   2  -2  16   -0.50    1.30 227
   2   2  17    9.90    2.10 262
  -2   2 -17    8.20    1.30 102
  -2  -2 -17    9.60    2.20 111
   2  -2  17   12.10    1.60 229
   2   2  18   39.60    3.10 262
  -2  -2 -18   43.80    3.80 111
   2  -2  18   35.50    3.70 231
   2   2  19   36.10    3.10 262
  -2   2 -19   36.30    3.00 103
  -2  -2 -19   39.60    4.00 111
   2  -2  19   35.80    3.00 232
   2   2  20   16.80    2.30 262
  -2   2 -20   24.40    2.50 104
  -2  -2 -20   25.70    3.40 112
   2  -2  20   22.70    2.50 233
   2   2  21    0.30    1.30 262
  -2   2 -21    3.90    1.40 105
  -2  -2 -21    1.90    1.70 112
   2  -2  21    0.60    1.70 235
   2   2  22   10.40    2.20 262
  -2   2 -22   13.80    2.20 105
  -2  -2 -22   14.30    2.70 112
   2  -2  22   12.40    1.80 236
   2   2  23    6.50    2.00 262
  -2   2 -23    4.60    1.50 106
  -2  -2 -23    5.60    2.00 112
   2  -2  23    5.20    1.70 237
   2   2  24    6.80    2.60 262
  -2   2 -24    5.80    1.70 107
  -2  -2 -24   -0.50    2.50 113
   2  -2  24    3.80    2.10 238
   2   2  25   12.90    3.30 262
  -2   2 -25   21.20    3.20 108
  -2  -2 -25   25.30    4.00 113
   2  -2  25   21.20    3.30 239
   2   2  26    3.70    2.70 263
  -2   2 -26    3.30    2.20 108
  -2  -2 -26    2.30    2.40 113
   2  -2  26    1.30    2.20 241
   2   2  27   12.70    2.90 263
  -2   2 -27   10.50    2.60 109
   2  -2  27   12.70    3.10 242
  -2   2 -28    0.90    1.80 110
  -2  -2 -28   -0.40    2.20 114
   2  -2  28   -1.20    1.70 243
   2   3 -28   -0.80    2.20  96
  -2  -3  28    2.10    2.60 235
   2  -3 -28    0.70    2.40 108
   2   3 -27   11.90    2.30  95
  -2  -3  27   11.30    2.80 233
   2  -3 -27    9.40    3.70 107
   2   3 -26   -0.40    1.50  94
  -2  -3  26    0.80    2.40 232
   2  -3 -26   -0.80    2.00 107
   2   3 -25    0.10    2.00  92
  -2  -3  25    2.70    1.70 231
   2  -3 -25    1.20    2.80 107
   2   3 -24   26.90    3.20  91
  -2  -3  24   35.10    3.90 230
   2  -3 -24   20.60    3.30 106
   2   3 -23    1.80    1.90  90
  -2  -3  23   -1.40    2.10 228
   2   3 -22   14.60    2.00  88
  -2  -3  22   20.10    2.20 227
   2  -3 -22   17.80    2.80 105
   2   3 -21   29.00    3.00  87
  -2  -3  21   29.80    3.00 226
   2  -3 -21   24.60    3.80 105
   2   3 -20    4.10    1.30  85
  -2  -3  20    1.70    1.80 224
   2  -3 -20    4.90    2.30 105
   2   3 -19    1.40    1.40  83
  -2  -3  19    0.50    1.10 223
   2  -3 -19    4.50    1.60 104
   2   3 -18   34.40    3.00  81
   2   3 -18   25.60    2.90 166
  -2  -3  18   33.90    3.30 221
   2  -3 -18   33.20    3.50 104
   2   3 -17    2.80    1.30  79
   2   3 -17   -0.50    1.30 165
  -2  -3  17    3.20    1.70 220
   2  -3 -17    2.60    1.30 104
   2   3 -16   -0.30    1.10  77
   2   3 -16    0.70    1.20 164
  -2  -3  16    1.40    1.20 218
   2  -3 -16   -1.70    1.60 104
   2   3 -15    3.20    1.10  75
   2   3 -15    2.70    1.20 163
  -2  -3  15    5.70    1.70 216
   2  -3 -15    1.80    1.60 103
   2   3 -14    3.90    1.10  73
   2   3 -14    5.20    1.00 162
  -2  -3  14    4.60    1.50 214
   2  -3 -14    2.20    1.50 103
   2   3 -13  105.20    6.30  70
   2   3 -13  131.30    6.40 160
  -2   3  13  124.50    7.00  83
  -2  -3  13  120.40    6.60 213
   2  -3 -13  128.10    6.80 103
   2   3 -12   77.60    4.70  67
   2   3 -12   82.50    4.50 158
  -2   3  12   80.80    4.90  83
  -2  -3  12   77.20    4.80  38
  -2  -3  12   82.30    5.10 211
   2  -3 -12   82.70    5.10 103
   2   3 -11    1.50    0.60  64
   2   3 -11    2.60    1.00 156
  -2   3  11    3.00    1.20  84
  -2  -3  11    2.70    1.00  36
  -2  -3  11   -0.10    1.20 208
   2  -3 -11    2.20    1.40 104
   2   3 -10    6.10    1.10  61
   2   3 -10    6.90    1.10 154
   2   3 -10    4.00    1.60 189
  -2   3  10    6.50    1.30  85
  -2  -3  10    6.70    1.10  34
  -2  -3  10    5.20    1.10 181
  -2  -3  10    5.50    1.00 206
   2  -3 -10    7.80    1.40 104
   2  -3 -10    1.90    1.30 253
   2   3  -9   -0.20    0.80  57
   2   3  -9    1.10    0.70 151
   2   3  -9    0.40    1.00 187
  -2   3   9   -0.40    1.20  85
  -2  -3   9    0.30    0.60  31
  -2  -3   9    1.40    0.70 177
  -2  -3   9    0.10    0.90 204
   2  -3  -9    1.40    0.90 104
   2  -3  -9    1.30    1.40 255
   2   3  -8   19.60    2.00  53
   2   3  -8   15.30    1.50 148
   2   3  -8   14.40    2.10 185
  -2   3   8   17.50    1.80  86
  -2  -3   8   17.20    1.50  28
  -2  -3   8   11.70    2.00 201
   2  -3  -8   16.10    1.70 105
   2  -3  -8   19.80    2.00 258
   2   3  -7    0.40    0.90  48
   2   3  -7    0.40    0.60 145
   2   3  -7   -0.50    1.30 183
  -2   3   7   -0.10    0.70  87
  -2  -3   7    0.00    0.50  25
  -2  -3   7    1.10    0.90 168
  -2  -3   7    1.10    0.80 199
   2  -3  -7    1.40    1.40 106
   2  -3  -7   -0.10    0.90 260
   2   3  -6  184.00    8.10  44
   2   3  -6  198.10    8.80 141
  -2   3   6  213.00   10.00  88
  -2  -3   6  204.50    8.90  21
  -2  -3   6  198.30    8.80 164
  -2  -3   6  195.90    9.30 196
   2  -3  -6  211.80   10.60 107
   2  -3  -6  202.00    9.70 262
   2   3  -5  578.20   22.30  39
   2   3  -5  609.00   22.50 138
  -2   3   5  635.90   23.40  88
  -2  -3   5  606.50   22.10  18
  -2  -3   5  612.30   22.60 159
  -2  -3   5  576.50   22.30 193
   2  -3  -5  597.10   22.60 108
   2   3  -4   19.10    1.70  34
   2   3  -4   23.40    1.80 134
  -2   3   4   14.60    1.70  89
  -2  -3   4   15.70    1.40  14
  -2  -3   4   16.60    1.50 154
  -2  -3   4   14.50    1.60 190
   2  -3  -4   18.50    1.50 110
   2   3  -3    3.30    0.90  30
   2   3  -3    9.10    1.30 131
  -2   3   3    7.00    0.90  90
  -2  -3   3    5.40    1.10  11
  -2  -3   3    7.10    1.00 150
  -2  -3   3    7.50    1.30 187
   2   3  -2   31.60    2.20  25
   2   3  -2   33.30    2.40 127
  -2   3   2   30.40    2.00  91
  -2  -3   2   34.60    2.60   7
  -2  -3   2   38.20    2.30 145
  -2  -3   2   35.70    2.50 184
   2  -3  -2   37.40    2.10 115
   2   3  -1   46.80    2.80  21
   2   3  -1   50.30    3.90 124
  -2   3   1   43.70    2.60  92
  -2  -3   1   49.60    3.20   4
  -2  -3   1   47.00    2.60 141
   2  -3  -1   40.60    2.50 120
   2   3   0 1108.10   39.80  17
   2   3   0 1135.70   43.00 120
  -2   3   0 1145.40   41.00   6
  -2   3   0 1147.80   39.90  93
  -2  -3   0 1121.50   40.80 137
   2  -3   0 1157.60   40.10 126
   2   3   1    5.00    1.00  14
   2   3   1    5.00    1.30 118
  -2  -3  -1    4.80    1.00 134
   2  -3   1    3.60    0.60 134
   2   3   2   10.70    1.40  11
   2   3   2    5.10    1.30 115
  -2  -3  -2    5.00    1.10 131
   2  -3   2    7.20    0.60 146
   2  -3   2    7.90    1.10 182
   2   3   3  119.80    6.50   8
   2   3   3  121.00    7.10 112
  -2   3  -3  115.70    4.80  42
  -2   3  -3  126.60    4.90  97
  -2  -3  -3  120.60    6.30 128
   2  -3   3  130.30    4.80 162
   2  -3   3  128.20    6.80 186
   2   3   4    6.30    1.20   6
   2   3   4    2.20    1.10 110
  -2   3  -4    5.20    0.40  62
  -2   3  -4    4.90    0.40 101
  -2  -3  -4    3.90    1.10 126
   2  -3   4    3.50    1.00 189
   2   3   5   21.50    2.10   4
   2   3   5   20.00    2.20 108
  -2   3  -5   28.70    1.40  79
  -2   3  -5   27.80    1.20 109
  -2  -3  -5   30.00    2.50 124
   2   3   6    2.90    1.20   2
   2   3   6    3.30    1.50 106
  -2   3  -6    1.80    0.20  88
  -2  -3  -6    3.60    1.10 122
   2  -3   6    2.50    0.90 196
   2   3   7    2.80    1.50 104
  -2   3  -7    2.20    0.30  91
  -2   3  -7    2.60    0.40 137
  -2  -3  -7    1.40    1.30 121
  -2  -3  -7    0.90    0.90 263
   2  -3   7    1.30    0.30  17
   2  -3   7    1.90    1.00 199
   2   3   8   13.50    1.90 102
  -2   3  -8   13.90    1.00  93
  -2   3  -8   11.70    1.50 182
  -2  -3  -8   19.30    2.20 119
  -2  -3  -8   17.00    2.00 260
   2  -3   8   14.80    1.10  27
   2  -3   8   15.40    1.60 202
   2   3   9   -0.20    1.10 100
  -2   3  -9    0.40    0.30  95
  -2   3  -9   -0.30    0.40 155
  -2   3  -9   -0.50    0.80 184
  -2  -3  -9    1.70    1.10 118
  -2  -3  -9    0.80    1.40 258
   2  -3   9    0.20    0.40  35
   2  -3   9    1.10    0.70 205
   2   3  10   11.40    2.20  99
  -2   3 -10   16.00    1.10  96
  -2   3 -10   11.70    1.80 185
  -2  -3 -10   12.40    2.10 117
  -2  -3 -10   10.40    1.90 255
   2  -3  10   16.40    1.10  40
   2  -3  10   12.10    1.50 208
  -2   3 -11  258.90   10.10  97
  -2   3 -11  236.30   12.20 187
  -2  -3 -11  265.40   12.40 117
   2  -3  11  276.80   10.40  44
   2  -3  11  276.90   12.20 210
  -2   3 -12   11.60    1.10  98
  -2   3 -12   11.70    1.10 167
  -2   3 -12    9.40    1.60 188
  -2  -3 -12   13.10    2.00 116
   2  -3  12   12.10    1.20  47
   2  -3  12    8.90    1.60 213
  -2   3 -13    0.70    0.60  98
  -2   3 -13    1.30    0.60 169
  -2  -3 -13    0.40    1.70 116
   2  -3  13    0.10    0.50  49
   2  -3  13    0.50    0.80 215
  -2   3 -14   15.00    1.60  99
  -2  -3 -14   17.90    2.10 115
   2  -3  14   14.20    1.50  51
   2  -3  14   19.50    1.90 217
  -2   3 -15   59.30    3.50 100
  -2   3 -15   63.00    3.10 172
  -2  -3 -15   54.90    4.30 115
   2  -3  15   65.90    4.60 219
  -2   3 -16   96.10    5.50 101
  -2   3 -16   99.60    4.90 173
  -2  -3 -16  101.40    6.50 115
   2  -3  16   94.60    6.70 221
  -2   3 -17   14.70    1.60 102
  -2   3 -17   11.20    1.60 174
  -2  -3 -17   17.30    2.60 114
   2  -3  17   12.90    2.00 223
  -2   3 -18    7.90    1.30 103
  -2  -3 -18   11.50    2.70 114
   2  -3  18   11.60    2.10 224
  -2   3 -19   37.90    2.90 103
  -2  -3 -19   33.60    3.70 114
   2  -3  19   28.40    2.80 226
  -2   3 -20    0.90    0.90 104
  -2  -3 -20    1.20    2.20 114
   2  -3  20    0.30    1.70 228
  -2   3 -21    6.80    1.50 105
  -2  -3 -21   14.50    2.90 115
   2  -3  21   10.40    2.20 229
  -2   3 -22    0.00    1.50 106
  -2  -3 -22   -0.20    2.40 115
   2  -3  22   -0.40    1.70 231
  -2   3 -23    2.20    1.60 106
  -2  -3 -23    1.20    1.90 115
   2  -3  23    3.70    1.50 232
  -2   3 -24    8.80    2.20 107
  -2  -3 -24    9.20    2.60 115
   2  -3  24    8.50    2.30 233
  -2   3 -25   11.10    2.00 108
  -2  -3 -25   20.60    3.70 115
   2  -3  25   17.20    3.10 235
  -2   3 -26    4.70    1.60 109
  -2  -3 -26   -0.30    3.10 116
   2  -3  26    2.20    1.70 236
  -2   3 -27   56.10    5.90 110
  -2  -3 -27   69.00    7.20 116
   2   4 -26   -0.10    2.00  94
  -2  -4  26    2.50    2.80 229
   2   4 -25    1.50    1.40  92
  -2  -4  25    3.70    2.80 227
   2  -4 -25    4.20    2.50 110
   2   4 -24    8.40    2.20  91
  -2  -4  24    4.70    2.00 226
   2  -4 -24   12.70    3.50 110
   2   4 -23   11.90    1.90  89
  -2  -4  23   12.00    2.90 225
   2  -4 -23   10.40    3.50 109
   2   4 -22   12.50    2.10  87
  -2  -4  22   13.50    2.50 223
   2  -4 -22    7.20    2.40 109
   2   4 -21    7.70    1.90  86
  -2  -4  21    6.70    1.70 222
   2  -4 -21   10.60    2.50 109
   2   4 -20   14.40    2.10  84
  -2  -4  20    7.80    2.30 220
   2  -4 -20   12.90    2.60 109
   2   4 -19    0.20    1.30  82
  -2  -4  19   -0.10    1.10 219
   2  -4 -19   -2.70    2.20 109
   2   4 -18    9.20    1.80  80
  -2  -4  18    6.10    2.10 217
   2  -4 -18    6.80    2.40 108
   2   4 -17    9.10    1.50  78
  -2  -4  17    6.60    2.10 216
   2  -4 -17   11.50    2.60 108
   2   4 -16   14.10    1.70  75
  -2  -4  16   12.80    1.90 214
   2  -4 -16   12.10    2.40 108
   2   4 -15    4.50    1.30  73
   2   4 -15    4.70    1.50 152
  -2  -4  15    4.90    1.50 212
   2  -4 -15    5.10    2.10 109
   2   4 -14   10.90    1.40  70
   2   4 -14   11.90    1.70 151
  -2  -4  14    8.50    2.00 210
   2  -4 -14    5.20    1.70 109
   2   4 -13   87.20    6.10  67
  -2  -4  13   96.70    5.80 209
   2  -4 -13   76.30    5.40 109
   2   4 -12   17.60    1.80  64
   2   4 -12   17.80    2.00 147
  -2   4  12   15.50    2.60  85
  -2  -4  12   17.90    2.30 207
   2   4 -11   19.90    1.70  61
   2   4 -11   20.50    1.90 145
  -2   4  11   17.40    2.10  85
  -2  -4  11   20.30    1.90 181
  -2  -4  11   21.30    2.40 205
   2  -4 -11   22.30    2.40 110
   2   4 -10   32.60    2.30  57
   2   4 -10   38.40    2.60 142
  -2   4  10   32.30    2.80  86
  -2  -4  10   33.00    2.20 177
  -2  -4  10   36.40    3.10 203
   2  -4 -10   28.20    3.00 110
   2   4  -9  104.90    5.60  53
   2   4  -9   99.00    5.20 140
  -2   4   9  109.50    6.30  87
  -2  -4   9  100.90    6.00  20
  -2  -4   9  109.30    6.20 173
  -2  -4   9  111.00    6.30 200
   2  -4  -9  102.80    6.10 111
   2   4  -8    4.60    1.10  50
   2   4  -8    2.10    0.90 137
  -2   4   8    5.90    1.60  87
  -2  -4   8    0.00    1.00  17
  -2  -4   8    4.10    1.10 170
  -2  -4   8    3.60    1.60 198
   2  -4  -8    3.50    1.30 112
   2   4  -7   91.70    4.90  46
   2   4  -7   90.80    4.90 134
  -2   4   7   85.40    5.40  88
  -2  -4   7   89.00    5.30  14
  -2  -4   7   94.60    5.30 166
  -2  -4   7   85.70    5.60 196
   2  -4  -7   99.40    5.50 113
   2   4  -6   30.30    2.20  41
   2   4  -6   38.70    2.70 131
  -2   4   6   26.90    2.50  89
  -2  -4   6   31.00    2.60  11
  -2  -4   6   32.20    2.40 161
  -2  -4   6   32.20    2.70 194
   2  -4  -6   31.70    2.50 115
   2   4  -5    9.50    1.40  37
   2   4  -5    7.60    1.50 129
  -2   4   5    8.10    1.50  90
  -2  -4   5    6.00    1.30   9
  -2  -4   5    8.80    1.40 157
  -2  -4   5   10.10    2.00 191
   2   4  -4   23.90    2.10  33
   2   4  -4   25.90    2.30 126
  -2   4   4   23.60    2.10  90
  -2  -4   4   21.50    2.00   6
  -2  -4   4   17.60    1.70 153
  -2  -4   4   23.40    2.30 189
   2  -4  -4   18.00    2.00 118
   2   4  -3    2.60    1.20  30
   2   4  -3    4.00    1.30 123
  -2   4   3    5.10    0.90   1
  -2   4   3    2.20    0.80  91
  -2  -4   3    3.40    1.10 150
  -2  -4   3    2.80    1.20 187
   2  -4  -3    3.70    0.90 121
   2   4  -2   -0.50    0.80  26
   2   4  -2   -0.40    1.10 121
  -2   4   2    0.80    0.60   4
  -2   4   2   -0.40    0.70  92
  -2  -4   2    0.80    0.70 146
  -2  -4   2    1.30    1.60 184
   2  -4  -2    0.60    0.60 124
   2   4  -1   45.60    3.10  22
   2   4  -1   43.10    3.60 118
  -2   4   1   48.30    3.20   8
  -2   4   1   52.90    3.30  93
  -2  -4   1   46.80    3.20 142
  -2  -4   1   48.80    3.10 182
   2  -4  -1   49.50    2.90 128
   2   4   0   28.90    2.40  19
   2   4   0   34.10    2.70 116
  -2   4   0   30.30    2.10  13
  -2   4   0   37.50    2.20  94
  -2  -4   0   31.30    2.50 139
   2  -4   0   33.30    2.10 133
   2   4   1    1.20    1.30  16
   2   4   1    2.20    1.40 114
  -2   4  -1    0.50    0.80  19
  -2   4  -1    0.30    0.50  94
  -2  -4  -1    1.10    1.20 136
   2  -4   1    0.00    0.60 139
   2   4   2  198.00    9.60  14
   2   4   2  216.70   10.20 112
  -2   4  -2  205.20    8.50  27
  -2  -4  -2  195.60   11.00 134
   2  -4   2  216.60    9.20 147
   2  -4   2  216.60    9.60 183
   2   4   3  447.80   19.10  11
   2   4   3  437.10   20.40 110
  -2   4  -3  430.40   16.70  36
  -2  -4  -3  449.20   20.20 131
   2  -4   3  464.90   17.30 156
   2  -4   3  430.20   20.20 185
   2   4   4   31.20    3.00   9
  -2   4  -4   35.00    2.00  47
  -2   4  -4   35.20    1.90  98
  -2  -4  -4   34.10    3.20 129
   2  -4   4   39.60    2.00 167
   2  -4   4   46.70    2.90 188
   2   4   5   57.10    4.60   8
   2   4   5   54.20    4.10 106
  -2   4  -5   51.90    2.40  60
  -2  -4  -5   59.00    4.50 128
   2  -4   5   58.00    2.60 180
   2  -4   5   53.20    3.50 191
   2   4   6   11.60    1.80   6
   2   4   6   14.70    2.00 104
  -2   4  -6   14.40    0.90  72
  -2   4  -6   15.70    0.90 102
  -2  -4  -6   17.70    2.40 126
   2  -4   6   14.80    2.30 194
   2   4   7    2.70    1.80   4
   2   4   7    1.70    1.90 103
  -2   4  -7    1.50    0.30  83
  -2  -4  -7    0.70    1.60 124
   2  -4   7    3.80    1.10 196
   2   4   8   90.10    5.70   3
   2   4   8   80.10    5.40 101
  -2   4  -8   93.60    3.60 114
  -2  -4  -8   85.30    5.60 123
   2  -4   8   85.10    5.50 199
   2   4   9   23.20    2.70   2
   2   4   9   12.10    2.90 100
  -2   4  -9   24.60    1.30 122
  -2  -4  -9   26.00    2.90 122
   2  -4   9   19.90    2.20 201
   2   4  10   46.90    4.40   1
  -2   4 -10   46.90    2.70  95
  -2   4 -10   53.80    2.50 130
  -2  -4 -10   57.10    4.90 121
   2  -4  10   61.70    4.40 204
  -2   4 -11  164.20    8.00  97
  -2   4 -11  190.30    7.60 137
  -2  -4 -11  187.30   11.00 120
   2  -4  11  166.70    7.90  17
   2  -4  11  197.00   10.30 206
  -2   4 -12   61.40    3.10 143
  -2  -4 -12   68.80    5.20 120
   2  -4  12   53.50    3.30  23
   2  -4  12   59.00    4.00 208
  -2   4 -13    3.70    0.60  99
  -2   4 -13    3.60    0.80 147
  -2  -4 -13    4.30    1.90 119
   2  -4  13    2.40    0.70  27
   2  -4  13    1.70    1.60 210
  -2   4 -14    2.50    0.70 100
  -2   4 -14    2.60    0.70 151
  -2  -4 -14    5.40    2.20 119
   2  -4  14    4.50    1.70 212
  -2   4 -15    0.30    0.60 101
  -2   4 -15    0.60    0.60 154
   2  -4  15    0.90    1.60 214
  -2   4 -16   64.30    3.90 102
  -2  -4 -16   64.40    6.40 118
   2  -4  16   76.40    4.90 216
  -2   4 -17    5.20    1.00 103
  -2  -4 -17    6.80    2.10 118
   2  -4  17    1.10    1.10 218
  -2  -4 -18    4.10    2.70 118
   2  -4  18    1.40    1.20 220
  -2  -4 -19   14.30    3.20 117
   2  -4  19    8.80    2.30 222
  -2   4 -20    4.20    1.20 106
  -2  -4 -20    7.40    3.00 117
   2  -4  20    6.10    2.20 223
  -2   4 -21    0.40    1.20 107
  -2  -4 -21    4.80    3.30 117
   2  -4  21   -2.50    1.30 225
  -2   4 -22    1.00    1.30 107
  -2  -4 -22    1.10    3.10 117
   2  -4  22    4.40    2.30 226
  -2   4 -23   10.10    2.00 108
  -2  -4 -23    7.60    3.60 118
   2  -4  23    9.90    2.00 228
  -2   4 -24   30.10    3.40 109
  -2  -4 -24   17.70    3.90 118
   2  -4  24   31.60    3.60 229
  -2   4 -25    0.00    1.50 110
  -2  -4 -25   -2.10    2.30 118
   2  -4  25    0.70    1.60 231
   2   5 -24    0.40    1.20  91
  -2  -5  24    5.30    2.90 223
   2  -5 -24   -0.20    3.60 113
   2   5 -23    0.50    1.60  89
  -2  -5  23    4.40    2.10 222
   2  -5 -23    1.90    2.50 113
   2   5 -22    5.60    1.90  87
  -2  -5  22    7.00    2.80 220
   2  -5 -22    9.00    3.00 113
   2   5 -21   -0.80    1.50  85
  -2  -5  21    2.80    1.80 219
   2  -5 -21   -0.70    2.20 113
   2   5 -20    3.60    1.40  83
  -2  -5  20    7.90    2.80 218
   2  -5 -20    4.00    2.30 113
   2   5 -19    3.60    1.40  81
  -2  -5  19    2.30    1.60 216
   2  -5 -19    0.00    1.90 113
   2   5 -18    0.50    0.90  79
  -2  -5  18    0.00    2.30 214
   2  -5 -18    2.70    1.80 113
   2   5 -17    1.20    1.20  77
  -2  -5  17    0.70    1.40 213
   2  -5 -17    0.10    1.70 113
   2   5 -16    1.60    1.10  74
  -2  -5  16    2.80    2.10 211
   2   5 -15    2.50    1.20  72
  -2  -5  15    3.30    2.00 210
   2  -5 -15    3.30    2.30 114
   2   5 -14   27.30    2.40  69
  -2  -5  14   34.30    3.40 208
   2  -5 -14   34.70    3.80 114
   2   5 -13    6.90    1.40  66
  -2  -5  13   10.20    2.10 206
   2  -5 -13   11.80    2.50 114
   2   5 -12    0.70    1.00  62
  -2  -5  12    0.70    2.00 204
   2  -5 -12    1.90    1.40 115
   2   5 -11  254.20   12.50  59
  -2  -5  11  253.80   11.60 179
  -2  -5  11  272.50   14.60 203
   2  -5 -11  286.70   12.90 116
   2   5 -10   42.00    2.90  56
   2   5 -10   43.20    3.10 132
  -2   5  10   37.80    3.30  86
  -2  -5  10   46.80    3.50 176
  -2  -5  10   46.10    3.70 201
   2  -5 -10   41.10    3.50 116
   2   5  -9    1.50    0.80  52
   2   5  -9    1.40    1.30 130
  -2   5   9    4.20    1.90  87
  -2  -5   9    1.20    1.30 172
  -2  -5   9    2.90    1.60 199
   2  -5  -9    0.80    1.70 117
   2   5  -8   30.00    2.30  48
   2   5  -8   26.70    2.50 127
  -2   5   8   30.40    2.80  87
  -2  -5   8   32.00    2.70 168
  -2  -5   8   26.80    3.20 197
   2  -5  -8   30.30    3.10 118
   2   5  -7    2.20    1.10  45
   2   5  -7    2.40    1.40 125
  -2   5   7    2.30    1.20  88
  -2  -5   7    5.20    1.30 165
  -2  -5   7    1.60    1.40 195
   2   5  -6   -0.60    0.70  41
   2   5  -6    0.70    1.40 123
  -2   5   6   -0.10    1.40   1
  -2   5   6   -0.70    1.50  89
  -2  -5   6    1.70    1.30 161
  -2  -5   6   -0.80    1.30 193
   2  -5  -6    1.70    1.50 121
   2   5  -5   68.70    4.00  38
   2   5  -5   80.80    5.00 121
  -2   5   5   75.10    5.50   3
  -2   5   5   67.70    4.50  89
  -2  -5   5   69.10    4.60 158
  -2  -5   5   65.10    4.90 191
   2  -5  -5   63.90    4.50 123
   2   5  -4    2.70    0.90  34
   2   5  -4    2.00    1.00 119
  -2   5   4    5.10    1.40   5
  -2   5   4    0.20    1.20  90
  -2  -5   4    3.30    1.10 154
  -2  -5   4    1.80    1.50 189
   2  -5  -4   -0.80    1.30 125
   2   5  -3   23.00    2.20  31
   2   5  -3   20.50    2.10 117
  -2   5   3   24.10    2.20   8
  -2   5   3   19.80    2.30  90
  -2  -5   3   25.90    2.30 151
  -2  -5   3   22.10    2.90 187
   2  -5  -3   15.30    1.80 128
   2   5  -2   17.20    2.00  28
   2   5  -2   14.10    1.90 115
  -2   5   2   13.70    1.40  11
  -2   5   2   17.10    1.80  91
  -2  -5   2   12.70    1.90 148
  -2  -5   2   15.00    2.50 185
   2  -5  -2   12.90    1.70 131
   2   5  -1   11.80    1.80  25
   2   5  -1   10.80    1.90 113
  -2   5   1   11.80    1.50  15
  -2   5   1   13.50    1.60  92
  -2  -5   1    8.80    1.70 145
  -2  -5   1    8.80    2.30 183
   2  -5  -1    9.10    1.50 135
   2   5   0  109.00    6.30  22
   2   5   0  113.60    6.20 112
  -2   5   0  119.90    5.70  19
  -2   5   0  119.50    7.10  92
  -2  -5   0  116.90    6.80 142
   2  -5   0  122.00    6.30 139
   2   5   1    2.40    1.40  19
   2   5   1    3.00    1.30 110
  -2   5  -1    6.40    1.20  24
  -2   5  -1    4.20    1.00  93
  -2  -5  -1    1.50    1.50 139
   2  -5   1    7.30    1.40 144
   2  -5   1    4.20    1.70 182
   2   5   2   39.80    4.30  17
   2   5   2   46.50    3.60 108
  -2   5  -2   44.20    2.50  30
  -2  -5  -2   42.30    3.80 137
   2  -5   2   38.40    2.30 150
   2  -5   2   42.30    3.20 184
   2   5   3    6.30    2.40  15
   2   5   3   10.20    2.00 107
  -2   5  -3    4.80    0.80  37
  -2  -5  -3    4.90    1.40 135
   2  -5   3    7.00    1.00 157
   2  -5   3    2.60    1.50 186
   2   5   4    2.50    1.20  13
   2   5   4    0.60    1.30 105
  -2   5  -4    2.40    0.60  45
  -2  -5  -4    1.90    1.20 133
   2  -5   4    0.90    0.60 165
   2  -5   4    4.20    2.00 188
   2   5   5    3.60    2.00  11
   2   5   5    4.10    2.00 104
  -2   5  -5    4.00    0.60  54
  -2   5  -5    3.50    0.50  94
  -2  -5  -5    2.90    1.80 131
   2  -5   5    3.10    0.70 174
   2  -5   5    3.70    2.10 191
   2   5   6   11.80    2.40  10
  -2   5  -6    5.50    0.60  65
  -2   5  -6    5.80    0.60  93
  -2  -5  -6    9.00    1.90 130
   2  -5   6    6.70    1.60 193
   2   5   7   -3.20    1.90   8
   2   5   7   -1.80    1.50 101
  -2   5  -7    0.10    0.20  92
   2  -5   7    2.50    1.40 195
   2   5   8   17.50    2.40   7
  -2  -5  -8   10.70    2.10 127
   2  -5   8   12.40    1.90 197
   2   5   9    1.90    1.60   6
  -2  -5  -9    1.90    1.60 126
   2  -5   9    1.60    1.90 199
   2   5  10   -1.30    1.60   5
  -2  -5 -10    0.50    1.40 125
   2  -5  10    2.90    1.90 201
   2   5  11   31.70    3.90   4
  -2  -5 -11   31.40    3.50 124
   2  -5  11   28.60    3.00 204
   2   5  12    6.60    2.70   4
  -2  -5 -12   10.00    2.80 124
   2  -5  12   13.40    2.40 206
   2   5  13   39.60    4.20   3
  -2  -5 -13   43.60    4.60 123
   2  -5  13   52.10    4.10 208
   2   5  14   32.60    4.60   2
  -2  -5 -14   29.90    3.60 122
   2  -5  14   29.90    3.30 209
   2   5  15   12.10    2.90   2
  -2   5 -15    8.50    0.70 110
  -2  -5 -15    8.40    2.50 122
   2  -5  15   11.70    2.40 211
   2   5  16    0.00    3.10   2
  -2  -5 -16    2.30    2.90 122
   2  -5  16   -0.70    1.40 213
   2   5  17    5.50    2.60   1
  -2  -5 -17    7.30    2.60 121
   2  -5  17    3.70    1.50 215
   2   5  18    1.30    2.50   1
  -2  -5 -18   -1.90    2.10 121
   2  -5  18   -0.60    2.20 217
   2   5  19   33.40    5.00   1
  -2  -5 -19   22.70    3.90 121
   2  -5  19   26.00    3.40 218
  -2  -5 -20    0.30    3.10 121
   2  -5  20    0.20    1.40 220
  -2  -5 -21    8.80    3.80 121
   2  -5  21    4.80    2.40 222
  -2  -5 -22    9.10    4.00 121
   2  -5  22   17.00    3.20 223
   2   6 -21    3.00    1.70  87
  -2  -6  21   -0.80    2.00 217
   2  -6 -21    2.00    2.60 117
   2   6 -20    4.30    1.50  85
  -2  -6  20    4.70    3.00 216
   2  -6 -20    6.50    3.00 117
   2   6 -19    2.50    1.20  82
  -2  -6  19    1.00    2.00 214
   2  -6 -19   -4.40    2.90 117
   2   6 -18   22.20    2.70  80
  -2  -6  18   30.30    4.10 213
   2  -6 -18   21.10    4.30 118
   2   6 -17   28.40    2.70  77
  -2  -6  17   26.10    3.20 211
   2  -6 -17   18.20    3.50 118
   2   6 -16    9.80    1.70  75
  -2  -6  16    8.80    2.80 210
   2  -6 -16    3.30    2.20 118
   2   6 -15    1.80    1.20  72
  -2  -6  15    3.80    1.80 208
   2  -6 -15    3.40    2.70 119
   2   6 -14    7.30    1.30  69
  -2  -6  14    3.00    2.60 207
   2  -6 -14    3.80    2.20 119
   2   6 -13    6.70    1.40  66
  -2  -6  13   11.90    2.30 205
   2  -6 -13    8.70    2.80 120
   2   6 -12   27.90    2.40  62
  -2  -6  12   29.80    3.70 203
   2  -6 -12   21.30    3.30 120
   2   6 -11    3.30    1.20  59
  -2   6  11    6.20    1.90   1
  -2  -6  11    0.10    2.40 202
   2  -6 -11   -0.20    1.50 121
   2   6 -10   28.30    2.40  56
  -2   6  10   26.40    3.10   2
  -2  -6  10   30.60    3.20 200
   2  -6 -10   18.00    2.80 122
   2   6  -9   42.00    3.10  52
  -2   6   9   48.90    4.40   3
  -2  -6   9   45.70    4.20 198
   2  -6  -9   40.50    4.00 123
   2   6  -8    5.40    1.40  49
  -2   6   8    3.20    1.90   4
  -2  -6   8   -0.20    1.60 197
   2  -6  -8    1.50    2.00 124
   2   6  -7   10.40    1.70  46
  -2   6   7    9.00    1.90   6
  -2  -6   7   16.50    2.60 195
   2  -6  -7   12.90    2.10 126
   2   6  -6   45.80    3.50  42
  -2   6   6   45.80    4.00   8
  -2  -6   6   43.00    4.70 193
   2  -6  -6   44.10    3.90 128
   2   6  -5    3.50    1.20  39
  -2   6   5    6.00    1.60   9
  -2  -6   5    3.50    1.70 192
   2   6  -4   51.80    3.50  36
  -2   6   4   49.00    3.60  12
  -2  -6   4   49.70    4.70 190
   2   6  -3   15.50    2.10  33
  -2   6   3   14.00    2.10  14
  -2  -6   3   10.10    1.70 153
  -2  -6   3   13.70    3.00 188
   2   6  -2    8.80    1.60  30
  -2   6   2   11.00    1.40  17
  -2  -6   2   10.20    1.80 150
  -2  -6   2    8.70    2.20 187
   2   6  -1    7.50    2.00  27
  -2   6   1    4.90    1.40  20
  -2  -6   1    9.10    2.20 147
  -2  -6   1    4.40    1.90 185
   2   6   0    2.00    1.30  25
  -2   6   0    2.50    1.00  24
  -2  -6   0    0.90    1.30 145
  -2  -6   0    3.70    2.50 184
   2  -6   0    1.10    1.80 182
   2   6   1   -0.50    1.70  23
  -2   6  -1    1.60    0.90  29
  -2  -6  -1    0.60    1.70 143
  -2  -6  -1   -1.40    1.60 182
   2  -6   1    0.50    1.70 184
   2   6   2   24.90    2.80  20
  -2   6  -2   24.00    1.90  34
  -2  -6  -2   19.90    2.80 140
   2  -6   2   17.10    3.10 186
   2   6   3   -1.50    1.80  19
  -2   6  -3    0.50    0.60  40
  -2  -6  -3    0.70    1.90 139
   2  -6   3    2.10    2.30 188
   2   6   4   45.60    4.00  17
  -2   6  -4   50.20    2.90  46
  -2  -6  -4   38.90    4.10 137
   2  -6   4   49.30    4.90 189
   2   6   5   -0.50    1.40  15
  -2   6  -5    0.80    0.50  54
  -2  -6  -5    1.50    1.50 135
   2   6   6    1.30    2.10  14
  -2  -6  -6   -0.60    2.10 134
   2  -6   6   -0.10    1.70 193
   2   6   7   17.20    2.90  12
  -2  -6  -7   23.90    3.90 132
   2  -6   7   21.40    3.00 195
   2   6   8   -1.30    1.60  11
  -2  -6  -8    1.00    1.50 131
   2  -6   8    0.10    1.60 197
   2   6   9    0.70    1.70  10
  -2  -6  -9    0.80    1.60 130
   2  -6   9    1.10    1.60 199
   2   6  10    4.80    2.10   9
  -2  -6 -10    4.80    2.00 129
   2  -6  10    7.10    2.50 201
   2   6  11   18.50    3.20   8
  -2  -6 -11   33.70    3.60 128
   2  -6  11   24.80    3.50 202
   2   6  12   14.00    3.60   7
  -2  -6 -12   15.00    3.30 127
   2  -6  12   17.50    3.20 204
   2   6  13    0.80    3.10   7
  -2  -6 -13    1.70    2.90 127
   2  -6  13   -1.20    1.50 206
   2   6  14    6.90    2.60   6
  -2  -6 -14    8.10    2.30 126
   2  -6  14   12.10    2.10 208
   2   6  15    3.30    3.60   6
  -2  -6 -15   -1.50    3.00 126
   2  -6  15    3.20    2.50 210
   2   6  16    1.70    2.60   5
  -2  -6 -16   -1.10    2.30 125
   2  -6  16    7.00    2.70 211
   2   6  17   -4.20    2.50   5
  -2  -6 -17   -0.60    2.40 125
   2  -6  17    1.20    1.70 213
   2   6  18    6.40    4.30   4
  -2  -6 -18    9.40    3.70 124
   2  -6  18    5.40    2.80 215
   2   6  19    3.60    3.40   4
  -2  -6 -19    6.50    3.20 124
   2  -6  19    7.10    3.00 216
  -2   7  16    0.80    2.30   3
  -2  -7  16   -1.60    2.40 209
  -2   7  15    1.70    3.20   4
  -2  -7  15    3.60    3.30 208
  -2   7  14   11.20    2.50   4
  -2  -7  14   16.70    3.10 206
   2   7 -13    1.00    1.20  67
  -2   7  13    1.50    2.00   5
  -2  -7  13    2.80    3.10 205
   2   7 -12    3.10    1.50  64
  -2   7  12   -1.10    2.50   6
  -2  -7  12    1.10    2.20 203
   2   7 -11    8.20    1.60  61
  -2   7  11   14.40    3.10   7
  -2  -7  11    4.90    3.00 202
   2   7 -10   -0.80    1.20  57
  -2   7  10   -1.20    2.20   8
  -2  -7  10   -1.70    2.10 200
   2   7  -9    2.10    1.40  54
  -2   7   9   -0.90    1.50   9
  -2  -7   9   -2.20    2.70 199
   2   7  -8    1.10    1.30  51
  -2   7   8    1.40    1.70  10
  -2  -7   8    3.70    2.20 197
   2   7  -7    5.90    1.60  47
  -2   7   7    8.80    2.40  12
  -2  -7   7    6.50    3.10 196
   2   7  -6    2.40    1.60  44
  -2   7   6    2.40    1.80  13
  -2  -7   6    7.20    2.80 194
   2   7  -5   16.10    2.30  41
  -2   7   5   18.00    2.50  15
  -2  -7   5   18.70    3.30 193
   2   7  -4    0.00    1.50  38
  -2   7   4    2.20    1.60  18
  -2  -7   4    3.90    3.50 191
   2   7  -3    0.70    1.60  36
  -2   7   3    3.80    1.60  20
  -2  -7   3    1.40    2.30 190
   2   7  -2    3.30    1.50  33
  -2   7   2    5.00    1.50  23
  -2  -7   2    3.40    3.30 189
   2  -7  -2    5.20    2.60 182
   2   7  -1   20.10    2.70  31
  -2   7   1   14.70    1.90  26
  -2  -7   1   16.20    3.20 187
   2  -7  -1   14.90    2.70 183
   2   7   0    0.20    2.00  28
  -2   7   0    3.30    1.20  30
  -2  -7   0    1.90    2.30 186
   2  -7   0    5.10    3.10 185
   2   7   1   39.50    3.40  26
  -2   7  -1   37.60    2.90  34
  -2  -7  -1   44.90    4.80 184
   2  -7   1   33.40    5.20 186
   2   7   2    6.70    2.30  24
  -2   7  -2    4.10    1.00  39
  -2  -7  -2    2.80    2.30 183
   2  -7   2    5.90    3.50 188
   2   7   3    4.30    2.20  22
  -2   7  -3    0.50    0.80  44
  -2  -7  -3    0.80    2.20 182
   2  -7   3    0.50    2.10 189
   2   7   4    0.60    2.10  21
   2  -7   4    1.60    2.00 191
   2   7   5    4.50    1.90  19
   2  -7   5    5.00    3.10 192
   2   7   6   -1.60    2.30  18
   2  -7   6   -1.00    2.00 194
   2   7   7    2.30    2.70  16
   2  -7   7    1.50    2.10 196
   2   7   8    2.10    1.90  15
   2  -7   8    0.80    3.00 197
   2   7   9    3.20    2.50  14
   2  -7   9   -0.20    2.10 199
   2   7  10    2.10    2.30  13
   2  -7  10    0.40    2.90 201
   2   7  11    0.30    2.20  12
   2  -7  11   -0.20    2.90 202
   2   7  12    4.20    3.60  11
   2  -7  12    1.90    2.30 204
   2   7  13   17.30    4.30  11
   2  -7  13    8.90    3.50 206
   2   7  14   49.00    6.00  10
   2  -7  14   59.60    6.30 207
   2   8  -7    0.70    1.50  51
  -2   8   7    2.70    2.20  18
  -2  -8   7   -0.30    2.60 197
   2   8  -6    1.80    1.70  48
  -2   8   6    0.70    2.10  19
  -2  -8   6    1.50    3.80 196
   2   8  -5    2.00    1.80  45
  -2   8   5    1.80    1.90  21
  -2  -8   5    1.70    2.60 194
   2   8  -4   -0.20    1.70  42
  -2   8   4    1.30    1.80  24
  -2  -8   4    3.60    2.80 193
   2  -8  -4   -0.90    3.10 182
   2   8  -3    0.60    2.00  39
  -2   8   3    3.90    1.90  26
   2   8  -2   -0.30    2.00  37
  -2   8   2    3.50    2.00  29
   2   8  -1    3.10    2.30  34
  -2  -8   1    4.40    2.80 189
   2  -8  -1   -0.10    2.80 186
   2   8   0   -0.90    2.40  32
  -2  -8   0   -4.20    2.60 188
   2  -8   0    2.50    2.90 187
   2   8   1   -1.60    1.60  30
  -2  -8  -1   -0.80    2.60 187
   2  -8   1    3.30    4.10 188
   2   8   2   -1.80    2.40  28
  -2  -8  -2   -0.80    2.80 186
   2  -8   2    4.00    3.00 190
   2   8   3    7.40    3.10  26
   2  -8   3    2.10    2.90 191
   2   8   4   13.70    3.30  25
   2  -8   4   13.50    4.30 193
   2   8   5    1.90    2.60  23
   2  -8   5    1.50    2.80 194
   3   0 -30   15.40    3.10 100
  -3   0  30   18.80    3.20 249
   3   0 -29    0.00    2.10  99
  -3   0  29   -0.70    2.60 248
   3   0 -28   90.20    8.20  98
  -3   0  28   75.90    8.20 248
   3   0 -27    0.00    1.90  97
  -3   0  27    3.60    1.90 247
   3   0 -26   83.70   10.70  96
  -3   0  26   66.60    5.90 246
   3   0 -25    0.00    1.40  95
  -3   0  25    4.40    2.10 245
   3   0 -24    2.80    1.70  94
  -3   0  24    1.50    1.70 245
   3   0 -23   -0.90    1.40  93
  -3   0  23   -0.60    1.20 244
   3   0 -22   -2.20    1.30  92
  -3   0  22   -0.90    1.60 243
   3   0 -21   -0.60    1.20  91
  -3   0  21    0.10    1.40 243
   3   0 -20   -0.70    1.20  90
  -3   0  20    2.60    1.30 242
   3   0 -19   -0.40    1.00  89
  -3   0  19    1.90    1.50 241
   3   0 -18   88.90    5.30  88
  -3   0  18   98.30    6.50 241
   3   0 -17   -3.00    1.20  87
  -3   0  17    0.50    0.80 240
   3   0 -16   12.50    2.00  85
  -3   0  16   10.10    1.30 239
   3   0 -15    0.10    0.80  84
   3   0 -15   -0.70    0.60 221
  -3   0  15    0.10    1.60  66
  -3   0  15    0.30    0.90 238
   3   0 -14   11.40    1.60  83
   3   0 -14   12.60    1.40 222
  -3   0  14    9.90    1.40  66
  -3   0  14   13.40    1.60 238
   3   0 -13   -0.30    0.70  81
   3   0 -13   -0.70    0.50 222
  -3   0  13    0.40    0.80  66
  -3   0  13   -0.30    0.60 237
   3   0 -12   10.00    1.60  80
   3   0 -12    9.70    1.30 222
  -3   0  12   14.90    2.10  65
  -3   0  12    9.40    1.50 236
   3   0 -11    0.00    0.70  78
   3   0 -11   -0.40    0.40 223
  -3   0  11    0.40    0.70  65
  -3   0  11    1.50    0.80 236
   3   0 -10  185.00    7.80  76
   3   0 -10  192.80    8.00 223
  -3   0  10  205.40    9.00  64
  -3   0  10  200.30    8.10 235
   3   0  -9    0.70    0.60  74
   3   0  -9   -0.30    0.50 223
  -3   0   9    0.10    0.50  63
  -3   0   9   -0.60    0.50 234
   3   0  -8  339.90   13.00  71
   3   0  -8  343.90   13.40 223
  -3   0   8  344.00   15.20  62
  -3   0   8  322.50   12.90 233
   3   0  -7   -0.70    0.70  69
   3   0  -7   -0.70    0.70 180
   3   0  -7   -0.50    0.50 223
  -3   0   7    1.10    0.70  60
  -3   0   7   -1.00    0.60 233
   3   0  -6  312.60   12.30  65
   3   0  -6  326.90   12.10 177
   3   0  -6  307.00   12.00 223
  -3   0   6  320.20   12.10  57
  -3   0   6  298.10   11.90 232
   3   0  -5   -0.50    0.60  61
   3   0  -5   -0.40    0.40 174
   3   0  -5   -0.10    0.30 223
  -3   0   5    0.90    0.50  54
  -3   0   5    1.00    0.40 231
   3   0  -4 2218.40   71.00  57
   3   0  -4 2311.60   68.10 170
   3   0  -4 2035.80   68.70 222
  -3   0   4 2229.60   71.30  50
  -3   0   4 2119.50   69.30 177
  -3   0   4 1843.50   67.80 230
   3   0  -3    0.60    0.40  51
   3   0  -3    0.30    0.70 165
   3   0  -3    0.20    0.70 220
  -3   0   3    0.20    0.40  45
  -3   0   3    0.50    0.40 171
  -3   0   3    0.70    0.50 229
   3   0  -2  160.20    6.40  45
   3   0  -2  164.30    6.80 158
   3   0  -2  152.30    6.50 217
  -3   0   2  155.20    6.60  38
  -3   0   2  153.90    6.10 165
  -3   0   2  159.90    6.20 227
   3   0  -1    0.10    0.40  37
   3   0  -1   -0.40    0.40 151
   3   0  -1    0.30    0.20 210
  -3   0   1    0.40    0.40  31
  -3   0   1    0.60    0.40 157
  -3   0   1    0.40    0.30 225
   3   0   0   46.30    2.20  29
   3   0   0   43.20    2.00 142
   3   0   0   41.10    1.60 191
  -3   0   0   47.00    2.20  22
  -3   0   0   43.20    2.00 149
   3   0   1    0.80    0.70  22
   3   0   1    0.10    0.40 134
  -3   0  -1   -0.30    0.40  14
  -3   0  -1    0.80    0.70 142
  -3   0  -1   -0.40    0.10 192
   3   0   2 1542.60   50.80  15
   3   0   2 1527.60   49.60 126
  -3   0  -2 1535.50   50.60   6
  -3   0  -2 1456.20   51.00 135
   3   0   3    0.50    0.50   9
   3   0   3   -0.60    0.40 119
   3   0   3   -1.00    0.30 256
  -3   0  -3    0.20    0.40 129
  -3   0  -3    0.00    0.20 232
   3   0   4  951.30   33.00   4
   3   0   4  989.80   33.30 114
   3   0   4  999.60   32.70 250
  -3   0  -4  914.80   33.00 124
  -3   0  -4  924.20   31.60 230
   3   0   5    0.00    0.50 109
   3   0   5    0.10    0.50 248
  -3   0  -5   -0.20    0.70 121
  -3   0  -5   -0.80    0.30 229
   3   0   6 3387.10  108.00 105
   3   0   7    3.10    2.00 102
   3   0   7    4.90    1.60 245
  -3   0  -7   12.80    2.50 116
   3   0   8   51.40    2.90  99
   3   0   8   54.60    2.90 245
  -3   0  -8   48.10    2.90 114
  -3   0  -8   47.90    2.40 226
   3   0   9    1.10    1.00  96
   3   0   9    0.90    0.60 245
  -3   0  -9    2.50    1.00 113
  -3   0  -9    0.70    0.50 225
   3   0  10  283.90   12.10  94
   3   0  10  261.60   11.70 245
  -3   0 -10  264.50   11.10 112
  -3   0 -10  264.30    9.80 224
   3   0  11    0.60    0.80  92
   3   0  11   -0.10    0.90 245
  -3   0 -11   -1.10    0.70 111
  -3   0 -11    1.20    0.60 223
   3   0  12  211.50   10.80  90
   3   0  12  201.20   11.50 245
  -3   0 -12  214.10    9.30 110
  -3   0 -12  210.30    9.20 222
   3   0  13   -1.90    1.00 246
  -3   0 -13    1.80    1.00 110
  -3   0 -13   -0.90    0.60 222
   3   0  14   35.50    3.10 246
  -3   0 -14   32.10    2.70 110
  -3   0 -14   41.50    2.30 221
   3   0  15    0.70    1.20 247
  -3   0 -15   -0.80    1.10 110
  -3   0 -15   -0.30    0.70 220
   3   0  16  263.00   12.70 247
  -3   0 -16  260.00   12.30 110
  -3   0 -16  257.00   12.50 220
   3   0  17    1.50    1.40 248
  -3   0 -17    0.00    1.00 110
   3   0  18    4.30    1.70 248
  -3   0 -18    2.60    1.40 110
   3   0  19    0.00    1.30 249
  -3   0 -19    1.00    1.40 110
   3   0  20   78.30    5.60 249
  -3   0 -20   82.20    5.60 110
   3   0  21   -1.00    1.50 250
  -3   0 -21   -0.20    1.40 111
   3   0  22    8.40    2.20 250
  -3   0 -22   11.60    2.10 111
   3   0  23   -1.40    1.30 251
  -3   0 -23   -0.10    2.00 111
   3   0  24    2.70    2.00 252
  -3   0 -24    0.00    1.50 112
   3   0  25    0.10    2.20 252
  -3   0 -25    0.10    2.30 112
   3   0  26    4.70    1.90 253
  -3   0 -26    4.00    2.00 113
   3   0  27    3.40    2.80 254
  -3   0 -27    4.30    2.00 113
   3   0  28   67.80    6.20 254
  -3   0 -28   74.00    7.80 114
   3   1 -30    5.10    2.40  98
  -3   1  30    2.20    2.00 254
  -3  -1  30    0.20    2.80 244
   3  -1 -30   -1.20    2.10 102
   3   1 -29    3.50    2.10  97
  -3   1  29    5.10    2.80 253
  -3  -1  29    1.40    2.80 243
   3  -1 -29    0.80    2.30 101
   3   1 -28   39.70    4.50  96
  -3   1  28   40.90    5.00 253
  -3  -1  28   39.30    5.50 243
   3  -1 -28   45.00    5.00 100
   3   1 -27    4.40    2.10  95
  -3   1  27    3.60    2.60 252
  -3  -1  27    3.60    2.30 242
   3  -1 -27   13.70    3.50 100
   3   1 -26   37.90    4.40  94
  -3   1  26   38.30    4.30 252
  -3  -1  26   49.10    4.40 241
   3  -1 -26   38.70    4.50  99
   3   1 -25    2.40    2.20  93
  -3   1  25    3.70    2.00 251
  -3  -1  25    4.20    1.60 240
   3  -1 -25    1.80    1.80  98
   3   1 -24    7.10    2.30  91
  -3   1  24    6.60    1.90 251
  -3  -1  24    8.10    1.80 239
   3  -1 -24    9.50    2.10  97
   3   1 -23   61.80    5.00  90
  -3   1  23   64.40    5.20 250
  -3  -1  23   71.60    5.00 238
   3  -1 -23   70.60    5.50  96
   3   1 -22  272.10   14.50  89
  -3   1  22  256.90   14.30 250
  -3  -1  22  248.80   13.10 237
   3  -1 -22  257.60   14.60  95
   3   1 -21   -0.60    1.10  88
  -3   1  21    1.00    1.60 250
  -3  -1  21   -1.60    1.10 236
   3  -1 -21   -0.30    1.80  95
   3   1 -20    6.00    1.80  87
   3   1 -20   -5.20    1.60 180
  -3   1  20    1.00    1.60 249
  -3  -1  20    0.60    1.10 235
   3  -1 -20    2.20    1.40  94
   3   1 -19    7.50    1.60  85
   3   1 -19    3.70    1.30 180
  -3   1  19    8.60    1.50 249
  -3  -1  19    6.20    1.40 234
   3  -1 -19    4.90    1.30  93
   3   1 -18   -0.10    0.90  84
   3   1 -18    0.70    1.10 180
  -3   1  18    0.00    1.50 249
  -3  -1  18   -0.20    0.80 233
   3  -1 -18    0.80    1.10  92
   3   1 -17   16.60    2.10  82
   3   1 -17   22.80    2.10 180
  -3   1  17   25.00    2.30 248
  -3  -1  17   22.40    2.50 232
   3  -1 -17   22.00    2.10  91
   3   1 -16   -0.60    1.10  81
   3   1 -16    0.40    1.30 180
  -3   1  16   -1.40    0.90 248
  -3  -1  16    1.20    1.10 231
   3  -1 -16    3.30    1.50  90
   3   1 -15  178.20    9.00  79
   3   1 -15  188.30    8.50 179
  -3   1  15  170.40    9.20  72
  -3   1  15  169.20    8.60 248
  -3  -1  15  184.20    8.50 229
   3  -1 -15  169.00    8.10  89
   3   1 -14    4.80    1.10  77
   3   1 -14    7.80    1.40 179
   3   1 -14    7.10    1.30 211
  -3   1  14    5.90    1.30  72
  -3   1  14    9.50    1.50 248
  -3  -1  14    4.50    1.30  59
  -3  -1  14    5.90    1.00 228
   3  -1 -14   10.50    1.70  89
   3  -1 -14    8.30    1.50 231
   3   1 -13   21.40    1.90  75
   3   1 -13   21.70    1.80 178
   3   1 -13   20.10    1.60 211
  -3   1  13   21.00    2.10  72
  -3   1  13   21.70    1.90 248
  -3  -1  13   25.80    2.20  58
  -3  -1  13   23.20    2.00 227
   3  -1 -13   25.80    2.30  88
   3  -1 -13   24.70    2.00 232
   3   1 -12   28.40    2.00  73
   3   1 -12   31.40    2.10 177
   3   1 -12   27.60    2.10 211
  -3   1  12   24.60    2.10  72
  -3   1  12   30.40    2.40 248
  -3  -1  12   26.70    2.00  57
  -3  -1  12   28.30    2.00 225
   3  -1 -12   32.60    2.40  87
   3  -1 -12   33.00    2.40 234
   3   1 -11   43.80    2.80  71
   3   1 -11   52.00    3.10 176
   3   1 -11   48.70    2.50 210
  -3   1  11   51.90    3.10  72
  -3   1  11   58.50    3.50 248
  -3  -1  11   44.70    2.80  56
  -3  -1  11   53.40    3.00 224
   3  -1 -11   51.90    3.10  85
   3  -1 -11   52.70    3.00 235
   3   1 -10   75.20    3.80  68
   3   1 -10   76.00    3.40 174
   3   1 -10   74.10    3.60 209
  -3   1  10   73.70    4.00  72
  -3   1  10   72.20    4.10 249
  -3  -1  10   72.30    3.60  54
  -3  -1  10   71.80    3.60 222
   3  -1 -10   75.20    3.70 236
   3   1  -9   16.90    1.50  65
   3   1  -9   18.50    1.50 172
   3   1  -9   19.00    1.50 209
  -3   1   9   24.30    1.80  71
  -3   1   9   17.80    1.70 249
  -3  -1   9   18.20    1.50  52
  -3  -1   9   20.00    1.40 220
   3  -1  -9   15.70    1.40  83
   3  -1  -9   19.70    1.70 238
   3   1  -8  268.60   10.10  62
   3   1  -8  277.30    9.70 170
   3   1  -8  271.90    9.80 207
  -3   1   8  257.10   10.90  71
  -3   1   8  263.00   11.20 250
  -3  -1   8  276.50   11.00  50
  -3  -1   8  260.20   11.30 218
   3  -1  -8  260.40   11.10  82
   3  -1  -8  273.70   11.00 239
   3   1  -7  911.80   32.50  58
   3   1  -7 1011.90   35.80 167
   3   1  -7  958.90   33.20 206
  -3   1   7  956.00   33.10  70
  -3   1   7  922.10   34.30 251
  -3  -1   7  976.70   34.40  47
  -3  -1   7  928.70   32.80 178
  -3  -1   7  939.10   33.60 216
   3  -1  -7  913.30   34.70  80
   3  -1  -7  959.90   35.50 241
   3   1  -6  660.40   24.20  54
   3   1  -6  687.60   23.30 164
   3   1  -6  690.60   25.30 203
  -3   1   6  689.90   25.20  69
  -3   1   6  698.20   26.00 253
  -3  -1   6  671.70   23.40  44
  -3  -1   6  676.20   23.60 174
  -3  -1   6  648.70   24.00 213
   3  -1  -6  663.50   24.80  79
   3  -1  -6  696.10   24.20 243
   3   1  -5   30.30    1.80  49
   3   1  -5   26.50    1.70 160
   3   1  -5   28.70    1.60 201
  -3   1   5   30.40    1.80  67
  -3   1   5   28.20    1.70 255
  -3  -1   5   27.20    1.90  40
  -3  -1   5   24.20    1.50 169
  -3  -1   5   30.50    1.80 210
   3  -1  -5   26.50    1.80  77
   3  -1  -5   30.90    2.10 246
   3   1  -4   39.80    2.10  44
   3   1  -4   41.10    2.20 156
   3   1  -4   40.10    2.00 197
  -3   1   4   44.10    2.40  65
  -3   1   4   38.60    2.10 258
  -3  -1   4   37.10    2.10  36
  -3  -1   4   43.70    2.30 164
  -3  -1   4   39.50    2.00 206
   3  -1  -4   40.30    2.20  74
   3  -1  -4   47.20    2.80 249
   3   1  -3   54.00    2.70  38
   3   1  -3   54.70    2.50 151
   3   1  -3   51.60    2.50 193
  -3   1   3   61.00    2.70  61
  -3   1   3   55.70    2.50 262
  -3  -1   3   44.90    2.50  31
  -3  -1   3   58.70    3.00 158
  -3  -1   3   55.00    2.60 201
   3  -1  -3   57.20    2.90  71
   3  -1  -3   58.50    3.00 181
   3  -1  -3   60.80    2.80 252
   3   1  -2  822.60   30.20  33
   3   1  -2  856.80   27.80 145
   3   1  -2  775.80   26.80 187
  -3   1   2  804.60   27.50  56
  -3  -1   2  811.50   28.80  25
  -3  -1   2  808.70   29.10 153
  -3  -1   2  798.40   28.00 196
   3  -1  -2  855.10   29.50  67
   3  -1  -2  843.50   28.60 176
   3  -1  -2  836.50   28.40 257
   3   1  -1  165.20    6.90  27
   3   1  -1  186.20    6.70 140
  -3   1   1  179.60    6.70  48
  -3  -1   1  184.40    7.70  20
  -3  -1   1  180.50    7.50 147
  -3  -1   1  182.00    6.90 189
   3  -1  -1  183.60    7.10  62
   3  -1  -1  184.10    7.00 168
   3   1   0  241.40    9.70  21
   3   1   0  244.20    9.20 134
  -3   1   0  239.80    8.70  37
  -3   1   0  236.80    8.50 174
  -3  -1   0  234.60    9.60  14
  -3  -1   0  249.80    9.40 141
  -3  -1   0  238.40    9.10 182
   3  -1   0  251.90    8.80  54
   3  -1   0  232.70    8.20 157
   3   1   1   41.70    8.90  16
   3   1   1   32.00    5.00 129
  -3   1  -1   29.70    1.50 163
  -3  -1  -1   26.60    3.00   9
  -3  -1  -1   35.70    7.10 136
   3  -1   1   27.30    1.30  43
   3  -1   1   25.20    1.30 142
   3   1   2 2227.30   73.70  12
   3   1   2 2256.10   73.60 124
  -3   1  -2 2127.40   72.70 149
  -3  -1  -2 2311.80   76.10   4
  -3  -1  -2 2180.30   75.90 132
   3  -1   2 2268.70   75.00  29
   3   1   3    4.50    0.90   8
   3   1   3    5.70    0.90 119
  -3   1  -3    6.30    0.60 137
  -3   1  -3    5.50    0.60 183
  -3  -1  -3    5.30    0.90 128
   3  -1   3    7.40    0.60  17
   3  -1   3    5.60    0.50 114
   3  -1   3    6.20    0.60 201
   3   1   4 1053.80   38.00   5
   3   1   4 1076.40   36.30 115
  -3   1  -4 1028.30   34.00 190
  -3  -1  -4 1036.20   37.80 125
  -3  -1  -4 1045.00   37.70 261
   3  -1   4 1069.90   34.50 209
   3   1   5   -0.30    0.80   2
   3   1   5    1.30    1.10 111
  -3   1  -5   -0.40    0.40 122
  -3   1  -5    0.90    0.40 196
  -3  -1  -5    0.70    0.80 122
  -3  -1  -5    0.80    0.70 255
   3  -1   5    0.60    0.50   2
   3  -1   5    0.40    0.40  99
   3  -1   5   -0.40    0.40 215
   3   1   6 1020.30   35.30 108
  -3   1  -6  947.20   32.90 117
  -3   1  -6  967.40   35.40 200
  -3  -1  -6  894.10   36.00 120
  -3  -1  -6 1001.20   35.30 251
   3  -1   6 1011.60   34.50 219
   3   1   7    4.60    1.40 105
  -3   1  -7    6.80    1.00 114
  -3   1  -7    9.10    1.10 202
  -3  -1  -7    6.90    1.00 118
  -3  -1  -7    9.60    1.30 247
   3  -1   7    6.80    0.80  92
   3  -1   7    9.30    1.00 222
   3   1   8  111.00    5.50 103
   3   1   8  106.40    4.60 262
  -3   1  -8   96.10    4.60 112
  -3   1  -8  106.90    5.10 204
  -3  -1  -8  103.20    5.30 116
  -3  -1  -8  116.80    5.30 244
   3  -1   8  115.50    5.40  90
   3  -1   8  110.00    5.10 225
   3   1   9   54.80    3.40 101
   3   1   9   42.30    3.40 261
  -3   1  -9   47.60    2.80 111
  -3   1  -9   48.50    2.40 206
  -3  -1  -9   48.60    3.00 115
  -3  -1  -9   60.10    3.50 241
   3  -1   9   49.80    2.80  88
   3  -1   9   48.00    2.80 227
   3   1  10  222.60   10.50  98
   3   1  10  211.00    8.80 259
  -3   1 -10  200.40    8.90 110
  -3   1 -10  215.00    7.90 207
  -3  -1 -10  214.30    9.70 114
  -3  -1 -10  216.40   10.10 239
   3  -1  10  228.50    9.90  86
   3  -1  10  225.40   10.00 229
   3   1  11  365.60   15.30  97
   3   1  11  314.60   13.50 258
  -3   1 -11  318.70   12.90 109
  -3   1 -11  341.30   12.60 208
  -3  -1 -11  345.50   14.40 114
  -3  -1 -11  351.70   15.00 237
   3  -1  11  361.30   15.00  84
   3  -1  11  332.40   15.30 231
   3   1  12    0.50    1.40  95
   3   1  12    3.70    1.30 258
  -3   1 -12    0.60    0.90 109
  -3   1 -12    2.50    0.90 208
  -3  -1 -12    4.60    1.10 113
  -3  -1 -12    2.70    1.00 235
   3  -1  12    1.50    0.90  83
   3  -1  12    2.40    0.90 233
   3   1  13   14.80    1.60 257
  -3   1 -13   12.90    1.30 209
  -3  -1 -13   13.50    1.90 113
  -3  -1 -13   16.30    1.60 234
   3  -1  13    9.80    1.60  82
   3  -1  13   13.00    1.50 234
   3   1  14   80.60    5.10 257
  -3   1 -14   77.90    4.50 108
  -3   1 -14   88.70    4.40 209
  -3  -1 -14   85.50    4.90 112
  -3  -1 -14   89.20    4.40 232
   3  -1  14   77.50    4.80 235
   3   1  15  235.60   14.50 256
  -3   1 -15  236.90   12.10 108
  -3   1 -15  255.90   10.90 209
  -3  -1 -15  237.80   11.40 112
  -3  -1 -15  260.30   11.10 231
   3  -1  15  251.20   13.10 236
   3   1  16  159.00    8.90 256
  -3   1 -16  158.40    8.60 108
  -3   1 -16  159.90    7.80 209
  -3  -1 -16  162.20    8.50 112
  -3  -1 -16  160.10    9.40 229
   3  -1  16  173.90    9.60 238
   3   1  17    1.50    1.50 256
  -3   1 -17    1.20    1.40 108
  -3  -1 -17    5.30    1.70 112
   3  -1  17    4.20    1.40 239
   3   1  18  104.50    7.00 256
  -3   1 -18  105.20    6.40 109
  -3  -1 -18  118.20    7.20 112
   3  -1  18  117.90    6.60 240
   3   1  19    9.20    2.00 257
  -3   1 -19    5.00    1.50 109
  -3  -1 -19    8.20    1.90 112
   3  -1  19    7.10    1.80 241
   3   1  20    6.10    1.90 257
  -3  -1 -20    4.10    1.80 112
   3  -1  20    4.30    1.70 242
   3   1  21   18.40    2.60 257
  -3   1 -21   22.20    3.00 110
  -3  -1 -21   21.00    2.90 112
   3  -1  21   22.30    2.80 243
   3   1  22    2.40    1.90 257
  -3   1 -22    3.60    1.50 110
  -3  -1 -22    2.30    2.40 113
   3  -1  22    2.90    1.90 244
   3   1  23    6.40    2.30 258
  -3   1 -23   12.80    2.50 111
  -3  -1 -23    9.20    2.30 113
   3  -1  23    8.30    2.40 245
   3   1  24    4.30    1.70 258
  -3   1 -24    2.20    1.60 111
  -3  -1 -24    3.90    2.00 113
   3  -1  24    3.40    2.20 246
   3   1  25    1.90    2.30 258
  -3   1 -25    0.50    2.10 112
  -3  -1 -25    2.10    2.80 114
   3  -1  25    2.50    2.30 246
   3   1  26    2.60    2.50 259
  -3   1 -26   -1.10    1.60 112
  -3  -1 -26   -0.50    1.90 114
   3  -1  26    3.90    2.40 247
   3   1  27    1.10    2.70 259
  -3   1 -27    1.70    2.60 113
  -3  -1 -27    0.20    2.90 114
   3  -1  27    1.00    2.50 248
   3   1  28    1.90    2.90 260
  -3   1 -28    2.50    1.90 113
  -3  -1 -28   -0.90    2.00 115
   3  -1  28   -3.30    2.60 249
  -3   2  30    3.90    2.50 259
   3   2 -29   10.30    3.20  95
  -3   2  29    1.60    3.00 259
  -3  -2  29    7.20    2.30 239
   3  -2 -29    5.50    2.70 104
  -3   2  28   -1.20    1.70 258
  -3  -2  28    0.30    1.60 238
   3  -2 -28    0.80    2.00 103
   3   2 -27   -2.40    1.70  93
  -3   2  27   -0.20    1.60 258
  -3  -2  27    2.90    1.70 237
   3  -2 -27    2.80    3.00 102
   3   2 -26   27.50    3.50  92
  -3   2  26   27.80    4.40 257
  -3  -2  26   26.20    3.30 236
   3  -2 -26   31.50    3.90 102
   3   2 -25   -0.20    2.00  91
  -3   2  25    2.20    2.20 257
  -3  -2  25    6.20    2.30 235
   3  -2 -25    2.60    1.90 101
   3   2 -24    2.70    2.00  89
  -3   2  24    2.70    1.60 257
  -3  -2  24    4.00    2.10 234
   3  -2 -24    3.50    2.50 100
   3   2 -23    2.10    1.40  88
  -3   2  23    0.00    1.30 257
  -3  -2  23    0.40    1.70 233
   3  -2 -23    1.60    1.70 100
   3   2 -22   41.20    3.70  87
  -3   2  22   39.70    4.30 257
  -3  -2  22   35.00    3.40 231
   3  -2 -22   46.60    4.60  99
   3   2 -21   68.30    5.30  85
  -3   2  21   53.60    5.20 256
  -3  -2  21   55.50    4.70 230
   3  -2 -21   60.30    5.00  99
   3   2 -20   14.30    2.20  84
   3   2 -20    5.50    1.90 174
  -3   2  20   10.60    2.20 256
  -3  -2  20    9.10    1.60 229
   3  -2 -20    8.00    2.00  98
   3   2 -19    2.80    1.20  82
   3   2 -19    0.60    1.40 173
  -3   2  19    2.70    1.80 256
  -3  -2  19    4.00    1.70 228
   3  -2 -19    1.00    1.80  97
   3   2 -18    8.20    1.60 173
  -3   2  18    7.70    2.00 256
  -3  -2  18    7.20    1.70 226
   3  -2 -18   10.40    1.80  97
   3   2 -17    1.10    1.30  78
   3   2 -17    1.60    1.40 172
  -3   2  17   -1.80    1.50 257
  -3  -2  17    2.10    1.00 225
   3  -2 -17    2.30    1.30  96
   3   2 -16    4.10    1.40  77
   3   2 -16    2.00    1.30 172
  -3   2  16    3.60    1.30 257
  -3  -2  16    2.70    1.50 223
   3  -2 -16    0.60    1.40  96
   3   2 -15   76.10    4.80  75
  -3   2  15   72.50    4.20 257
  -3  -2  15   82.00    4.90 222
   3  -2 -15   84.50    5.40  95
   3   2 -14   37.00    2.70  72
   3   2 -14   40.40    2.70 170
  -3   2  14   40.10    3.20  76
  -3   2  14   46.60    3.30 257
  -3  -2  14   33.10    2.50 220
   3  -2 -14   35.00    3.00  95
   3   2 -13  256.80   12.50  70
   3   2 -13  273.10   12.10 168
   3   2 -13  268.70   13.00 201
  -3   2  13  313.50   15.00  76
  -3   2  13  266.80   11.60 258
  -3  -2  13  267.30   13.10  48
  -3  -2  13  264.80   13.10 218
   3  -2 -13  267.60   12.30  94
   3  -2 -13  286.30   14.30 241
   3   2 -12   24.50    2.00  67
   3   2 -12   25.20    2.00 167
   3   2 -12   28.20    2.20 200
  -3   2  12   26.20    2.50  77
  -3   2  12   26.40    2.40 259
  -3  -2  12   29.70    2.20  47
  -3  -2  12   24.40    2.10 217
   3  -2 -12   28.20    2.60  94
   3  -2 -12   20.30    2.20 242
   3   2 -11  329.20   14.00  65
   3   2 -11  354.30   13.70 165
   3   2 -11  306.90   13.50 199
  -3   2  11  326.10   14.80  77
  -3   2  11  317.50   13.40 260
  -3  -2  11  322.90   13.10  45
  -3  -2  11  336.60   13.40 215
   3  -2 -11  324.70   13.80  93
   3  -2 -11  329.50   14.30 244
   3   2 -10   63.60    3.70  61
   3   2 -10   60.80    3.30 163
   3   2 -10   60.90    3.50 198
  -3   2  10   61.70    3.80  77
  -3   2  10   62.00    3.80 261
  -3  -2  10   56.10    3.20  43
  -3  -2  10   65.00    3.70 212
   3  -2 -10   56.40    3.50  93
   3  -2 -10   67.50    3.80 246
   3   2  -9  199.50    8.10  58
   3   2  -9  198.30    8.20 161
   3   2  -9  192.30    8.20 196
  -3   2   9  212.20    9.50  77
  -3   2   9  186.40    8.20 262
  -3  -2   9  197.80    8.90  41
  -3  -2   9  218.80    8.40 178
  -3  -2   9  190.60    8.30 210
   3  -2  -9  213.60    9.50  92
   3  -2  -9  217.30   10.00 248
   3   2  -8  548.40   21.50  54
   3   2  -8  585.70   20.80 158
   3   2  -8  581.80   21.40 195
  -3   2   8  605.10   22.80  77
  -3  -2   8  577.40   22.90  38
  -3  -2   8  578.50   22.50 174
  -3  -2   8  574.10   21.40 208
   3  -2  -8  548.80   22.80  92
   3  -2  -8  589.20   22.90 250
   3   2  -7  262.60   10.70  50
   3   2  -7  291.20   11.10 155
   3   2  -7  261.70   11.60 193
  -3   2   7  296.50   12.10  77
  -3  -2   7  284.10   11.60  35
  -3  -2   7  286.80   12.40 170
  -3  -2   7  279.20   11.00 205
   3  -2  -7  284.40   12.30  92
   3  -2  -7  301.30   12.50 252
   3   2  -6    1.50    0.70  46
   3   2  -6    3.40    0.80 152
   3   2  -6    2.50    0.90 190
  -3   2   6    2.00    0.90  77
  -3  -2   6    2.60    0.70  32
  -3  -2   6    4.00    0.70 166
  -3  -2   6    3.60    0.80 202
   3  -2  -6    5.10    1.60  91
   3  -2  -6    1.80    0.90 255
   3   2  -5  301.90   12.50  42
   3   2  -5  295.60   11.90 148
   3   2  -5  283.30   10.50 187
  -3   2   5  299.60   12.10  76
  -3  -2   5  299.20   11.90  28
  -3  -2   5  297.40   11.60 162
  -3  -2   5  279.50   11.10 199
   3  -2  -5  307.40   12.40  91
   3  -2  -5  285.00   12.00 258
   3   2  -4    1.60    0.70  37
   3   2  -4    2.10    1.00 144
   3   2  -4    2.40    0.80 184
  -3   2   4    3.50    0.70  75
  -3  -2   4    2.80    0.90  24
  -3  -2   4    3.20    0.70 157
  -3  -2   4    1.30    0.70 195
   3  -2  -4    1.00    0.70  91
   3  -2  -4    1.70    1.10 261
   3   2  -3  114.30    5.40  32
   3   2  -3  119.30    5.40 140
  -3   2   3  127.10    5.40  74
  -3  -2   3  117.40    5.50  20
  -3  -2   3  115.00    5.90 152
  -3  -2   3  120.40    5.90 192
   3  -2  -3  117.90    5.60  92
   3   2  -2    6.30    1.10  28
   3   2  -2    9.90    1.10 136
  -3   2   2   10.00    0.90  72
  -3  -2   2    9.20    1.00  16
  -3  -2   2    7.60    1.20 148
  -3  -2   2    8.40    1.20 188
   3  -2  -2    9.70    0.80  92
   3   2  -1  122.90    6.10  23
   3   2  -1  136.80    6.00 132
  -3   2   1  132.70    5.70  68
  -3  -2   1  134.60    5.90  12
  -3  -2   1  138.70    6.50 143
  -3  -2   1  128.20    6.20 183
   3  -2  -1  133.90    5.40  94
   3   2   0  210.50    8.70  19
   3   2   0  207.20    8.70 128
  -3  -2   0  198.40    9.10   8
  -3  -2   0  208.40    8.70 139
   3  -2   0  213.90    7.90  97
   3   2   1  120.30    6.10  15
   3   2   1  137.80    5.90 124
  -3   2  -1  130.60    4.90  46
  -3  -2  -1  133.60    6.80   4
  -3  -2  -1  138.80    6.20 135
   3  -2   1  139.30    5.10 105
   3  -2   1  129.60    5.10 166
   3   2   2  255.00   11.60  12
   3   2   2  257.60   11.10 121
  -3  -2  -2  248.20   10.40 132
   3  -2   2  238.50    9.10 183
   3   2   3    1.30    0.90   9
   3   2   3    2.40    1.20 117
  -3  -2  -3    1.50    0.80 129
   3  -2   3    0.50    0.70 189
   3   2   4    1.60    1.30   6
   3   2   4    1.70    1.00 114
  -3  -2  -4    3.20    1.20 126
   3  -2   4    2.20    0.50 194
   3   2   5  322.60   13.30   4
   3   2   5  347.90   14.30 112
  -3   2  -5  281.20   10.50 139
  -3  -2  -5  319.60   13.10 124
   3  -2   5  341.70   11.10  19
   3  -2   5  283.90   10.30  55
   3  -2   5  303.80   10.90 199
   3   2   6    8.20    1.30   2
   3   2   6    5.30    1.20 109
  -3   2  -6    7.30    0.60 123
  -3   2  -6    8.00    0.90 184
  -3  -2  -6    7.20    1.10 122
  -3  -2  -6    6.50    1.30 262
   3  -2   6    8.60    0.70   3
   3  -2   6   13.90    1.30 203
   3   2   7  323.10   14.00   1
   3   2   7  360.30   14.80 107
  -3   2  -7  317.20   11.50 116
  -3   2  -7  328.30   11.80 187
  -3  -2  -7  310.10   14.70 121
  -3  -2  -7  330.40   14.10 258
   3  -2   7  355.40   12.30  68
   3  -2   7  359.10   13.70 207
   3   2   8  131.80    6.50 104
  -3   2  -8  108.80    4.80 112
  -3   2  -8  100.40    5.40 190
  -3  -2  -8  109.60    6.70 119
  -3  -2  -8  121.00    6.40 255
   3  -2   8  124.80    5.50  69
   3  -2   8  128.50    5.20 211
  -3   2  -9  313.70   11.80 110
  -3   2  -9  333.40   14.00 192
  -3  -2  -9  340.80   15.20 118
  -3  -2  -9  345.40   16.60 252
   3  -2   9  343.10   13.10  70
   3  -2   9  316.40   12.90 214
   3   2  10   18.70    2.40 100
  -3   2 -10   14.00    1.20 109
  -3   2 -10   13.20    1.50 193
  -3  -2 -10   16.20    1.80 117
  -3  -2 -10   10.90    1.60 249
   3  -2  10   13.70    1.20  71
   3  -2  10   14.60    1.40 217
  -3   2 -11   51.70    3.10 108
  -3   2 -11   51.70    2.90 195
  -3  -2 -11   57.60    3.70 117
  -3  -2 -11   50.90    3.40 247
   3  -2  11   45.50    2.90  71
   3  -2  11   51.00    3.10 219
  -3   2 -12   85.70    4.50 108
  -3   2 -12   88.30    4.70 196
  -3  -2 -12   87.50    5.20 116
  -3  -2 -12   98.10    5.70 245
   3  -2  12   93.40    5.30  70
   3  -2  12  100.40    5.20 222
  -3   2 -13   23.00    1.80 107
  -3   2 -13   22.70    2.20 197
  -3  -2 -13   33.70    2.90 115
  -3  -2 -13   31.80    2.60 243
   3  -2  13   21.80    1.90  70
   3  -2  13   25.80    2.20 224
  -3   2 -14   27.20    2.20 107
  -3   2 -14   20.80    1.90 198
  -3  -2 -14   20.80    2.10 115
  -3  -2 -14   27.50    2.80 241
   3  -2  14   20.60    2.00  70
   3  -2  14   29.20    2.30 226
  -3   2 -15    8.20    1.30 107
  -3   2 -15    9.00    1.70 199
  -3  -2 -15   12.70    1.90 115
   3  -2  15    8.90    1.60 227
  -3   2 -16    8.70    1.40 107
  -3  -2 -16   12.40    2.40 115
   3  -2  16    8.80    1.70 229
  -3   2 -17   10.30    1.70 108
  -3  -2 -17   13.00    2.60 114
   3  -2  17   11.70    1.80 231
  -3   2 -18   76.90    5.50 108
  -3  -2 -18   97.70    6.60 114
   3  -2  18   84.70    5.90 232
  -3   2 -19   43.10    3.50 108
  -3  -2 -19   37.20    4.00 114
   3  -2  19   40.90    3.60 234
  -3   2 -20   -1.60    1.00 109
  -3  -2 -20   -2.10    2.10 114
   3  -2  20   -1.70    1.00 235
  -3   2 -21   20.80    2.70 109
  -3  -2 -21   16.20    3.00 115
   3  -2  21   18.30    2.40 236
  -3   2 -22    8.00    1.80 110
   3  -2  22   14.50    2.50 237
  -3   2 -23   35.70    3.50 110
  -3  -2 -23   30.20    3.80 115
   3  -2  23   29.00    3.50 239
  -3   2 -24    4.80    1.60 111
  -3  -2 -24    0.30    2.10 115
   3  -2  24    0.30    2.00 240
  -3   2 -25    3.90    2.20 111
  -3  -2 -25   11.40    3.50 115
   3  -2  25    4.50    1.70 241
  -3   2 -26    0.30    1.50 112
  -3  -2 -26    0.60    2.20 116
   3  -2  26    1.80    2.50 242
  -3   2 -27    2.60    2.30 113
  -3  -2 -27    3.60    2.50 116
   3  -2  27    2.80    2.70 243
   3   3 -28   12.40    3.00  93
  -3  -3  28   22.70    3.40 234
   3  -3 -28   20.80    3.90 106
   3   3 -27    4.80    1.90  92
  -3   3  27   -0.30    1.80 263
  -3  -3  27    4.50    2.00 233
   3  -3 -27    3.00    3.40 106
   3   3 -26    4.30    2.20  91
  -3   3  26   -3.50    1.70 263
  -3  -3  26   -1.40    2.10 232
   3  -3 -26   -1.40    1.90 105
   3   3 -25   -2.10    1.40  89
  -3   3  25   -0.30    1.60 263
  -3  -3  25   -1.70    1.90 230
   3  -3 -25    1.60    2.90 104
  -3   3  24   -2.30    1.50 263
  -3  -3  24    1.30    2.00 229
   3  -3 -24    0.10    1.70 104
   3   3 -23   -2.40    1.20  86
  -3   3  23    0.90    1.50 263
  -3  -3  23    1.10    1.40 228
   3  -3 -23    2.60    2.50 104
   3   3 -22    5.90    1.90  85
  -3   3  22    6.60    1.90 263
  -3  -3  22    7.20    2.20 227
   3  -3 -22    3.80    2.00 103
   3   3 -21  115.70    8.00  83
  -3   3  21  114.00    6.90 263
  -3  -3  21  126.10    7.50 225
   3  -3 -21  111.30    8.40 103
   3   3 -20   68.50    5.10  81
  -3   3  20   57.30    4.00 263
  -3  -3  20   72.60    5.40 224
   3  -3 -20   63.30    5.50 102
   3   3 -19   22.50    2.50  79
   3   3 -19   21.00    2.30 165
  -3  -3  19   14.10    2.40 222
   3  -3 -19   23.80    2.80 102
   3   3 -18    9.80    1.70  78
   3   3 -18    6.20    1.80 164
  -3  -3  18   12.50    1.90 221
   3  -3 -18   12.00    2.30 101
   3   3 -17   55.90    3.90  76
   3   3 -17   58.90    4.20 164
  -3  -3  17   61.70    5.00 219
   3  -3 -17   59.20    4.60 101
   3   3 -16    2.50    1.40  73
   3   3 -16    1.40    1.30 163
  -3  -3  16    1.30    1.00 218
   3  -3 -16    3.10    1.30 101
   3   3 -15   82.90    5.20  71
   3   3 -15   83.90    5.20 161
  -3  -3  15   84.90    5.00 216
   3  -3 -15   90.40    5.60 101
   3   3 -14    1.60    1.00  69
   3   3 -14    5.80    1.20 160
  -3   3  14    1.50    2.10  79
  -3  -3  14    2.90    1.40 214
   3  -3 -14    3.40    1.60 100
   3   3 -13    2.00    0.80  66
   3   3 -13    2.20    1.30 158
  -3   3  13    5.10    1.50  79
  -3  -3  13    4.60    1.50 212
   3   3 -12  193.40    8.90  63
   3   3 -12  208.60    9.40 157
  -3   3  12  212.80    9.90  80
  -3  -3  12  197.80    9.70 211
   3  -3 -12  188.70   10.10 100
   3   3 -11   73.80    3.90  60
   3   3 -11   78.40    4.00 155
  -3   3  11   76.50    4.50  80
  -3  -3  11   66.60    4.30  35
  -3  -3  11   70.40    3.90 180
  -3  -3  11   74.70    4.50 209
   3  -3 -11   65.80    4.40 100
   3   3 -10  186.70    7.70  57
   3   3 -10  183.90    8.30 152
   3   3 -10  165.50    8.50 189
  -3   3  10  162.80    8.40  80
  -3  -3  10  156.20    8.50  32
  -3  -3  10  179.80    8.00 177
  -3  -3  10  173.80    8.00 206
   3  -3 -10  175.80    8.50 100
   3  -3 -10  146.10    9.60 252
   3   3  -9   72.70    3.90  53
   3   3  -9   63.00    3.70 150
   3   3  -9   66.70    4.30 187
  -3   3   9   68.80    4.60  81
  -3  -3   9   66.00    4.50  30
  -3  -3   9   70.20    3.90 173
  -3  -3   9   83.20    4.70 204
   3  -3  -9   73.30    4.20 101
   3  -3  -9   67.90    4.40 254
   3   3  -8  173.90    8.00  50
   3   3  -8  174.10    7.50 147
   3   3  -8  142.40    8.60 186
  -3   3   8  174.70    8.30  81
  -3  -3   8  162.30    8.50  27
  -3  -3   8  180.10    8.70 170
  -3  -3   8  169.20    7.70 202
   3  -3  -8  166.50    8.30 101
   3  -3  -8  166.40    8.80 256
   3   3  -7   58.20    3.30  46
   3   3  -7   57.40    3.60 145
   3   3  -7   58.20    3.70 184
  -3   3   7   63.60    3.80  81
  -3  -3   7   62.40    3.70  25
  -3  -3   7   55.80    3.40 166
  -3  -3   7   53.60    3.40 199
   3  -3  -7   66.50    3.60 101
   3  -3  -7   58.90    3.90 258
   3   3  -6    4.80    1.10  42
   3   3  -6    7.30    1.30 142
  -3   3   6    4.80    1.20  81
  -3  -3   6    2.50    1.10  22
  -3  -3   6    6.30    0.90 162
  -3  -3   6    6.20    1.40 197
   3  -3  -6    4.70    0.90 102
   3  -3  -6    4.60    1.20 261
   3   3  -5   32.50    2.20  38
   3   3  -5   32.20    2.40 138
  -3   3   5   36.20    2.40  81
  -3  -3   5   29.60    2.30  18
  -3  -3   5   31.10    2.20 158
  -3  -3   5   38.60    2.60 194
   3   3  -4  103.50    5.00  34
   3   3  -4  103.40    5.20 135
  -3   3   4  114.20    5.80  81
  -3  -3   4  105.00    5.20 154
  -3  -3   4  102.60    5.10 191
   3  -3  -4  114.80    5.70 105
   3   3  -3   19.50    1.70  30
   3   3  -3   17.40    1.70 132
  -3   3   3   19.40    1.40  81
  -3  -3   3   17.60    1.90  12
  -3  -3   3   17.50    1.60 150
  -3  -3   3   21.20    1.90 188
   3  -3  -3   20.70    1.60 107
   3   3  -2   19.70    1.70  26
   3   3  -2   19.00    1.90 129
  -3   3   2   22.90    1.70  80
  -3  -3   2   16.30    1.80   9
  -3  -3   2   23.30    1.80 146
  -3  -3   2   26.70    2.50 185
   3  -3  -2   22.90    1.60 110
   3   3  -1  563.40   23.80  23
   3   3  -1  548.00   23.20 126
  -3   3   1  578.20   22.00  79
  -3  -3   1  560.40   23.00   6
  -3  -3   1  556.70   23.50 143
  -3  -3   1  559.30   23.30 183
   3  -3  -1  574.80   19.60 114
   3   3   0  131.00    6.00  19
   3   3   0  135.00    6.80 123
  -3  -3   0  128.50    7.40   3
  -3  -3   0  138.20    7.20 139
   3   3   1   13.60    1.50  16
   3   3   1   12.60    1.50 120
  -3   3  -1    9.60    0.80  11
  -3   3  -1   13.10    0.90  73
  -3  -3  -1   11.70    1.60 136
   3  -3   1   12.20    0.90 131
   3   3   2   10.50    1.70  13
   3   3   2   13.40    1.80 117
  -3   3  -2   10.20    0.60  33
  -3   3  -2   13.60    0.70  61
  -3  -3  -2   16.20    1.80 133
   3  -3   2   12.60    0.60 153
   3  -3   2    9.50    1.20 182
   3   3   3    1.80    1.00  11
   3   3   3    5.80    1.30 115
  -3  -3  -3    3.50    1.10 131
   3  -3   3    1.80    0.80 186
   3   3   4   84.80    4.50   9
   3   3   4   81.40    5.00 113
  -3  -3  -4   86.60    4.70 129
   3  -3   4   93.80    5.50 190
   3   3   5    4.20    1.30   7
   3   3   5    5.30    1.40 110
  -3  -3  -5    5.20    1.20 127
   3  -3   5    6.60    1.00 193
   3   3   6    6.10    1.30   5
   3   3   6    4.80    1.50 108
  -3  -3  -6    5.50    1.30 125
   3  -3   6    6.00    1.20 197
   3   3   7    1.70    1.20   4
   3   3   7    1.40    1.10 106
  -3  -3  -7    4.40    1.30 124
  -3  -3  -7    1.10    1.00 263
   3  -3   7    1.80    0.70 200
   3   3   8    0.10    1.60   2
   3   3   8    3.80    1.80 104
  -3  -3  -8    1.90    1.40 260
   3  -3   8    0.60    0.70 203
   3   3   9  121.30    7.70   1
   3   3   9  107.80    6.70 103
  -3   3  -9  111.70    4.50 115
  -3   3  -9  110.80    5.40 182
  -3  -3  -9  109.50    6.60 258
   3  -3   9  110.10    4.80  35
   3  -3   9  114.50    5.40 206
  -3   3 -10    0.40    0.40 112
  -3   3 -10    1.40    1.00 184
  -3  -3 -10    7.30    2.00 120
  -3  -3 -10    3.50    1.70 255
   3  -3  10    0.50    0.30  42
   3  -3  10   -0.20    0.70 209
  -3   3 -11    3.20    0.60 110
  -3   3 -11    3.10    0.50 167
  -3   3 -11    3.90    1.50 185
  -3  -3 -11    2.40    1.80 120
   3  -3  11    2.50    0.50  47
   3  -3  11    0.70    1.00 211
  -3   3 -12    5.70    1.30 187
  -3  -3 -12   10.50    1.90 119
   3  -3  12    9.60    1.00  50
   3  -3  12    9.10    1.20 214
  -3   3 -13  140.20    7.00 108
  -3   3 -13  143.20    7.50 188
  -3  -3 -13  147.60    9.20 118
   3  -3  13  140.40    7.40  52
   3  -3  13  165.70    7.90 216
  -3   3 -14    1.70    0.80 108
  -3   3 -14    0.70    0.60 174
  -3  -3 -14    2.80    1.70 118
   3  -3  14    2.00    0.70  54
   3  -3  14    3.00    1.30 218
  -3   3 -15   37.60    2.90 108
  -3   3 -15   45.80    2.90 175
  -3  -3 -15   46.50    4.60 118
   3  -3  15   48.30    3.60 220
  -3   3 -16   32.80    2.50 108
  -3   3 -16   29.30    2.10 176
  -3  -3 -16   26.30    3.20 117
   3  -3  16   28.40    2.80 222
  -3   3 -17    2.40    1.00 109
  -3  -3 -17    2.00    1.60 117
   3  -3  17    3.10    1.20 224
  -3   3 -18    2.30    1.20 109
  -3  -3 -18    6.80    2.00 117
   3  -3  18    1.70    1.40 226
  -3   3 -19    0.20    1.10 109
  -3  -3 -19    1.80    1.80 117
   3  -3  19    0.50    1.60 227
  -3   3 -20   -0.20    1.20 110
  -3  -3 -20   -1.70    1.80 117
   3  -3  20    0.00    1.20 229
  -3   3 -21   -0.90    1.30 110
  -3  -3 -21   -1.40    1.70 117
   3  -3  21    0.40    1.70 231
  -3   3 -22    1.00    1.50 111
  -3  -3 -22    3.30    2.30 117
   3  -3  22    4.60    1.50 232
  -3   3 -23    9.20    2.00 111
  -3  -3 -23    7.20    2.70 117
   3  -3  23    6.00    2.40 233
  -3   3 -24    0.00    1.10 112
   3  -3  24    0.90    2.10 235
  -3   3 -25   17.10    2.60 113
  -3  -3 -25   19.00    4.20 118
   3  -3  25   20.70    3.00 236
  -3   3 -26   38.20    4.20 113
  -3  -3 -26   48.40    6.50 118
   3  -3  26   35.50    4.20 237
   3   4 -27   -0.10    2.30  92
  -3  -4  27    3.00    2.80 230
   3  -4 -27   -1.00    2.30 109
   3   4 -26    3.60    1.70  90
  -3  -4  26    2.10    2.60 228
   3  -4 -26    6.20    3.80 108
   3   4 -25    0.70    2.00  89
  -3  -4  25    5.40    2.10 227
   3  -4 -25    3.60    2.50 108
   3   4 -24    3.00    1.50  87
  -3  -4  24    4.10    2.80 226
   3  -4 -24    5.60    2.50 108
   3   4 -23    3.10    1.90  85
  -3  -4  23    3.00    2.40 224
   3  -4 -23    7.90    3.20 107
   3   4 -22    0.40    1.60  84
  -3  -4  22   -1.70    1.40 223
   3  -4 -22   -0.70    1.70 107
   3   4 -21    4.70    1.70  82
  -3  -4  21    4.70    2.20 222
   3  -4 -21    2.30    1.70 107
   3   4 -20   19.50    2.50  80
  -3  -4  20   13.40    2.40 220
   3  -4 -20   19.30    3.60 107
   3   4 -19    6.30    1.50  78
  -3  -4  19    5.30    2.00 219
   3  -4 -19    9.50    2.70 106
   3   4 -18    3.60    1.50  76
  -3  -4  18    2.50    1.50 217
   3  -4 -18    0.70    1.70 106
   3   4 -17    7.70    1.60  73
  -3  -4  17   12.20    2.30 215
   3  -4 -17    6.10    1.90 106
   3   4 -16    2.50    1.00  71
  -3  -4  16    3.50    1.30 214
   3  -4 -16    2.80    1.60 106
   3   4 -15    8.20    1.50  69
   3   4 -15   10.20    1.80 152
  -3  -4  15   13.80    2.10 212
   3  -4 -15   11.60    1.90 106
   3   4 -14    1.20    0.80  66
   3   4 -14    0.90    1.00 150
  -3  -4  14    2.40    1.60 210
   3  -4 -14   -0.80    1.20 106
   3   4 -13   12.50    1.80  63
   3   4 -13   11.50    1.90 148
  -3   4  13   10.90    2.40  81
  -3  -4  13   13.80    2.20 209
   3  -4 -13   11.70    2.20 106
   3   4 -12   35.50    2.70  60
   3   4 -12   35.90    2.80 146
  -3   4  12   29.90    3.00  81
  -3  -4  12   35.20    2.50 180
  -3  -4  12   39.60    3.60 207
   3  -4 -12   39.60    3.70 107
   3   4 -11   37.40    2.70  57
   3   4 -11   40.70    2.90 144
  -3   4  11   44.80    3.60  81
  -3  -4  11   36.80    2.80 177
  -3  -4  11   47.40    3.20 205
   3  -4 -11   41.30    3.30 107
   3   4 -10   11.30    1.60  54
   3   4 -10   16.30    1.90 142
  -3   4  10   13.00    1.80  82
  -3  -4  10   16.00    1.70 174
  -3  -4  10   16.70    1.90 203
   3  -4 -10   15.30    2.20 107
   3   4  -9  151.70    7.40  51
   3   4  -9  151.60    7.00 140
  -3   4   9  146.50    7.70  82
  -3  -4   9  141.30    7.90 171
  -3  -4   9  145.70    7.90 201
   3  -4  -9  147.20    7.90 108
   3   4  -8   20.70    1.80  47
   3   4  -8   21.60    2.10 138
  -3   4   8   20.80    2.20  83
  -3  -4   8   21.60    2.00 167
  -3  -4   8   18.40    2.20 199
   3  -4  -8   20.70    2.10 109
   3   4  -7   34.40    2.60  44
   3   4  -7   34.50    2.80 135
  -3   4   7   34.10    2.80  83
  -3  -4   7   36.10    2.80 164
  -3  -4   7   30.30    3.20 197
   3  -4  -7   32.20    2.60 110
   3   4  -6    0.30    0.80  40
   3   4  -6    0.40    0.90 133
  -3   4   6    0.50    1.10  83
  -3  -4   6    1.00    0.80 160
  -3  -4   6   -1.30    1.50 194
   3   4  -5   50.00    3.20  36
   3   4  -5   45.50    3.50 130
  -3   4   5   46.70    3.40  84
  -3  -4   5   40.90    4.10  10
  -3  -4   5   42.50    3.10 156
  -3  -4   5   45.40    3.60 192
   3  -4  -5   50.20    3.20 113
   3   4  -4    1.20    0.90  33
   3   4  -4    1.70    1.00 128
  -3   4   4    1.60    1.00  84
  -3  -4   4    1.10    0.80 153
  -3  -4   4    1.80    1.00 190
   3  -4  -4    0.50    0.60 115
   3   4  -3   65.40    4.00  30
   3   4  -3   72.00    4.80 125
  -3   4   3   65.80    4.30  84
  -3  -4   3   60.00    4.20   5
  -3  -4   3   62.20    3.90 150
  -3  -4   3   61.40    4.60 188
   3  -4  -3   58.40    3.50 118
   3   4  -2   13.20    1.70  26
   3   4  -2   16.50    1.90 123
  -3   4   2   14.70    1.40  84
  -3  -4   2   17.90    2.00 146
  -3  -4   2   22.50    2.30 185
   3   4  -1    9.10    1.60  23
   3   4  -1    4.60    1.60 121
  -3   4   1    8.00    1.00   5
  -3   4   1    5.60    0.80  83
  -3  -4   1    6.40    1.50 143
  -3  -4   1    5.90    1.40 183
   3  -4  -1    7.10    1.00 125
   3   4   0  123.40    7.10  21
   3   4   0  126.80    7.40 118
  -3   4   0  130.50    6.10  11
  -3  -4   0  126.70    7.00 141
   3  -4   0  131.60    6.20 131
   3   4   1   18.70    1.90  18
   3   4   1   18.70    2.10 116
  -3   4  -1   16.10    1.20  19
  -3  -4  -1   17.40    2.00 138
   3  -4   1   14.90    1.10 139
   3   4   2  101.60    6.40  16
   3   4   2  109.70    6.10 114
  -3   4  -2   93.40    4.50  30
  -3   4  -2  110.80    5.10  78
  -3  -4  -2  109.20    6.60 136
   3  -4   2  105.30    4.50 150
   3  -4   2   96.00    5.20 183
   3   4   3   55.30    4.60  14
   3   4   3   60.70    4.80 112
  -3   4  -3   66.10    2.80  70
  -3  -4  -3   62.00    4.50 134
   3  -4   3   69.80    2.50 169
   3  -4   3   61.50    4.50 186
   3   4   4    7.70    1.80  12
   3   4   4    2.50    1.30 110
  -3  -4  -4    2.60    1.70 132
   3  -4   4    3.00    1.50 188
   3   4   5    0.10    1.10  10
   3   4   5    2.40    1.70 108
  -3  -4  -5    0.10    1.10 130
   3  -4   5   -0.40    0.90 191
   3   4   6   80.40    4.90   8
   3   4   6   70.80    4.70 107
  -3  -4  -6   78.80    5.80 128
   3  -4   6   76.20    4.60 194
   3   4   7  147.70    7.90   7
   3   4   7  133.60    8.20 105
  -3  -4  -7  146.60    9.00 127
   3  -4   7  139.70    7.30 197
   3   4   8    6.30    1.70   6
  -3  -4  -8    4.00    1.50 126
   3  -4   8    1.90    1.40 199
   3   4   9   60.30    5.10   5
  -3  -4  -9   38.40    3.70 125
   3  -4   9   48.30    3.50 202
   3   4  10   56.70    4.50   4
  -3  -4 -10   64.40    5.00 124
   3  -4  10   81.00    5.10 204
   3   4  11   33.30    3.30   3
  -3  -4 -11   38.00    3.70 123
   3  -4  11   33.90    2.60 207
   3   4  12   66.10    5.80   2
  -3  -4 -12   59.70    5.10 122
   3  -4  12   63.20    4.20 209
   3   4  13  229.70   12.80   2
  -3   4 -13  201.80    8.60 143
  -3  -4 -13  211.80   13.30 122
   3  -4  13  241.50   11.20 211
   3   4  14  191.00   12.00   1
  -3   4 -14  198.40    8.30 114
  -3  -4 -14  209.00   13.70 121
   3  -4  14  220.50   10.80 213
   3   4  15   53.90    5.30   1
  -3   4 -15   41.30    2.50 113
  -3  -4 -15   48.30    5.20 121
   3  -4  15   53.90    4.00 215
  -3   4 -16   12.80    1.20 113
  -3  -4 -16    7.30    3.00 120
   3  -4  16   13.20    2.10 217
  -3   4 -17   25.20    2.00 112
  -3  -4 -17   28.10    3.80 120
   3  -4  17   25.10    2.90 219
  -3   4 -18   -0.20    0.70 112
  -3  -4 -18    2.30    2.00 120
   3  -4  18   -0.30    1.20 221
  -3   4 -19    2.20    0.90 113
  -3  -4 -19    2.80    2.10 120
   3  -4  19    3.10    1.70 223
  -3   4 -20   12.80    1.70 113
  -3  -4 -20   19.50    3.80 120
   3  -4  20   10.80    2.40 224
  -3   4 -21    6.60    1.30 113
  -3  -4 -21    7.90    3.70 120
   3  -4  21   10.40    1.90 226
  -3   4 -22   -0.30    1.10 114
  -3  -4 -22    4.40    3.40 120
   3  -4  22   -0.40    2.00 228
  -3   4 -23    7.60    1.60 114
   3  -4  23    9.50    2.60 229
  -3  -4 -24    1.50    2.50 120
   3  -4  24    3.10    2.40 231
   3   5 -24    2.50    1.40  87
  -3  -5  24    5.80    2.30 223
   3  -5 -24   -1.20    3.50 112
   3   5 -23    2.20    1.90  85
  -3  -5  23    4.80    2.70 222
   3  -5 -23    4.80    3.20 111
   3   5 -22   -0.70    1.60  83
  -3  -5  22    2.20    1.80 220
   3   5 -21   15.90    2.70  81
  -3  -5  21   25.80    3.50 219
   3  -5 -21   16.50    3.30 111
   3   5 -20   17.40    2.60  79
  -3  -5  20   21.20    3.00 217
   3  -5 -20   18.20    3.30 111
   3   5 -19    8.60    1.70  77
  -3  -5  19    1.90    1.70 216
   3  -5 -19   11.40    2.40 111
   3   5 -18    1.10    1.50  75
  -3  -5  18    1.80    2.30 214
   3  -5 -18   -0.40    1.70 111
   3   5 -17    6.20    1.60  72
  -3  -5  17    6.80    1.90 213
   3  -5 -17    4.20    1.90 111
   3   5 -16   -0.70    0.80  70
  -3  -5  16   -0.50    1.30 211
   3   5 -15   21.50    2.70  67
  -3  -5  15   27.90    3.20 210
   3  -5 -15   32.30    3.70 112
   3   5 -14   15.80    1.80  65
  -3  -5  14   15.10    2.20 208
   3  -5 -14   11.60    2.20 112
   3   5 -13   16.70    1.80  62
  -3  -5  13   20.00    2.90 206
   3  -5 -13   22.20    2.50 112
   3   5 -12   -0.70    1.10  59
  -3  -5  12    0.30    1.00 179
  -3  -5  12    0.20    2.00 205
   3  -5 -12    0.00    1.80 113
   3   5 -11   95.30    5.40  56
  -3   5  11   87.90    5.30  82
  -3  -5  11  100.20    6.30 176
  -3  -5  11  101.30    6.50 203
   3  -5 -11   91.10    6.10 113
   3   5 -10   48.60    3.50  53
   3   5 -10   39.30    2.80 133
  -3   5  10   45.70    3.70  82
  -3  -5  10   43.90    3.60 173
  -3  -5  10   51.80    4.10 201
   3  -5 -10   53.80    3.60 114
   3   5  -9  244.60   10.80  49
   3   5  -9  240.50   11.70 131
  -3   5   9  221.80   11.40  83
  -3  -5   9  235.90   12.60 169
  -3  -5   9  240.30   12.70 199
   3  -5  -9  234.90   12.20 115
   3   5  -8   -0.70    1.20  46
  -3   5   8    0.80    1.20  83
  -3  -5   8    1.00    1.40 166
  -3  -5   8    0.70    2.10 197
   3  -5  -8    0.10    1.10 116
   3   5  -7  143.60    7.80  43
   3   5  -7  128.90    8.00 127
  -3   5   7  135.40    7.30  83
  -3  -5   7  138.90    7.60 163
  -3  -5   7  158.40    9.10 196
   3  -5  -7  130.30    7.30 117
   3   5  -6    3.40    1.30  40
   3   5  -6    3.50    1.60 125
  -3   5   6    3.80    1.60  84
  -3  -5   6    6.60    1.30 160
  -3  -5   6    2.50    2.10 194
   3  -5  -6    1.50    1.00 119
   3   5  -5    6.30    1.50  37
   3   5  -5    7.30    1.70 123
  -3   5   5    9.00    1.50   1
  -3   5   5    7.40    1.30  84
  -3  -5   5   10.90    1.80 157
  -3  -5   5    9.50    1.90 192
   3  -5  -5    6.60    1.20 121
   3   5  -4    2.70    1.40  34
   3   5  -4    0.70    1.60 121
  -3   5   4    2.80    1.00  84
  -3  -5   4    0.80    1.50 154
  -3  -5   4    0.70    1.50 190
   3  -5  -4   -0.10    1.20 123
   3   5  -3   11.00    1.90  31
   3   5  -3    9.50    2.00 119
  -3   5   3   10.40    1.40   6
  -3   5   3    7.00    1.20  84
  -3  -5   3   12.70    2.10 151
  -3  -5   3   11.20    2.00 188
   3  -5  -3    9.10    1.30 126
   3   5  -2   18.60    2.10  28
   3   5  -2   20.40    2.40 118
  -3   5   2   20.90    2.00   9
  -3   5   2   17.40    2.00  84
  -3  -5   2   21.20    2.10 148
  -3  -5   2   15.20    2.60 186
   3  -5  -2   17.60    1.80 129
   3   5  -1    5.20    1.80  25
   3   5  -1    6.30    1.50 116
  -3   5   1    7.90    1.10  13
  -3   5   1    4.40    1.00  84
  -3  -5   1    7.60    1.90 145
  -3  -5   1    5.00    2.30 184
   3  -5  -1    7.70    1.10 133
   3   5   0   53.10    3.90  23
   3   5   0   47.20    3.60 114
  -3   5   0   49.00    2.90  19
  -3   5   0   53.30    3.60  83
  -3  -5   0   44.80    3.80 143
  -3  -5   0   59.40    4.30 182
   3  -5   0   53.40    3.20 139
   3   5   1   32.40    3.00  21
  -3   5  -1   26.00    1.70  25
  -3  -5  -1   24.60    2.80 141
   3  -5   1   21.00    2.40 182
   3   5   2    0.20    1.70  18
   3   5   2    0.50    2.00 111
  -3   5  -2    2.30    0.60  33
  -3   5  -2    2.00    0.50  80
  -3  -5  -2    1.20    1.90 138
   3  -5   2    2.30    0.70 153
   3  -5   2    1.30    1.30 184
   3   5   3   10.80    2.20  16
   3   5   3   -0.10    1.30 109
  -3   5  -3    3.40    0.50  44
  -3   5  -3    4.40    0.60  77
  -3  -5  -3    5.50    1.90 136
   3  -5   3    4.00    0.60 164
   3  -5   3    3.70    2.00 186
   3   5   4    4.50    2.00  15
   3   5   4    4.90    2.30 107
   3  -5   4    6.50    2.00 189
   3   5   5    2.00    1.40  13
   3   5   5   -0.80    1.40 106
  -3  -5  -5    2.20    1.50 133
   3  -5   5    0.90    1.40 191
   3   5   6   16.80    2.80  12
   3  -5   6   24.50    2.80 193
   3   5   7    6.80    2.40  10
   3  -5   7   11.20    2.40 196
   3   5   8    0.10    1.50   9
  -3  -5  -8    1.50    1.50 129
   3  -5   8   -1.00    1.30 198
   3   5   9    3.70    1.70   8
  -3  -5  -9    3.50    1.70 128
   3  -5   9    2.30    1.50 200
   3   5  10   -1.60    1.70   7
  -3  -5 -10    0.40    1.40 127
   3  -5  10    1.00    1.40 202
   3   5  11    0.70    2.50   6
   3  -5  11    1.60    1.90 204
   3   5  12    9.40    3.00   6
  -3  -5 -12   11.60    3.10 126
   3  -5  12    9.40    2.20 206
   3   5  13    1.30    2.00   5
  -3  -5 -13    3.30    1.80 125
   3  -5  13    7.00    1.90 208
   3   5  14    4.30    3.20   4
  -3  -5 -14    2.20    2.70 124
   3  -5  14   -0.30    1.90 210
   3   5  15    1.70    2.30   4
  -3  -5 -15    1.80    2.10 124
   3  -5  15    2.00    2.00 212
   3   5  16   27.70    4.60   4
  -3  -5 -16   19.80    3.60 124
   3  -5  16   21.20    2.40 214
   3   5  17   21.80    4.00   3
  -3  -5 -17   21.90    3.40 123
   3  -5  17   18.80    2.50 216
   3   5  18    0.10    2.70   3
  -3  -5 -18    8.40    2.80 123
   3  -5  18    2.90    2.10 218
   3   5  19    2.70    3.50   3
  -3  -5 -19    1.00    2.30 123
   3  -5  19    5.20    2.30 219
   3   5  20    3.00    4.30   3
  -3  -5 -20    2.00    3.20 123
   3  -5  20    0.20    2.10 221
   3   5  21   14.50    5.20   2
  -3  -5 -21   21.60    4.20 122
   3  -5  21   12.90    2.90 223
   3   5  22    3.90    4.80   2
  -3  -5 -22    3.90    3.80 122
   3  -5  22    1.00    2.50 224
  -3  -6  21    1.60    2.20 217
   3   6 -20    4.90    1.90  80
  -3  -6  20    4.10    3.00 216
   3   6 -19    6.10    1.80  78
  -3  -6  19    5.40    2.40 214
   3   6 -18    1.10    1.50  75
  -3  -6  18    0.30    2.50 213
   3  -6 -18   -4.20    2.00 116
   3   6 -17    0.20    1.30  73
  -3  -6  17    1.00    2.00 211
   3  -6 -17    0.40    2.00 116
   3   6 -16    4.70    1.50  70
  -3  -6  16    5.50    2.80 210
   3  -6 -16    0.10    2.80 116
   3   6 -15    3.80    1.50  67
  -3  -6  15    4.30    1.90 208
   3  -6 -15    0.80    1.90 117
   3   6 -14   10.00    1.70  65
  -3  -6  14   12.90    2.80 207
   3   6 -13    6.00    1.50  62
  -3  -6  13    9.20    2.30 205
   3  -6 -13    3.90    1.90 118
   3   6 -12   -0.90    1.10  59
  -3  -6  12    2.80    2.40 203
   3   6 -11    4.50    1.50  56
  -3  -6  11    4.70    2.00 202
   3   6 -10    1.00    1.30  53
  -3  -6  10    0.60    2.40 200
   3   6  -9   16.90    1.90  50
  -3   6   9   12.10    2.50   1
  -3  -6   9   12.80    2.90 199
   3   6  -8    2.20    1.40  47
  -3   6   8    2.20    1.80   3
  -3  -6   8   -2.00    1.70 197
   3   6  -7   22.60    2.40  44
  -3  -6   7   23.20    3.40 195
   3   6  -6    6.80    1.70  41
  -3   6   6    7.00    1.60   6
  -3  -6   6    7.10    2.10 194
   3   6  -5    6.20    1.40  38
  -3   6   5    4.80    1.20   8
  -3  -6   5    4.20    2.00 192
   3   6  -4   23.60    2.50  35
  -3   6   4   21.80    2.40  10
  -3  -6   4   18.70    2.60 155
  -3  -6   4   16.40    3.20 191
   3   6  -3   36.10    3.10  33
  -3   6   3   30.20    2.70  13
  -3  -6   3   35.50    3.60 153
  -3  -6   3   28.90    3.30 189
   3   6  -2    0.70    1.10  30
  -3   6   2    2.00    1.10  17
  -3  -6   2    2.40    1.30 150
  -3  -6   2    1.30    2.50 187
   3   6  -1    8.50    2.00  28
  -3   6   1    9.60    1.30  20
  -3  -6   1    5.00    1.90 186
   3   6   0    0.50    1.70  25
  -3   6   0   -1.10    0.90  25
  -3  -6   0    2.90    2.00 145
  -3  -6   0    4.50    2.40 184
   3  -6   0    0.50    1.60 182
   3   6   1   16.60    2.50  23
  -3   6  -1   18.30    1.50  31
  -3  -6  -1   13.40    2.60 143
  -3  -6  -1   16.70    2.60 183
   3  -6   1   10.00    2.50 184
   3   6   2   13.40    2.40  21
  -3   6  -2    7.70    0.90  38
  -3  -6  -2    7.80    2.40 141
   3  -6   2   11.60    2.40 186
   3   6   3   10.40    2.30  20
  -3   6  -3   10.00    0.90  47
  -3  -6  -3   16.00    3.00 140
   3  -6   3   15.90    2.60 188
   3   6   4    4.20    1.80  18
  -3  -6  -4    5.30    1.80 138
   3  -6   4   18.20    3.10 190
   3   6   5   50.70    4.40  16
  -3  -6  -5   33.10    3.90 136
   3  -6   5   41.70    4.70 192
   3   6   6    2.90    1.80  15
  -3  -6  -6    3.10    1.90 135
   3  -6   6   -1.80    2.40 194
   3   6   7   40.80    4.30  14
  -3  -6  -7   42.90    4.60 134
   3  -6   7   49.90    4.60 195
   3   6   8    1.70    2.70  13
  -3  -6  -8   -2.00    2.40 133
   3  -6   8    3.20    2.30 197
   3   6   9   -0.30    2.50  12
  -3  -6  -9    2.70    2.70 132
   3  -6   9   -1.10    2.30 199
   3   6  10   35.40    4.40  11
  -3  -6 -10   21.10    3.80 131
   3  -6  10   24.80    2.90 201
   3   6  11    2.20    2.20  10
  -3  -6 -11    1.30    2.00 130
   3  -6  11   -1.00    1.50 203
   3   6  12    2.30    2.40   9
  -3  -6 -12    2.50    2.00 129
   3  -6  12    3.30    1.70 205
   3   6  13    2.70    3.40   8
  -3  -6 -13   -0.60    2.80 128
   3  -6  13    0.30    1.60 207
   3   6  14    4.50    2.50   8
  -3  -6 -14    3.90    2.50 128
   3  -6  14    5.80    2.60 209
   3   6  15   -3.70    3.70   7
   3  -6  15    1.80    2.50 210
   3   6  16    3.50    2.80   7
  -3  -6 -16    4.10    2.40 127
   3  -6  16    3.00    1.90 212
   3   6  17   -0.20    3.90   7
  -3  -6 -17    0.30    3.40 127
   3  -6  17    1.20    1.90 214
   3   6  18    6.50    3.20   6
  -3  -6 -18   10.80    3.30 126
   3  -6  18    5.20    3.00 216
   3   7 -16    8.60    1.80  72
  -3   7  16    2.40    3.40   2
  -3  -7  16    5.50    2.70 209
   3   7 -15    2.40    1.60  69
  -3   7  15    3.00    2.40   2
  -3  -7  15    4.70    3.30 208
   3   7 -14    2.10    1.20  66
  -3   7  14    0.60    2.70   3
  -3  -7  14    1.80    2.30 206
   3   7 -13    0.90    1.40  63
  -3   7  13    2.70    2.80   4
  -3  -7  13   -0.60    3.00 205
   3   7 -12    1.80    1.50  60
  -3   7  12    3.40    2.70   4
  -3  -7  12   -0.50    2.00 203
   3   7 -11    6.70    1.70  57
  -3   7  11    3.90    2.50   5
  -3  -7  11    1.80    2.20 202
   3   7 -10    1.20    1.50  54
  -3   7  10   -0.50    2.20   6
  -3  -7  10    4.90    3.10 200
   3   7  -9    3.50    1.50  51
  -3   7   9    2.80    2.30   8
  -3  -7   9    2.40    2.10 199
   3   7  -8   -0.80    1.50  48
  -3   7   8    0.30    1.50   9
  -3  -7   8    1.80    2.90 197
   3   7  -7   -0.50    1.50  46
  -3   7   7    0.40    1.90  11
  -3  -7   7   -0.90    2.10 196
   3   7  -6   17.10    2.30  43
  -3   7   6   15.80    2.30  13
  -3  -7   6   17.30    3.70 195
   3   7  -5   -2.70    1.60  40
  -3   7   5    2.60    1.60  15
  -3  -7   5   -1.30    2.10 193
   3   7  -4   29.70    2.80  38
  -3   7   4   28.10    3.10  17
  -3  -7   4   27.70    3.80 192
   3   7  -3   11.30    2.30  35
  -3   7   3    7.00    1.60  20
  -3  -7   3    6.40    3.30 190
   3   7  -2   -2.00    1.90  33
  -3   7   2    1.00    1.20  23
  -3  -7   2   -1.80    2.20 189
   3  -7  -2    1.90    2.40 182
   3   7  -1   19.30    3.10  31
  -3   7   1   18.10    2.10  27
  -3  -7   1   21.30    3.40 188
   3  -7  -1   28.10    4.00 183
   3   7   0   38.60    3.60  29
  -3   7   0   29.50    2.50  32
  -3  -7   0   18.80    4.50 186
   3  -7   0   32.00    3.80 185
   3   7   1    2.00    2.20  27
  -3   7  -1   -0.20    0.80  37
  -3  -7  -1   -2.40    2.20 185
   3  -7   1    1.20    2.10 186
   3   7   2    3.80    1.90  25
  -3  -7  -2    8.10    2.70 184
   3  -7   2    0.80    2.10 188
   3   7   3    1.20    1.50  23
   3  -7   3    4.20    2.90 189
   3   7   4    1.50    2.40  22
   3  -7   4   -2.00    2.00 191
   3   7   5   13.00    2.60  20
   3  -7   5   12.30    2.90 193
   3   7   6    7.90    2.80  19
   3  -7   6    4.70    3.10 194
   3   7   7    4.60    3.00  17
   3  -7   7    6.90    2.40 196
   3   7   8   17.80    3.90  16
   3  -7   8   12.80    2.80 198
   3   7   9   11.30    3.60  15
   3  -7   9   12.70    3.30 199
   3   7  10   23.40    4.20  14
   3  -7  10   16.30    2.90 201
   3   7  11   10.80    3.80  14
   3  -7  11   11.60    2.80 203
   3   7  12    5.00    2.80  13
   3  -7  12    7.70    3.20 205
   3   7  13    1.90    2.80  12
   3  -7  13    5.80    3.20 206
   3   8  -6    4.10    1.90  46
  -3   8   6    1.40    2.00  19
  -3  -8   6   -2.20    2.50 196
   3   8  -5    1.90    2.20  43
  -3   8   5    3.70    1.90  21
   3   8  -4   11.00    2.70  41
  -3   8   4    7.80    1.90  24
   3  -8  -4    6.50    3.40 182
   3   8  -3    2.80    2.20  38
  -3   8   3    2.20    1.60  27
  -3  -8   3    1.60    3.00 192
   3   8  -2    4.00    2.40  36
  -3  -8   2    3.80    2.80 191
   3   8  -1   -1.80    2.50  34
  -3  -8   1    2.60    2.90 190
   3  -8  -1   -1.00    2.50 186
   3   8   0    0.30    1.90  32
   3  -8   0    4.60    2.70 187
   3   8   1    7.70    3.00  30
   3  -8   1    1.60    4.00 189
   3   8   2    6.40    3.00  29
   3  -8   2    3.10    3.20 190
   3   8   3    7.90    2.60  27
  -3  -8  -3    7.80    3.10 185
   3  -8   3   12.10    4.40 191
   3   8   4    0.30    3.00  25
  -3  -8  -4   -3.50    2.70 184
   3  -8   4   -1.60    2.60 193
   4   0 -30    3.60    3.20  98
  -4   0  30   21.20    3.70 248
   4   0 -29   -0.60    2.90  97
  -4   0  29    0.00    2.60 248
   4   0 -28   26.50    4.20  96
  -4   0  28   31.20    3.50 247
   4   0 -27    1.00    2.60  95
  -4   0  27    3.00    2.40 246
   4   0 -26   -0.70    2.30  94
  -4   0  26    3.20    2.00 246
   4   0 -25    0.50    2.20  93
  -4   0  25    3.00    1.50 245
   4   0 -24   44.70    4.20  92
  -4   0  24   31.60    3.60 244
   4   0 -23    1.10    2.00  90
  -4   0  23   -0.20    1.60 243
   4   0 -22   57.70    4.50  89
  -4   0  22   55.10    4.70 243
   4   0 -21    0.60    1.20  88
  -4   0  21    0.80    1.10 242
   4   0 -20   42.80    3.40  87
  -4   0  20   31.90    3.30 241
   4   0 -19    1.20    1.10  86
  -4   0  19    2.90    1.50 241
   4   0 -18   34.20    2.90  85
  -4   0  18   25.70    2.10 240
   4   0 -17   -0.10    1.40  83
  -4   0  17    0.10    1.20 239
   4   0 -16  111.00    6.10  82
  -4   0  16  117.90    5.80 239
   4   0 -15   -1.70    1.10  81
   4   0 -15   -0.40    0.90 221
  -4   0  15    0.50    0.70 238
   4   0 -14   10.60    1.50  79
   4   0 -14    5.90    1.00 221
  -4   0  14    6.30    1.40  62
  -4   0  14    9.30    1.30 237
   4   0 -13    0.20    1.10  77
   4   0 -13    0.70    0.60 221
  -4   0  13   -1.00    0.80  62
  -4   0  13    0.70    0.90 237
   4   0 -12    7.60    1.40  76
   4   0 -12   10.80    1.30 181
   4   0 -12    9.30    1.20 222
  -4   0  12   10.00    1.20  61
  -4   0  12    9.70    1.10 236
   4   0 -11    1.30    1.00  74
   4   0 -11    0.40    0.70 180
   4   0 -11    0.00    0.60 222
  -4   0  11   -0.70    0.70  60
  -4   0  11    0.00    0.80 235
   4   0 -10  108.00    5.60  72
   4   0 -10  106.00    5.10 179
   4   0 -10  113.50    5.20 222
  -4   0  10  112.60    5.30  59
  -4   0  10  106.70    4.70 235
   4   0  -9   -0.10    0.60  69
   4   0  -9    0.70    0.90 178
   4   0  -9    0.90    0.50 222
  -4   0   9   -0.10    0.90  58
  -4   0   9   -0.50    0.50 234
   4   0  -8  224.70    9.50  67
   4   0  -8  217.20    8.90 176
   4   0  -8  223.60    8.40 222
  -4   0   8  228.20    9.10  56
  -4   0   8  209.90    8.80 233
   4   0  -7   -1.00    0.80  64
   4   0  -7    0.40    0.60 174
   4   0  -7   -0.70    0.40 222
  -4   0   7    0.30    0.60  54
  -4   0   7   -0.40    0.50 233
   4   0  -6   -0.20    0.70  60
   4   0  -6    0.30    0.50 171
   4   0  -6    0.50    0.30 221
  -4   0   6   -0.70    0.50  51
  -4   0   6   -0.40    0.70 180
  -4   0   6    0.50    0.60 232
   4   0  -5   -0.40    0.70  57
   4   0  -5   -0.70    0.50 168
   4   0  -5    0.00    0.40 220
  -4   0   5   -0.60    0.50  48
  -4   0   5   -0.20    0.70 177
  -4   0   5   -0.20    0.30 231
   4   0  -4  298.20   11.30  52
   4   0  -4  304.10   10.80 164
   4   0  -4  298.00   10.50 219
  -4   0   4  303.00   11.10  44
  -4   0   4  290.50   11.10 172
  -4   0   4  283.20   10.90 230
   4   0  -3    1.50    0.90  47
   4   0  -3    0.50    0.60 159
   4   0  -3    0.00    0.50 216
  -4   0   3    0.40    1.20  39
  -4   0   3    1.20    1.30 167
  -4   0   3   -0.30    0.40 229
   4   0  -2  609.80   21.10  42
   4   0  -2  596.70   20.70 154
   4   0  -2  595.30   20.30 212
  -4   0   2  617.10   20.60  34
  -4   0   2  577.30   20.90 162
  -4   0   2  571.60   20.60 228
   4   0  -1    7.80    1.30  36
   4   0  -1    5.70    1.20 148
   4   0  -1    4.90    0.60 204
  -4   0   1    9.50    1.40  28
  -4   0   1    9.30    1.30 156
  -4   0   1    6.20    0.60 227
   4   0   0  139.40    5.80  30
   4   0   0  138.00    5.20 141
   4   0   0  130.30    4.80 186
  -4   0   0  133.50    5.40  21
  -4   0   0  132.20    5.70 150
   4   0   1    0.30    0.80  25
   4   0   1    1.30    0.70 135
  -4   0  -1    0.00    0.80  15
  -4   0  -1    0.20    0.70 145
  -4   0  -1    1.50    0.20 260
   4   0   2   87.30    3.70  19
   4   0   2   87.40    3.90 128
  -4   0  -2   70.00    3.70   8
  -4   0  -2   80.10    3.80 139
  -4   0  -2   86.30    2.90 233
   4   0   3    1.20    0.80  15
   4   0   3   -1.10    0.70 123
  -4   0  -3   -0.20    0.70 135
  -4   0  -3   -0.30    0.20 229
   4   0   4   83.20    3.90  10
   4   0   4   95.50    4.10 118
   4   0   4   80.40    3.50 260
  -4   0  -4   89.90    3.90 130
  -4   0  -4   86.30    3.50 228
   4   0   5    0.40    0.70   7
   4   0   5    0.60    0.70 113
   4   0   5    0.30    0.60 255
  -4   0  -5    0.90    0.60 127
  -4   0  -5    0.00    0.20 227
   4   0   6 1206.20   41.00   4
   4   0   6 1252.50   39.30 109
   4   0   6 1219.80   39.50 252
  -4   0  -6 1142.20   40.40 124
  -4   0  -6 1162.20   38.90 226
   4   0   7   -0.50    0.70   2
   4   0   7   -0.60    0.90 106
   4   0   7   -0.50    0.50 250
  -4   0  -7   -1.10    0.60 122
  -4   0  -7   -0.60    0.40 225
   4   0   8   26.70    2.00 103
   4   0   8   26.20    1.90 249
  -4   0  -8   28.90    1.80 120
  -4   0  -8   28.30    2.20 224
   4   0   9   -0.80    0.70 100
   4   0   9    1.00    0.70 249
  -4   0  -9    0.10    1.00 118
  -4   0  -9   -0.10    0.60 223
   4   0  10   80.00    4.70  98
   4   0  10   82.00    5.00 249
  -4   0 -10   78.40    4.00 117
  -4   0 -10   76.60    3.70 223
   4   0  11    1.80    1.30  96
   4   0  11   -1.30    0.80 248
  -4   0 -11    0.30    0.70 116
  -4   0 -11    0.30    0.40 222
   4   0  12   -1.30    2.00  94
   4   0  12    1.80    1.10 248
  -4   0 -12    2.10    1.20 115
  -4   0 -12    1.40    0.60 221
   4   0  13   -0.70    0.90 249
  -4   0 -13    2.10    1.00 115
  -4   0 -13    0.20    0.60 221
   4   0  14    6.10    1.40 249
  -4   0 -14    5.80    1.50 114
  -4   0 -14    4.90    1.00 220
   4   0  15    1.60    1.20 249
  -4   0 -15   -0.60    0.90 114
  -4   0 -15   -1.00    0.70 219
   4   0  16    4.40    1.50 250
  -4   0 -16    5.20    1.30 114
  -4   0 -16    4.60    1.10 218
   4   0  17    0.20    0.90 250
  -4   0 -17   -0.20    1.10 114
  -4   0 -17   -2.30    1.00 218
   4   0  18   11.90    2.20 250
  -4   0 -18    8.60    1.70 114
   4   0  19    0.20    1.30 251
  -4   0 -19    0.20    1.30 114
   4   0  20    7.90    2.00 251
  -4   0 -20    9.80    2.00 114
   4   0  21    1.50    1.60 252
  -4   0 -21    2.00    1.40 114
   4   0  22  103.30    8.20 252
  -4   0 -22  124.30    7.50 114
   4   0  23   -1.00    1.30 253
   4   0  24    3.30    2.10 254
  -4   0 -24    4.20    1.90 115
   4   0  25    6.50    2.50 254
  -4   0 -25   -0.30    2.40 115
   4   0  26    2.20    1.80 255
  -4   0 -26    9.80    2.40 116
   4   0  27    3.30    2.60 256
  -4   0 -27    0.10    1.90 116
   4   1 -30   -2.10    3.00  96
  -4   1  30    1.60    2.80 253
  -4  -1  30    0.20    2.60 244
   4  -1 -30    1.70    2.30 100
   4   1 -29   18.50    3.50  94
  -4   1  29   17.40    3.60 253
  -4  -1  29   19.90    3.20 243
   4  -1 -29    9.30    3.00  99
   4   1 -28   22.40    3.80  93
  -4   1  28   22.90    3.50 252
  -4  -1  28   25.40    3.50 242
   4  -1 -28   25.30    3.80  98
   4   1 -27    0.20    1.60  92
  -4   1  27   -2.00    2.10 252
  -4  -1  27    1.10    1.50 241
   4  -1 -27   -1.30    1.80  97
   4   1 -26    5.70    1.90  91
  -4   1  26    1.40    1.70 251
  -4  -1  26    3.30    2.00 240
   4  -1 -26    1.90    2.60  96
   4   1 -25    3.10    1.70  90
  -4   1  25    4.80    2.20 251
  -4  -1  25    3.20    2.10 239
   4  -1 -25    7.00    2.70  96
   4   1 -24   58.40    5.70  89
  -4   1  24   66.80    5.20 250
  -4  -1  24   59.90    4.80 238
   4  -1 -24   63.90    5.20  95
   4   1 -23   55.00    4.80  87
  -4   1  23   54.10    4.60 250
  -4  -1  23   56.40    5.10 237
   4  -1 -23   56.40    5.30  94
   4   1 -22    8.60    1.80  86
  -4   1  22    9.40    2.30 249
  -4  -1  22    8.10    2.10 237
   4  -1 -22    9.90    2.10  93
   4   1 -21   88.10    6.00  85
  -4   1  21   91.60    6.30 249
  -4  -1  21   79.10    6.60 236
   4  -1 -21   73.80    6.10  92
   4   1 -20  226.80   11.80  83
  -4   1  20  214.80   11.70 249
  -4  -1  20  208.40   12.90 235
   4  -1 -20  212.10   11.20  91
   4   1 -19   14.60    1.90  82
   4   1 -19   10.40    2.30 178
  -4   1  19   16.00    2.10 248
  -4  -1  19   13.50    2.20 234
   4  -1 -19   21.40    2.40  90
   4   1 -18   28.80    2.70  81
   4   1 -18   22.30    2.60 177
  -4   1  18   26.90    2.30 248
  -4  -1  18   27.50    3.20 233
   4  -1 -18   30.10    2.80  89
   4   1 -17    9.30    1.40  79
   4   1 -17   12.30    1.60 177
  -4   1  17   14.90    1.80 248
  -4  -1  17    8.50    1.70 231
   4  -1 -17   15.10    2.00  88
   4   1 -16   89.90    4.70  77
   4   1 -16   78.80    5.10 177
  -4   1  16   90.10    5.00 248
  -4  -1  16   78.60    5.00 230
   4  -1 -16   85.10    4.70  87
   4   1 -15    1.00    1.20  75
   4   1 -15   -0.60    0.80 176
  -4   1  15   -0.70    1.30  68
  -4   1  15    3.40    1.30 248
  -4  -1  15    0.00    0.80 229
   4  -1 -15    0.90    0.90  86
   4   1 -14  281.60   12.50  73
   4   1 -14  283.50   12.00 175
   4   1 -14  290.30   11.20 211
  -4   1  14  267.60   13.00  68
  -4   1  14  286.50   12.90 247
  -4  -1  14  271.60   13.10  55
  -4  -1  14  281.00   11.80 228
   4  -1 -14  287.30   11.90  85
   4  -1 -14  274.40   10.50 230
   4   1 -13  184.50    8.40  71
   4   1 -13  191.80    8.30 174
   4   1 -13  191.50    8.00 211
  -4   1  13  178.90    8.60  68
  -4   1  13  182.10    8.70 247
  -4  -1  13  189.00    9.00  54
  -4  -1  13  187.60    8.30 227
   4  -1 -13  179.90    8.10  84
   4  -1 -13  204.90    8.10 231
   4   1 -12  340.40   14.50  69
   4   1 -12  349.40   13.60 173
   4   1 -12  345.40   12.70 210
  -4   1  12  348.80   13.90  68
  -4   1  12  331.30   14.90 248
  -4  -1  12  326.10   14.40  53
  -4  -1  12  325.20   12.90 225
   4  -1 -12  319.80   13.40  83
   4  -1 -12  335.30   12.40 232
   4   1 -11   66.30    4.00  67
   4   1 -11   68.60    3.30 172
   4   1 -11   65.20    3.60 210
  -4   1  11   74.60    4.00  67
  -4   1  11   73.60    4.30 248
  -4  -1  11   72.40    3.60  52
  -4  -1  11   67.60    3.70 224
   4  -1 -11   72.30    4.00  81
   4  -1 -11   80.20    4.10 233
   4   1 -10   96.70    4.70  64
   4   1 -10  112.50    4.80 170
   4   1 -10  113.60    4.30 209
  -4   1  10  111.20    5.20  67
  -4   1  10   97.70    5.40 248
  -4  -1  10  110.70    5.10  50
  -4  -1  10  107.60    5.10 222
   4  -1 -10   97.40    5.00  80
   4  -1 -10  115.60    5.50 235
   4   1  -9   88.70    4.20  61
   4   1  -9  100.20    4.70 168
   4   1  -9  104.20    4.10 208
  -4   1   9   94.60    4.90  66
  -4   1   9   99.30    5.30 249
  -4  -1   9  102.50    4.40  48
  -4  -1   9   97.20    4.50 181
  -4  -1   9   95.20    4.50 220
   4  -1  -9   91.50    4.70  78
   4  -1  -9   95.80    4.90 236
   4   1  -8  516.60   19.30  58
   4   1  -8  544.80   18.90 166
   4   1  -8  540.70   19.20 206
  -4   1   8  556.80   20.70  65
  -4   1   8  519.90   21.20 250
  -4  -1   8  537.50   19.20  46
  -4  -1   8  526.90   19.20 178
  -4  -1   8  530.20   20.30 218
   4  -1  -8  525.50   20.00  77
   4  -1  -8  560.10   19.90 237
   4   1  -7  183.20    7.40  54
   4   1  -7  193.60    7.00 163
   4   1  -7  184.20    7.20 205
  -4   1   7  187.10    8.20  63
  -4   1   7  195.50    8.50 251
  -4  -1   7  186.90    7.80  43
  -4  -1   7  179.60    7.80 174
  -4  -1   7  193.20    7.90 216
   4  -1  -7  180.70    8.00  75
   4  -1  -7  189.50    7.80 239
   4   1  -6    2.90    1.00  51
   4   1  -6    3.30    0.80 160
   4   1  -6    4.00    0.80 202
  -4   1   6    2.90    0.80  61
  -4   1   6    3.50    0.80 252
  -4  -1   6    4.10    0.80  40
  -4  -1   6    5.10    1.00 171
  -4  -1   6    5.00    0.90 214
   4  -1  -6    5.50    0.90  73
   4  -1  -6    5.80    0.90 240
   4   1  -5  257.90   10.30  46
   4   1  -5  271.70   10.00 157
   4   1  -5  275.30   10.10 200
  -4   1   5  268.80   10.70  59
  -4   1   5  263.80   11.00 254
  -4  -1   5  272.40   10.70  37
  -4  -1   5  276.90   11.40 166
  -4  -1   5  267.70   10.60 211
   4  -1  -5  285.90   11.20  70
   4  -1  -5  278.40   11.30 179
   4  -1  -5  290.50   10.80 242
   4   1  -4  208.00    8.30  42
   4   1  -4  202.50    8.50 153
   4   1  -4  204.90    7.80 196
  -4   1   4  213.80    8.50  56
  -4   1   4  203.10    8.20 257
  -4  -1   4  210.70    8.30  33
  -4  -1   4  197.10    8.30 162
  -4  -1   4  203.80    8.30 207
   4  -1  -4  209.00    8.50  67
   4  -1  -4  226.00    8.50 176
   4  -1  -4  217.50    8.50 245
   4   1  -3    8.80    1.20  37
   4   1  -3   10.40    1.30 149
   4   1  -3   10.40    1.00 192
  -4   1   3   10.10    1.00  52
  -4   1   3   10.70    1.00 261
  -4  -1   3    8.20    1.20  29
  -4  -1   3    9.70    1.40 157
  -4  -1   3    8.50    0.70 203
   4  -1  -3   10.80    1.00  64
   4  -1  -3   10.50    1.10 172
   4  -1  -3   11.30    1.00 248
   4   1  -2  109.00    4.80  33
   4   1  -2  100.30    4.60 144
   4   1  -2   93.70    4.30 186
  -4   1   2   97.00    4.10  46
  -4   1   2  103.70    4.20 179
  -4  -1   2  105.90    4.70  24
  -4  -1   2   93.70    4.40 153
  -4  -1   2   99.90    4.30 198
   4  -1  -2  108.50    4.50  59
   4  -1  -2  108.00    4.40 166
   4  -1  -2  109.90    5.10 252
   4   1  -1  279.70   11.80  28
   4   1  -1  298.50   11.00 139
  -4   1   1  274.60   10.10  39
  -4   1   1  260.60    9.90 174
  -4  -1   1  287.70   11.50  19
  -4  -1   1  286.30   11.30 148
  -4  -1   1  265.90   10.10 193
   4  -1  -1  284.80   10.50  54
   4  -1  -1  277.60    9.90 159
   4  -1  -1  274.60   10.40 257
   4   1   0  396.00   16.40  24
   4   1   0  386.60   13.90 135
  -4   1   0  390.80   13.50  30
  -4   1   0  398.00   13.90 167
  -4  -1   0  390.60   14.60  15
  -4  -1   0  389.90   15.10 144
  -4  -1   0  357.30   13.60 186
   4  -1   0  417.00   15.10  47
   4  -1   0  401.20   13.80 150
   4   1   1    9.70    1.40  19
   4   1   1    8.80    1.10 130
  -4   1  -1    9.20    1.20  20
  -4   1  -1    9.70    1.00 160
  -4  -1  -1    8.10    1.20  10
  -4  -1  -1   10.50    1.50 139
   4  -1   1    9.40    0.90  40
   4  -1   1   11.40    0.90 140
   4   1   2    4.20    1.20  16
   4   1   2    1.60    0.90 126
  -4   1  -2    2.30    0.50  10
  -4   1  -2    1.30    0.40 151
  -4  -1  -2    2.40    0.70   6
  -4  -1  -2    2.30    1.20 136
   4  -1   2    1.80    0.50  31
   4  -1   2    1.30    0.40 194
   4   1   3 1137.10   39.60  12
   4   1   3 1214.40   40.00 122
  -4   1  -3 1182.50   38.20   1
  -4   1  -3 1097.50   40.10 143
  -4  -1  -3 1193.70   39.90   2
  -4  -1  -3 1111.10   41.50 132
   4  -1   3 1172.20   41.30  23
   4  -1   3 1154.50   39.30 121
   4  -1   3 1173.90   38.30 205
   4   1   4  125.60    5.20   9
   4   1   4  131.30    5.70 118
  -4   1  -4  109.50    5.10 136
  -4   1  -4  112.20    4.50 185
  -4  -1  -4  126.40    5.70 129
  -4  -1  -4  122.40    5.80 261
   4  -1   4  126.40    5.70  16
   4  -1   4  127.20    5.00 113
   4  -1   4  130.10    5.10 213
   4   1   5  267.70   10.70   7
   4   1   5  288.80   11.50 114
  -4   1  -5  255.20   11.10 131
  -4   1  -5  269.60   10.40 191
  -4  -1  -5  259.00   10.60 127
  -4  -1  -5  270.90   10.90 255
   4  -1   5  272.40   11.00  11
   4  -1   5  282.90    9.80 107
   4  -1   5  261.40   10.10 219
   4   1   6    5.20    1.40   4
  -4   1  -6    7.90    0.90 126
  -4   1  -6    9.30    0.70 196
  -4  -1  -6    7.40    1.30 124
  -4  -1  -6    6.70    1.00 251
   4  -1   6    7.30    1.00   6
   4  -1   6    9.70    1.10 102
   4  -1   6   11.00    0.80 223
   4   1   7   50.20    3.40   3
   4   1   7   63.20    4.10 108
  -4   1  -7   53.60    2.90 123
  -4   1  -7   52.20    3.10 200
  -4  -1  -7   55.40    3.40 123
  -4  -1  -7   58.10    3.00 247
   4  -1   7   47.70    3.00   3
   4  -1   7   56.70    2.70  99
   4  -1   7   58.90    3.00 226
   4   1   8   -0.50    1.00   1
   4   1   8   -0.20    0.90 106
  -4   1  -8    1.80    0.80 120
  -4   1  -8    1.30    0.40 202
  -4  -1  -8    0.30    0.90 121
  -4  -1  -8    0.30    0.80 244
   4  -1   8   -0.90    0.80  95
   4  -1   8    0.80    0.50 228
   4   1   9    8.20    2.10 103
  -4   1  -9    8.70    1.20 118
  -4   1  -9   11.50    1.00 204
  -4  -1  -9   12.10    1.70 120
  -4  -1  -9   10.70    1.20 241
   4  -1   9    9.90    1.20  93
   4  -1   9    8.10    1.00 231
   4   1  10   18.70    2.00 101
   4   1  10   17.80    2.00 262
  -4   1 -10   19.70    1.60 117
  -4   1 -10   17.60    1.40 205
  -4  -1 -10   22.40    2.80 119
  -4  -1 -10   23.00    1.90 239
   4  -1  10   18.00    1.70  91
   4  -1  10   21.30    1.60 232
   4   1  11   18.10    1.70 261
  -4   1 -11   20.60    1.90 116
  -4   1 -11   15.10    1.30 206
  -4  -1 -11   20.20    1.90 118
  -4  -1 -11   19.70    1.80 236
   4  -1  11   18.60    1.80  89
   4  -1  11   19.90    1.70 234
   4   1  12   42.80    3.20 260
  -4   1 -12   40.50    2.60 115
  -4   1 -12   39.80    2.50 207
  -4  -1 -12   40.10    3.00 117
  -4  -1 -12   44.60    2.90 235
   4  -1  12   37.00    2.80  87
   4  -1  12   45.10    2.90 235
   4   1  13   77.40    4.00 260
  -4   1 -13   79.60    4.10 114
  -4   1 -13   82.10    4.00 207
  -4  -1 -13   86.90    4.70 117
  -4  -1 -13   80.70    4.40 233
   4  -1  13   81.00    5.40 237
   4   1  14   43.50    3.00 259
  -4   1 -14   46.70    3.00 114
  -4   1 -14   45.70    3.20 207
  -4  -1 -14   43.00    3.20 116
  -4  -1 -14   44.60    2.90 231
   4  -1  14   46.20    3.20 238
   4   1  15    0.30    0.90 259
  -4   1 -15    1.80    1.30 113
  -4   1 -15    0.40    0.90 208
  -4  -1 -15    3.20    1.30 116
  -4  -1 -15   -0.60    1.00 230
   4  -1  15    1.00    1.20 239
   4   1  16    5.00    1.50 259
  -4   1 -16   13.50    1.60 113
  -4   1 -16    7.80    1.40 208
  -4  -1 -16   10.20    2.00 116
  -4  -1 -16    6.20    1.40 228
   4  -1  16   11.90    1.60 240
   4   1  17    2.60    1.50 259
  -4   1 -17    1.80    1.10 113
  -4   1 -17   -2.30    1.10 208
  -4  -1 -17    4.00    1.90 115
   4  -1  17    0.70    1.20 241
   4   1  18   43.50    4.30 259
  -4   1 -18   42.80    3.60 113
  -4  -1 -18   45.70    4.10 115
   4  -1  18   45.40    4.20 242
   4   1  19    6.80    1.90 259
  -4   1 -19    9.20    1.60 113
  -4  -1 -19    5.00    2.10 115
   4  -1  19    8.20    1.40 243
   4   1  20    7.00    2.10 259
  -4   1 -20    3.60    1.80 113
  -4  -1 -20    3.30    2.20 115
   4  -1  20    2.50    1.60 244
   4   1  21   -0.20    1.30 259
  -4   1 -21    0.50    1.70 114
  -4  -1 -21    0.20    2.20 115
   4  -1  21    0.00    1.50 245
   4   1  22    2.60    2.10 259
  -4   1 -22    1.70    1.30 114
  -4  -1 -22    2.20    2.30 116
   4  -1  22    5.70    1.90 246
   4   1  23   21.60    3.20 259
  -4   1 -23   21.80    2.90 114
  -4  -1 -23   17.30    2.60 116
   4  -1  23   17.30    2.90 247
   4   1  24   15.60    2.80 260
  -4   1 -24   14.90    2.80 115
  -4  -1 -24   20.60    3.20 116
   4  -1  24   12.60    3.00 247
   4   1  25    7.00    2.10 260
  -4   1 -25    7.70    2.10 115
  -4  -1 -25    6.10    2.90 116
   4  -1  25   10.50    2.60 248
   4   1  26   -1.30    2.50 261
  -4   1 -26    9.00    2.90 115
  -4  -1 -26    2.50    2.40 117
   4  -1  26   12.90    2.70 249
   4   1  27    1.80    1.90 261
  -4   1 -27   -0.60    1.70 116
  -4  -1 -27    0.70    2.10 117
   4  -1  27    1.50    2.70 250
   4   2 -30   -1.60    1.80  94
  -4   2  30    0.70    3.00 258
  -4  -2  30    3.00    2.80 240
   4  -2 -30    1.00    3.60 102
   4   2 -29    1.10    1.90  93
  -4   2  29    0.10    1.80 258
  -4  -2  29    5.80    2.90 239
   4  -2 -29    4.50    2.50 102
   4   2 -28    2.50    2.60  92
  -4   2  28    2.30    2.70 258
  -4  -2  28    2.90    2.20 238
   4  -2 -28   -2.10    2.10 101
   4   2 -27   10.70    2.80  90
  -4   2  27    5.60    2.70 257
  -4  -2  27    7.00    2.60 236
   4  -2 -27   15.70    3.60 100
   4   2 -26    2.00    1.50  89
  -4   2  26   -1.20    1.60 257
  -4  -2  26    0.80    2.00 235
   4  -2 -26    0.50    2.70 100
   4   2 -25   47.30    4.40  88
  -4   2  25   51.50    5.00 257
  -4  -2  25   45.10    4.20 234
   4  -2 -25   55.60    5.50  99
   4   2 -24   -1.40    1.90  86
  -4   2  24   -0.60    1.90 256
  -4  -2  24    2.50    2.00 233
   4  -2 -24    0.60    1.70  98
   4   2 -23   29.40    3.00  85
  -4   2  23   23.10    2.90 256
  -4  -2  23   25.50    2.90 232
   4  -2 -23   26.00    3.60  98
   4   2 -22    2.70    1.90  84
  -4   2  22   -1.20    1.10 256
  -4  -2  22    1.40    1.30 231
   4  -2 -22    0.90    1.60  97
   4   2 -21   34.50    3.30  82
  -4   2  21   36.10    3.20 256
  -4  -2  21   30.00    3.10 230
   4  -2 -21   37.10    3.50  96
   4   2 -20   -0.50    1.60  80
   4   2 -20   -0.80    1.70 171
  -4   2  20    0.50    1.30 256
  -4  -2  20   -0.20    1.50 229
   4  -2 -20    1.30    1.90  95
   4   2 -19   60.80    4.60  79
   4   2 -19   63.70    4.90 171
  -4   2  19   77.60    5.10 256
  -4  -2  19   66.20    4.20 227
   4  -2 -19   55.60    4.40  95
   4   2 -18    3.80    1.30  77
   4   2 -18    2.30    1.50 170
  -4   2  18    2.20    1.30 256
  -4  -2  18    2.00    1.20 226
   4  -2 -18    1.50    1.20  94
   4   2 -17  181.70   10.40  75
   4   2 -17  198.70    9.80 170
  -4   2  17  195.60    9.40 256
  -4  -2  17  190.30    9.80 225
   4  -2 -17  206.20   10.90  93
   4   2 -16   -0.20    0.80  73
   4   2 -16    0.00    0.90 169
  -4   2  16    2.50    1.50 256
  -4  -2  16    0.20    1.30 223
   4   2 -15    0.90    0.90  71
   4   2 -15    0.70    0.90 168
  -4   2  15   -3.50    1.90  72
  -4   2  15    1.00    1.40 257
  -4  -2  15    0.50    1.30 222
   4  -2 -15    0.70    1.00  92
   4   2 -14  144.70    7.80  69
   4   2 -14  140.10    7.80 167
  -4   2  14  153.50    7.90  72
  -4   2  14  141.20    6.90 257
  -4  -2  14  142.80    8.10 220
   4   2 -13   42.90    3.20  66
   4   2 -13   37.80    3.00 166
  -4   2  13   46.20    3.40  72
  -4   2  13   47.20    3.10 257
  -4  -2  13   43.80    3.20 218
   4  -2 -13   37.40    2.90  91
   4  -2 -13   40.50    3.80 240
   4   2 -12   94.20    4.20  64
   4   2 -12   85.80    4.50 164
   4   2 -12   90.90    4.90 200
  -4   2  12   92.80    4.90  72
  -4   2  12   79.60    4.50 258
  -4  -2  12   84.10    4.40  44
  -4  -2  12   90.50    4.10 217
   4  -2 -12   83.20    4.80  90
   4  -2 -12   90.50    5.90 241
   4   2 -11    9.60    1.30  61
   4   2 -11   13.60    1.60 163
   4   2 -11    6.30    1.10 199
  -4   2  11    5.90    1.40  72
  -4   2  11   13.20    1.50 259
  -4  -2  11    7.90    1.40  43
  -4  -2  11   13.10    1.50 181
  -4  -2  11    9.80    1.20 215
   4  -2 -11   10.70    1.40  89
   4  -2 -11   12.60    1.70 243
   4   2 -10 1051.40   36.80  58
   4   2 -10 1070.10   37.00 161
   4   2 -10 1062.90   39.20 198
  -4   2  10 1145.00   40.20  72
  -4   2  10  960.80   36.50 260
  -4  -2  10 1062.10   40.80  41
  -4  -2  10 1094.60   38.10 178
  -4  -2  10 1041.90   37.20 213
   4  -2 -10 1049.10   39.30  89
   4  -2 -10 1098.80   39.90 244
   4   2  -9  194.10    8.50  55
   4   2  -9  184.40    7.80 158
   4   2  -9  188.80    8.50 196
  -4   2   9  206.50    8.30  72
  -4   2   9  173.90    7.90 261
  -4  -2   9  188.40    8.80  38
  -4  -2   9  191.50    8.00 175
  -4  -2   9  191.30    8.50 211
   4  -2  -9  179.30    8.50  88
   4  -2  -9  191.00    9.40 246
   4   2  -8   45.90    2.90  52
   4   2  -8   41.00    2.70 156
   4   2  -8   40.10    2.50 194
  -4   2   8   48.90    2.90  71
  -4   2   8   41.80    2.50 263
  -4  -2   8   38.30    2.60  36
  -4  -2   8   47.30    3.30 172
  -4  -2   8   45.90    2.70 208
   4  -2  -8   46.40    2.70  87
   4  -2  -8   47.40    2.80 248
   4   2  -7   20.80    1.80  48
   4   2  -7   24.00    2.00 153
   4   2  -7   21.50    1.70 192
  -4   2   7   24.80    2.60  70
  -4  -2   7   24.20    1.80  33
  -4  -2   7   25.00    1.70 168
  -4  -2   7   26.30    1.90 206
   4  -2  -7   25.60    1.90  86
   4  -2  -7   26.20    2.00 250
   4   2  -6   -0.80    0.60  44
   4   2  -6   -0.10    0.80 150
   4   2  -6    1.60    0.80 190
  -4   2   6    0.50    1.10  69
  -4  -2   6    0.50    0.70  30
  -4  -2   6    0.60    0.70 164
  -4  -2   6    0.10    0.60 203
   4  -2  -6    1.70    0.90  86
   4  -2  -6    0.50    1.00 253
   4   2  -5  313.00   12.30  40
   4   2  -5  323.60   12.30 147
   4   2  -5  300.10   11.40 187
  -4   2   5  325.40   12.90  68
  -4  -2   5  322.00   13.70  27
  -4  -2   5  311.00   12.60 160
  -4  -2   5  299.20   11.90 200
   4  -2  -5  312.20   12.80  85
   4  -2  -5  316.00   13.80 255
   4   2  -4    5.30    1.30  36
   4   2  -4    2.70    1.10 144
   4   2  -4    2.00    0.80 184
  -4   2   4    2.90    0.60  66
  -4  -2   4    4.30    1.20  24
  -4  -2   4    3.70    1.10 156
  -4  -2   4    5.40    1.10 197
   4  -2  -4    2.40    1.00 258
   4   2  -3  100.10    4.70  32
   4   2  -3   91.60    4.40 140
  -4   2   3   97.90    4.30  63
  -4  -2   3   93.30    4.60  20
  -4  -2   3   95.20    5.10 152
  -4  -2   3   93.20    4.80 193
   4  -2  -3   98.70    4.40  83
   4  -2  -3   91.70    4.70 262
   4   2  -2    6.50    1.30  28
   4   2  -2    6.50    1.40 136
  -4   2   2    4.40    0.70  59
  -4  -2   2    5.10    1.20  16
  -4  -2   2    3.70    1.10 148
  -4  -2   2    3.50    1.10 190
   4  -2  -2    3.80    0.60  83
   4  -2  -2    4.50    0.60 179
   4   2  -1  379.40   15.50  25
   4   2  -1  414.80   15.10 133
  -4   2   1  391.30   14.20  53
  -4  -2   1  369.20   15.60  13
  -4  -2   1  369.70   16.30 145
  -4  -2   1  383.90   15.40 186
   4  -2  -1  385.60   14.70  82
   4  -2  -1  405.80   14.00 173
   4   2   0  166.10    7.90  21
   4   2   0  159.70    7.60 129
  -4  -2   0  162.70    7.50   9
  -4  -2   0  159.70    6.80 141
   4  -2   0  161.60    6.90  81
   4  -2   0  155.50    6.40 164
   4   2   1  233.60    9.80  18
   4   2   1  229.10    9.70 126
  -4  -2  -1  228.80   10.80   6
  -4  -2  -1  225.30    9.70 138
   4  -2   1  235.20    8.80  79
   4  -2   1  220.40    8.50 149
   4   2   2  238.30   10.00  15
   4   2   2  258.90   10.70 123
  -4   2  -2  262.80    9.30   6
  -4  -2  -2  261.10   11.40   3
  -4  -2  -2  243.60   10.20 135
   4  -2   2  273.00    9.20  76
   4  -2   2  238.10    9.00 126
   4  -2   2  240.00    8.80 184
   4   2   3  238.00   10.70  12
   4   2   3  251.00   11.00 120
  -4  -2  -3  272.60   11.10 132
   4  -2   3  244.40    8.50  99
   4  -2   3  250.50    9.40 190
   4   2   4  215.60    9.90  10
   4   2   4  239.50   10.50 117
  -4  -2  -4  229.10   10.00 130
   4  -2   4  256.60    8.30  49
   4  -2   4  216.60    8.00  86
   4  -2   4  226.80    9.70 195
   4   2   5  177.60    7.00   8
   4   2   5  163.60    6.90 114
  -4   2  -5  156.60    6.40 151
  -4  -2  -5  164.50    7.70 128
   4  -2   5  183.40    6.90  31
   4  -2   5  174.10    8.10 201
   4   2   6  333.30   14.30   6
   4   2   6  352.40   14.30 111
  -4   2  -6  307.40   11.90 138
  -4  -2  -6  321.20   14.00 126
  -4  -2  -6  340.50   14.80 261
   4  -2   6  341.50   12.60  18
   4  -2   6  331.20   12.50  81
   4  -2   6  332.00   12.60 205
   4   2   7   56.10    3.70   4
   4   2   7   58.50    3.80 109
  -4   2  -7   55.80    2.80 130
  -4   2  -7   58.30    3.00 184
  -4  -2  -7   61.10    3.90 124
  -4  -2  -7   55.40    3.30 258
   4  -2   7   56.50    3.00  10
   4  -2   7   58.10    2.80  79
   4  -2   7   55.20    3.00 209
   4   2   8  262.70   12.60   3
   4   2   8  239.60   10.60 107
  -4   2  -8  243.20    9.80 125
  -4   2  -8  244.30   10.30 187
  -4  -2  -8  265.40   11.80 123
  -4  -2  -8  255.70   11.90 255
   4  -2   8  263.50   10.20   5
   4  -2   8  261.90   11.50  78
   4  -2   8  260.20   10.30 213
   4   2   9   10.10    1.80   2
   4   2   9    6.30    1.80 105
  -4   2  -9   13.30    1.20 121
  -4   2  -9   13.80    1.40 189
  -4  -2  -9   10.90    1.50 122
  -4  -2  -9   12.00    1.60 252
   4  -2   9   10.20    1.10   1
   4  -2   9    8.40    0.90  77
   4  -2   9   11.00    1.00 216
   4   2  10   15.20    2.20   1
  -4   2 -10   14.50    1.40 119
  -4   2 -10   13.50    1.50 191
  -4  -2 -10   11.00    1.80 121
  -4  -2 -10   16.40    1.60 249
   4  -2  10   14.50    1.20  77
   4  -2  10   14.40    1.30 219
  -4   2 -11   65.90    4.30 193
  -4  -2 -11   68.60    4.80 120
  -4  -2 -11   78.20    4.90 247
   4  -2  11   64.00    4.10  76
   4  -2  11   74.20    4.10 221
  -4   2 -12   27.40    2.00 116
  -4   2 -12   25.20    2.10 194
  -4  -2 -12   30.70    3.00 119
  -4  -2 -12   33.00    2.50 244
   4  -2  12   24.10    2.10  75
   4  -2  12   31.10    2.20 224
  -4   2 -13    1.10    0.80 115
  -4   2 -13   -0.10    1.20 195
  -4  -2 -13   -0.10    1.00 119
  -4  -2 -13    3.10    1.00 242
   4  -2  13    1.00    0.90  74
   4  -2  13    0.20    1.00 226
  -4   2 -14    3.50    0.80 114
  -4   2 -14    3.10    1.20 196
  -4  -2 -14    2.50    1.30 118
  -4  -2 -14    0.40    1.00 240
   4  -2  14    4.10    1.20 228
  -4   2 -15    1.10    0.90 114
  -4   2 -15    0.60    0.90 197
  -4  -2 -15   -0.30    1.20 118
   4  -2  15    1.80    1.10 229
  -4   2 -16   12.80    1.70 113
  -4   2 -16    3.70    1.60 198
  -4  -2 -16   14.10    2.50 118
   4  -2  16   10.90    1.70 231
  -4   2 -17   14.70    1.80 113
  -4  -2 -17   10.60    2.50 117
   4  -2  17   10.90    1.90 233
  -4   2 -18    2.30    1.30 113
  -4  -2 -18    3.00    1.60 117
   4  -2  18    0.00    0.90 234
  -4   2 -19   23.20    2.40 113
  -4  -2 -19   28.90    3.20 117
   4  -2  19   24.60    2.90 235
  -4   2 -20    5.60    1.70 114
  -4  -2 -20   10.60    2.50 117
   4  -2  20    8.10    1.90 237
  -4   2 -21    3.30    1.30 114
  -4  -2 -21    2.70    1.80 117
   4  -2  21    4.70    1.30 238
  -4   2 -22    5.50    1.50 114
  -4  -2 -22    6.10    3.10 117
   4  -2  22    8.10    2.10 239
  -4   2 -23    7.70    2.00 115
  -4  -2 -23   -1.60    2.60 117
   4  -2  23    6.90    2.10 240
  -4   2 -24   28.00    3.50 115
   4  -2  24   14.00    3.00 242
  -4   2 -25   19.80    3.10 115
  -4  -2 -25   24.30    3.50 118
   4  -2  25   17.20    3.20 243
  -4   2 -26    1.60    1.50 116
  -4  -2 -26    0.70    2.30 118
   4  -2  26    1.60    1.70 244
   4   3 -28   -2.30    2.30  91
  -4   3  28   -3.10    1.90 263
  -4  -3  28    0.70    2.50 234
   4  -3 -28    0.30    2.40 104
   4   3 -27   22.40    3.30  89
  -4   3  27   19.20    4.10 263
  -4  -3  27   14.90    3.40 232
   4  -3 -27   26.10    4.40 104
   4   3 -26    0.70    2.10  88
  -4   3  26    1.20    2.60 263
  -4  -3  26   -2.20    2.10 231
   4  -3 -26   -0.90    2.10 103
   4   3 -25   12.40    2.20  86
  -4   3  25   12.90    3.10 262
  -4  -3  25   11.60    2.10 230
   4  -3 -25   13.30    3.40 103
   4   3 -24   -2.30    1.90  85
  -4   3  24    1.20    2.10 262
  -4  -3  24    0.00    1.40 229
   4  -3 -24    0.50    1.90 102
   4   3 -23   15.00    2.30  83
  -4   3  23   18.00    3.00 262
  -4  -3  23   28.60    3.30 228
   4  -3 -23   19.40    3.60 101
   4   3 -22   24.60    3.20  82
  -4   3  22   25.20    3.00 262
  -4  -3  22   26.00    3.40 226
   4  -3 -22   23.70    3.30 101
   4   3 -21    7.40    1.60  80
  -4   3  21    7.30    2.30 262
  -4  -3  21    7.70    1.80 225
   4  -3 -21    4.90    2.60 100
   4   3 -20   15.40    2.00  78
  -4   3  20   18.10    2.70 263
  -4  -3  20   20.80    2.80 224
   4  -3 -20   17.10    2.50 100
   4   3 -19    2.30    1.20  76
   4   3 -19    1.90    1.80 163
  -4   3  19    2.80    1.30 263
  -4  -3  19    3.50    1.70 222
   4  -3 -19    6.50    2.20  99
   4   3 -18   20.60    2.20  74
   4   3 -18   15.60    2.20 163
  -4   3  18   18.80    2.40 263
  -4  -3  18   19.20    2.50 221
   4  -3 -18   21.80    2.60  99
   4   3 -17   29.40    2.40  72
   4   3 -17   26.20    2.90 162
  -4  -3  17   20.00    2.60 219
   4  -3 -17   35.30    3.40  99
   4   3 -16    2.10    1.60  70
   4   3 -16    1.10    1.40 161
  -4  -3  16    1.10    1.10 218
   4  -3 -16    3.40    1.20  98
   4   3 -15    0.50    1.20  68
   4   3 -15    3.80    1.50 159
  -4  -3  15    1.10    1.00 216
   4  -3 -15    0.10    1.10  98
   4   3 -14   33.70    2.30  65
   4   3 -14   28.30    2.60 158
  -4   3  14   28.10    3.20  75
  -4  -3  14   32.50    2.50 214
   4  -3 -14   29.40    3.00  98
   4   3 -13   47.30    3.50  63
   4   3 -13   38.10    3.30 157
  -4   3  13   48.10    4.00  75
  -4  -3  13   37.90    3.10 213
   4   3 -12   66.60    4.20  60
   4   3 -12   75.20    4.00 155
  -4   3  12   75.60    4.60  76
  -4  -3  12   76.10    4.20 180
  -4  -3  12   75.90    4.70 211
   4  -3 -12   66.80    5.00  97
   4   3 -11   59.80    3.80  57
   4   3 -11   64.50    4.10 153
  -4   3  11   56.80    3.90  76
  -4  -3  11   52.80    3.70 177
  -4  -3  11   55.60    3.60 209
   4  -3 -11   64.40    4.40  97
   4   3 -10   17.10    1.80  54
   4   3 -10   18.20    1.70 151
  -4   3  10   13.70    2.00  76
  -4  -3  10   11.20    1.60  31
  -4  -3  10   18.10    1.50 174
  -4  -3  10   22.90    1.90 207
   4  -3 -10   18.90    2.00  97
   4   3  -9  118.80    5.60  51
   4   3  -9  111.40    5.90 149
   4   3  -9  109.60    6.10 187
  -4   3   9  124.40    6.60  76
  -4  -3   9  110.30    6.90  29
  -4  -3   9  126.90    6.70 171
  -4  -3   9  133.10    6.00 205
   4  -3  -9  116.30    6.70  97
   4  -3  -9  121.60    6.80 253
   4   3  -8    4.70    1.20  47
   4   3  -8    6.40    1.40 146
   4   3  -8    6.70    1.70 185
  -4   3   8    3.70    1.20  75
  -4  -3   8    3.90    1.30  26
  -4  -3   8    5.50    1.30 167
  -4  -3   8    6.10    1.50 202
   4  -3  -8    3.90    0.90  97
   4  -3  -8    6.10    1.60 255
   4   3  -7    5.90    1.10  44
   4   3  -7    7.60    1.30 144
   4   3  -7    6.10    1.60 184
  -4   3   7    8.20    1.10  75
  -4  -3   7    5.80    1.20  24
  -4  -3   7    8.30    1.10 164
  -4  -3   7    8.20    1.30 200
   4  -3  -7    8.10    1.10  97
   4  -3  -7    6.50    1.30 257
   4   3  -6   -1.50    1.00  41
   4   3  -6    0.40    1.20 141
  -4   3   6    1.60    0.80  75
  -4  -3   6    1.90    1.20  21
  -4  -3   6    0.00    1.00 161
  -4  -3   6    1.80    1.30 198
   4  -3  -6    0.90    0.80  98
   4  -3  -6   -0.20    0.90 259
   4   3  -5   24.70    1.80  37
   4   3  -5   24.40    2.20 139
  -4   3   5   24.30    1.80  74
  -4  -3   5   26.10    2.30  19
  -4  -3   5   19.80    1.90 157
  -4  -3   5   24.00    1.90 195
   4  -3  -5   27.70    1.90  98
   4  -3  -5   22.20    2.40 262
   4   3  -4   35.30    2.60  34
   4   3  -4   32.20    2.30 136
  -4   3   4   32.90    2.40  73
  -4  -3   4   31.80    2.70  16
  -4  -3   4   30.00    2.40 154
  -4  -3   4   32.40    2.50 192
   4  -3  -4   32.40    2.10  99
   4   3  -3    9.50    1.50  30
   4   3  -3   11.30    1.50 133
  -4   3   3   10.10    1.00  71
  -4  -3   3    9.40    1.30  13
  -4  -3   3   10.60    1.40 150
  -4  -3   3   10.20    1.60 190
   4  -3  -3    7.80    1.10 101
   4   3  -2   24.50    2.00  27
   4   3  -2   22.10    2.30 130
  -4   3   2   25.50    1.90  69
  -4  -3   2   20.10    2.00  10
  -4  -3   2   23.00    1.90 147
  -4  -3   2   23.20    2.10 187
   4  -3  -2   21.30    1.40 103
   4   3  -1  299.30   12.30  24
   4   3  -1  326.70   15.20 127
  -4  -3   1  319.70   14.30   7
  -4  -3   1  320.10   14.30 144
  -4  -3   1  302.20   12.00 184
   4  -3  -1  310.90   12.10 106
   4   3   0  114.40    5.90  21
   4   3   0  117.30    6.30 125
  -4  -3   0  115.80    6.70   5
  -4  -3   0  134.20    6.60 141
   4  -3   0  123.80    4.90 112
   4  -3   0  132.20    5.80 179
   4   3   1   29.40    2.50  18
   4   3   1   24.60    2.40 122
  -4   3  -1   25.60    1.30  46
  -4  -3  -1   25.90    2.50   2
  -4  -3  -1   32.90    2.70 138
   4  -3   1   27.70    1.40 124
   4  -3   1   26.00    1.30 166
   4   3   2    4.70    1.20  16
   4   3   2    3.60    1.50 119
  -4  -3  -2    3.00    1.10 136
   4  -3   2    1.50    1.10 183
   4   3   3    1.40    1.80  14
   4   3   3    0.20    1.20 117
  -4  -3  -3    4.60    1.50 134
   4  -3   3    1.00    1.10 186
   4   3   4  200.90   10.30  12
   4   3   4  171.10    8.60 115
  -4  -3  -4  192.70    9.60 132
   4  -3   4  184.50    8.40 190
   4   3   5   27.00    2.40  10
   4   3   5   26.10    2.80 112
  -4  -3  -5   22.70    2.10 130
   4  -3   5   23.10    1.90 194
   4   3   6   57.70    3.80   8
  -4  -3  -6   57.50    4.20 128
   4  -3   6   50.50    2.80 198
   4   3   7   51.70    4.00   7
  -4  -3  -7   36.00    3.40 127
  -4  -3  -7   45.60    3.20 263
   4  -3   7   44.80    2.80 201
   4   3   8   57.70    4.00   5
   4   3   8   53.80    4.90 106
  -4  -3  -8   59.70    4.40 125
  -4  -3  -8   51.90    3.90 260
   4  -3   8   58.20    3.80 204
   4   3   9   18.80    2.80   4
  -4  -3  -9   16.50    2.00 124
  -4  -3  -9   21.30    2.30 258
   4  -3   9   18.40    2.00 207
   4   3  10   -0.20    1.90   3
  -4   3 -10   -0.20    0.30 165
  -4   3 -10   -0.70    0.80 182
  -4  -3 -10   -1.50    1.10 255
   4  -3  10   -0.10    0.40   9
   4  -3  10    0.00    0.30  45
   4  -3  10   -0.40    0.90 210
   4   3  11   10.30    2.60   3
  -4   3 -11   13.00    1.10 124
  -4   3 -11   14.10    0.90 171
  -4   3 -11   17.60    2.00 184
   4  -3  11   13.10    1.20   4
   4  -3  11   12.80    1.00  51
   4  -3  11   12.50    1.30 213
   4   3  12    7.70    2.20   2
  -4   3 -12   -0.10    0.50 121
  -4   3 -12    1.30    0.50 174
  -4   3 -12   -1.50    1.00 185
  -4  -3 -12    6.60    1.80 122
   4  -3  12    0.60    0.40  54
   4  -3  12    1.60    1.10 215
   4   3  13  170.40    9.50   1
  -4   3 -13  173.10    8.40 119
  -4   3 -13  138.70    9.40 186
  -4  -3 -13  172.70   11.00 121
   4  -3  13  174.80    7.40  56
   4  -3  13  185.50    9.40 218
   4   3  14  156.20    9.50   1
  -4   3 -14  172.80    7.90 117
  -4  -3 -14  166.20   10.20 121
   4  -3  14  157.20    7.50  57
   4  -3  14  169.40    9.70 220
  -4   3 -15    1.30    0.80 116
  -4   3 -15    0.90    0.60 178
   4  -3  15   -0.80    0.80 222
  -4   3 -16   50.20    3.40 116
  -4  -3 -16   48.80    4.70 120
   4  -3  16   55.20    3.80 224
  -4   3 -17    1.80    1.00 116
  -4  -3 -17    1.40    2.00 120
   4  -3  17    1.80    1.40 226
  -4   3 -18   33.20    2.60 115
  -4  -3 -18   36.50    4.30 120
   4  -3  18   35.90    3.50 228
  -4   3 -19   13.00    2.00 115
  -4  -3 -19   21.20    3.60 119
   4  -3  19   13.10    2.20 229
  -4   3 -20    0.50    1.10 115
  -4  -3 -20    0.60    2.70 119
   4  -3  20    1.80    1.70 231
  -4   3 -21    0.30    1.30 116
  -4  -3 -21    0.90    2.90 119
   4  -3  21    3.30    1.80 232
  -4   3 -22   -0.10    1.00 116
  -4  -3 -22    7.70    3.30 119
   4  -3  22    2.00    1.80 234
  -4   3 -23   28.80    3.10 116
  -4  -3 -23   23.40    4.50 119
   4  -3  23   29.90    3.30 235
  -4   3 -24   -1.90    1.50 117
  -4  -3 -24    4.50    3.60 120
   4  -3  24    2.50    2.20 236
  -4  -3 -25    1.70    2.50 120
   4  -3  25   -0.30    2.10 238
   4   4 -27    3.20    2.60  89
  -4  -4  27    6.20    2.40 229
   4  -4 -27    2.80    2.60 107
   4   4 -26   -0.20    1.50  87
  -4  -4  26   -1.10    1.80 228
   4  -4 -26   -1.90    2.30 107
   4   4 -25    9.00    2.40  85
  -4  -4  25   16.30    3.10 227
   4  -4 -25   10.70    3.00 106
   4   4 -24    8.50    2.30  84
  -4  -4  24    5.80    2.60 225
   4  -4 -24    5.20    2.60 106
   4   4 -23   12.80    2.00  82
  -4  -4  23   15.60    2.50 224
   4  -4 -23   24.80    4.10 106
   4   4 -22    5.20    1.60  80
  -4  -4  22    8.30    2.50 223
   4  -4 -22    3.50    2.00 105
   4   4 -21    5.90    2.00  78
  -4  -4  21   12.00    2.40 221
   4  -4 -21   11.50    2.50 105
   4   4 -20   27.20    2.80  76
  -4  -4  20   19.50    2.50 220
   4  -4 -20   22.00    3.60 105
   4   4 -19    2.30    1.60  74
  -4  -4  19    3.90    2.00 218
   4  -4 -19   -1.90    2.10 104
   4   4 -18    6.70    1.70  72
  -4  -4  18    4.50    1.70 217
   4  -4 -18    7.20    1.80 104
   4   4 -17    3.30    1.20  70
  -4  -4  17   -0.40    1.80 215
   4  -4 -17    1.40    1.50 104
   4   4 -16   89.20    6.40  68
  -4  -4  16   85.10    5.50 214
   4  -4 -16   84.80    6.70 104
   4   4 -15   40.90    3.20  65
   4   4 -15   35.20    3.30 151
  -4  -4  15   41.80    3.20 212
   4  -4 -15   40.20    3.90 104
   4   4 -14   -1.70    1.20  63
   4   4 -14    0.60    1.50 149
  -4  -4  14    1.40    1.60 211
   4  -4 -14    0.50    1.20 104
   4   4 -13   70.40    4.90  60
   4   4 -13   76.80    4.60 148
  -4   4  13   69.30    5.00  77
  -4  -4  13   83.90    4.90 180
  -4  -4  13   74.80    5.50 209
   4  -4 -13   74.30    5.10 104
   4   4 -12    9.20    1.60  57
   4   4 -12    7.30    1.50 146
  -4   4  12    8.20    1.70  77
  -4  -4  12    9.60    1.80 177
  -4  -4  12    9.30    1.60 207
   4  -4 -12    8.00    1.70 104
   4   4 -11   16.10    2.10  54
   4   4 -11   14.10    1.90 144
  -4   4  11   17.60    2.50  77
  -4  -4  11   13.60    2.20 174
  -4  -4  11   11.90    1.70 205
   4  -4 -11   16.40    2.00 104
   4   4 -10  149.90    7.40  51
   4   4 -10  157.10    8.20 142
  -4   4  10  147.00    8.40  78
  -4  -4  10  160.00    8.80 171
  -4  -4  10  150.20    8.00 203
   4  -4 -10  165.20    9.20 105
   4   4  -9   21.90    2.10  48
   4   4  -9   23.30    2.10 140
  -4   4   9   22.70    2.30  78
  -4  -4   9   20.60    2.20 168
  -4  -4   9   20.90    2.60 201
   4  -4  -9   18.10    2.00 105
   4   4  -8   33.40    2.80  45
   4   4  -8   37.70    2.90 138
  -4   4   8   38.60    3.10  78
  -4  -4   8   31.30    2.70 165
  -4  -4   8   42.60    3.30 199
   4  -4  -8   38.70    3.00 106
   4   4  -7   17.80    1.90  42
   4   4  -7   19.40    2.00 136
  -4   4   7   21.70    2.30  78
  -4  -4   7   16.50    2.10 162
  -4  -4   7   21.30    2.40 197
   4  -4  -7   16.60    1.80 107
   4   4  -6    0.60    0.80  39
   4   4  -6    2.00    1.50 134
  -4   4   6    1.00    1.00  77
  -4  -4   6    1.40    1.00 159
  -4  -4   6   -0.30    1.00 195
   4  -4  -6    1.10    0.80 108
   4   4  -5   12.00    1.50  36
   4   4  -5   12.60    2.00 131
  -4   4   5   15.00    1.50  77
  -4  -4   5   13.30    1.50 156
  -4  -4   5   13.50    1.90 193
   4  -4  -5   10.80    1.60 109
   4   4  -4    4.40    1.10  33
   4   4  -4    3.60    1.40 129
  -4   4   4    3.40    0.90  76
  -4  -4   4    6.10    1.30 153
  -4  -4   4    2.50    1.20 191
   4  -4  -4    3.90    1.10 111
   4   4  -3   13.70    1.60  30
   4   4  -3   11.40    1.70 127
  -4   4   3   13.40    1.30  75
  -4  -4   3   12.60    1.60 150
  -4  -4   3   10.30    2.00 189
   4  -4  -3   11.50    1.30 114
   4   4  -2    3.80    1.10  27
   4   4  -2    5.00    1.70 125
  -4   4   2    6.10    1.00  74
  -4  -4   2    6.90    1.30 147
  -4  -4   2    3.80    1.50 186
   4  -4  -2    8.10    1.00 117
   4   4  -1    1.20    1.30  25
   4   4  -1   -0.70    1.40 122
  -4   4   1   -0.10    0.50   2
  -4   4   1    1.80    0.60  72
  -4  -4   1    0.20    1.40 145
  -4  -4   1    0.20    1.10 184
   4  -4  -1   -0.60    0.60 122
   4   4   0   78.00    4.70  22
   4   4   0   78.20    4.90 120
  -4   4   0   70.00    3.50   9
  -4  -4   0   76.90    5.10 142
  -4  -4   0   64.80    4.00 182
   4  -4   0   69.20    3.40 129
   4   4   1   11.60    1.90  20
   4   4   1   11.70    1.80 118
  -4   4  -1   10.90    0.80  20
  -4   4  -1   11.10    0.80  62
  -4  -4  -1   10.00    1.90 140
   4  -4   1   11.00    0.90 140
   4   4   2   63.10    4.80  18
   4   4   2   49.10    3.80 116
  -4  -4  -2   48.30    4.00 138
   4  -4   2   44.00    3.20 183
   4   4   3    0.10    1.60  16
   4   4   3    0.40    1.30 114
  -4  -4  -3    1.10    1.60 136
   4  -4   3    0.70    1.00 186
   4   4   4    1.00    1.10  14
   4   4   4    2.70    1.50 112
  -4  -4  -4    1.10    1.20 134
   4  -4   4    3.10    1.10 189
   4   4   5    2.80    1.30  12
   4   4   5    0.60    2.10 110
  -4  -4  -5    0.80    1.10 132
   4  -4   5    0.30    1.00 192
   4   4   6    0.00    1.80  11
   4   4   6   -4.00    2.00 109
  -4  -4  -6    2.70    1.90 131
   4  -4   6    1.20    1.10 195
   4   4   7    0.10    1.90   9
   4  -4   7    0.20    1.20 198
   4   4   8   25.50    2.90   8
  -4  -4  -8   23.20    2.40 128
   4  -4   8   21.80    2.30 200
   4   4   9   11.30    2.00   7
  -4  -4  -9   19.20    2.50 127
   4  -4   9   10.50    1.60 203
   4   4  10    4.50    2.00   6
  -4  -4 -10    6.50    1.80 126
   4  -4  10    3.90    1.50 206
   4   4  11  115.70    7.00   5
   4  -4  11  124.00    6.80 208
   4   4  12    2.20    3.10   5
  -4  -4 -12    5.20    2.60 125
   4  -4  12    2.20    1.40 210
   4   4  13   21.90    4.60   4
  -4  -4 -13   16.20    2.50 124
   4  -4  13    5.90    1.60 213
   4   4  14   20.90    3.80   3
  -4  -4 -14   20.80    3.60 123
   4  -4  14   15.10    2.10 215
   4   4  15    1.10    2.10   3
  -4   4 -15    1.10    0.40 128
  -4  -4 -15    5.30    2.10 123
   4  -4  15    2.30    1.60 217
   4   4  16   -1.60    3.00   3
  -4   4 -16    0.30    0.50 125
  -4  -4 -16    0.80    2.50 123
   4  -4  16    1.50    1.50 219
   4   4  17    0.40    3.30   2
  -4   4 -17    1.00    0.70 123
  -4  -4 -17   -0.70    2.60 122
   4  -4  17    1.90    1.60 221
   4   4  18    9.80    3.10   2
  -4   4 -18   10.90    1.30 122
  -4  -4 -18   13.90    2.90 122
   4  -4  18   17.50    2.70 223
   4   4  19    3.40    2.80   2
  -4   4 -19    2.10    1.00 121
  -4  -4 -19    1.20    2.00 122
   4  -4  19    1.40    1.90 224
   4   4  20    7.60    3.20   2
  -4  -4 -20   11.00    3.00 122
   4  -4  20    6.70    1.60 226
   4   4  21   16.30    4.30   2
  -4   4 -21   11.60    1.70 121
  -4  -4 -21   19.90    3.60 122
   4  -4  21    7.00    2.20 228
   4   4  22    1.00    3.00   2
  -4  -4 -22    2.80    2.50 122
   4  -4  22   -0.10    2.00 229
   4   4  23   -0.30    3.50   2
  -4  -4 -23    3.50    2.90 122
   4  -4  23    1.60    2.10 231
   4   5 -24   24.00    3.50  84
  -4  -5  24   37.00    4.30 223
   4  -5 -24   13.80    3.60 110
   4   5 -23    4.20    2.10  82
  -4  -5  23    3.00    2.70 221
   4  -5 -23    6.10    2.50 110
   4   5 -22    0.90    1.80  80
  -4  -5  22    0.60    1.70 220
   4  -5 -22   -1.00    2.90 110
   4   5 -21    6.00    2.10  78
  -4  -5  21    3.20    2.50 219
   4  -5 -21    6.20    3.10 109
   4   5 -20   14.80    2.30  76
  -4  -5  20   16.30    2.90 217
   4  -5 -20    9.80    2.70 109
   4   5 -19    0.60    1.70  74
  -4  -5  19    3.90    1.80 216
   4  -5 -19    2.00    1.90 109
   4   5 -18    3.20    1.70  71
  -4  -5  18    7.60    2.40 214
   4  -5 -18    1.30    1.70 109
   4   5 -17   -0.70    1.00  69
  -4  -5  17    2.60    1.70 213
   4  -5 -17    0.60    1.60 109
   4   5 -16   14.10    2.30  67
  -4  -5  16   19.10    2.90 211
   4  -5 -16   13.70    2.90 109
   4   5 -15    1.90    1.50  64
  -4  -5  15    0.70    2.00 210
   4  -5 -15    2.10    2.10 109
   4   5 -14   -0.20    1.30  62
  -4  -5  14    1.50    1.40 208
   4  -5 -14   -0.60    1.40 110
   4   5 -13    5.70    1.20  59
  -4  -5  13    5.00    1.30 179
  -4  -5  13    6.00    2.30 206
   4  -5 -13    2.00    1.40 110
   4   5 -12    9.00    1.50  56
  -4  -5  12    9.60    2.00 176
  -4  -5  12    8.60    2.00 205
   4  -5 -12   11.30    2.30 111
   4   5 -11   -1.50    1.20  53
  -4   5  11   -0.80    1.40  78
  -4  -5  11    1.80    1.60 173
  -4  -5  11   -0.50    1.40 203
   4  -5 -11    2.40    1.50 111
   4   5 -10   82.20    4.60  51
   4   5 -10   65.20    4.70 134
  -4   5  10   63.90    4.50  78
  -4  -5  10   75.50    5.40 171
  -4  -5  10   75.80    5.50 201
   4  -5 -10   73.80    5.20 112
   4   5  -9  218.90    9.30  48
   4   5  -9  189.00   10.20 132
  -4   5   9  180.10    9.60  78
  -4  -5   9  208.70   10.10 168
  -4  -5   9  195.70   10.90 200
   4  -5  -9  182.20    9.90 113
   4   5  -8   24.70    2.30  45
   4   5  -8   19.50    2.80 130
  -4   5   8   24.90    2.80  78
  -4  -5   8   27.40    2.80 165
  -4  -5   8   30.00    3.00 198
   4  -5  -8   20.60    2.40 114
   4   5  -7   58.10    4.10  42
   4   5  -7   47.50    4.20 129
  -4   5   7   62.00    4.10  78
  -4  -5   7   60.30    4.50 162
  -4  -5   7   60.00    4.70 196
   4  -5  -7   55.70    3.50 115
   4   5  -6    2.30    1.20  39
   4   5  -6    2.10    1.80 127
  -4   5   6    1.80    1.40  78
  -4  -5   6    5.00    1.40 159
  -4  -5   6    7.50    2.30 194
   4  -5  -6    5.70    1.50 117
   4   5  -5   49.40    3.90  36
   4   5  -5   49.10    3.90 125
  -4   5   5   48.90    3.70  78
  -4  -5   5   56.90    4.10 156
  -4  -5   5   63.60    4.80 192
   4  -5  -5   42.70    3.40 119
   4   5  -4   10.00    1.90  34
   4   5  -4    3.90    1.30 123
  -4   5   4    6.70    1.20   1
  -4   5   4    6.00    1.30  78
  -4  -5   4    6.10    1.80 154
  -4  -5   4    2.80    2.00 191
   4  -5  -4    6.80    1.20 121
   4   5  -3    4.80    1.30  31
   4   5  -3   10.10    1.80 121
  -4   5   3    4.60    1.10   4
  -4   5   3    5.20    1.10  77
  -4  -5   3    5.40    1.50 151
  -4  -5   3    3.30    1.50 189
   4  -5  -3    3.00    0.90 124
   4   5  -2   31.40    2.90  28
   4   5  -2   27.50    3.20 119
  -4   5   2   27.50    2.10   8
  -4   5   2   31.40    2.20  76
  -4  -5   2   30.60    3.00 148
  -4  -5   2   35.30    3.30 187
   4  -5  -2   22.70    2.20 128
   4   5  -1   45.40    3.50  26
   4   5  -1   41.00    3.90 118
  -4   5   1   48.30    3.10  12
  -4  -5   1   51.40    4.00 146
  -4  -5   1   36.20    3.70 185
   4  -5  -1   44.00    2.80 132
   4   5   0   21.10    2.10  24
   4   5   0   21.90    2.50 116
  -4   5   0   22.90    1.50  19
  -4   5   0   15.80    1.20  72
  -4  -5   0   19.10    2.60 144
  -4  -5   0   27.40    3.10 184
   4  -5   0   21.70    1.70 139
   4   5   1   -0.60    1.70  22
   4   5   1   -0.40    1.50 114
  -4   5  -1    0.30    0.40  28
  -4   5  -1    0.70    0.40  67
  -4  -5  -1    1.80    1.30 142
  -4  -5  -1    3.20    1.60 182
   4  -5   1   -0.30    0.50 148
   4  -5   1    0.40    1.20 182
   4   5   2  120.00    6.90  20
   4   5   2  102.80    6.50 113
  -4  -5  -2  123.10    7.80 140
   4  -5   2  118.30    6.80 185
   4   5   3   81.20    5.30  18
   4   5   3   74.50    5.40 111
  -4  -5  -3   81.00    6.00 138
   4  -5   3   86.20    5.10 187
   4   5   4    2.50    2.00  16
   4   5   4   -3.50    3.30 109
  -4  -5  -4    4.10    2.00 136
   4  -5   4    1.40    1.30 189
   4   5   5    0.10    1.40  15
  -4  -5  -5   -0.80    1.40 135
   4  -5   5   -2.00    1.80 192
   4   5   6    8.90    2.60  13
  -4  -5  -6    8.80    2.40 133
   4  -5   6   13.60    1.90 194
   4   5   7    9.20    2.30  12
  -4  -5  -7    5.40    2.10 132
   4  -5   7    3.20    1.40 196
   4   5   8   14.80    2.40  11
  -4  -5  -8   18.70    3.00 131
   4  -5   8   21.30    2.70 198
   4   5   9   -1.80    1.70  10
  -4  -5  -9   -0.30    1.50 130
   4  -5   9    0.00    1.70 201
   4   5  10    1.70    1.80   9
  -4  -5 -10    1.20    1.60 129
   4  -5  10    0.80    1.30 203
   4   5  11    5.40    3.10   8
  -4  -5 -11    5.90    2.80 128
   4  -5  11    9.40    2.00 205
   4   5  12   10.20    3.40   8
  -4  -5 -12    2.70    2.70 128
   4  -5  12    5.40    2.00 207
   4   5  13   64.80    5.30   7
  -4  -5 -13   55.40    5.60 127
   4  -5  13   61.40    4.90 209
   4   5  14    3.30    3.20   6
  -4  -5 -14    4.50    2.90 126
   4  -5  14    1.70    1.90 211
   4   5  15   15.20    3.80   6
  -4  -5 -15   19.50    3.10 126
   4  -5  15   15.50    2.40 213
   4   5  16    9.80    3.80   6
  -4  -5 -16    5.40    3.20 126
   4  -5  16    4.90    2.10 215
   4   5  17    4.90    3.00   5
  -4  -5 -17    5.30    2.30 125
   4  -5  17    4.10    2.20 217
   4   5  18   -0.70    2.80   5
  -4  -5 -18    1.60    2.20 125
   4  -5  18    1.40    1.40 219
   4   5  19   -1.50    2.90   5
  -4  -5 -19   -1.30    2.30 125
   4  -5  19    1.00    2.00 221
   4   5  20   14.40    5.00   5
  -4  -5 -20   16.80    4.30 125
   4  -5  20    6.00    2.40 222
   4   5  21   -0.20    4.40   4
  -4  -5 -21    0.80    3.50 124
   4  -5  21   -0.20    1.60 224
   4   6 -21    3.70    2.00  78
  -4  -6  21    8.80    2.60 217
   4   6 -20    9.80    2.30  76
  -4  -6  20   10.10    3.40 215
   4   6 -19    0.10    1.80  74
  -4  -6  19    0.70    1.90 214
   4   6 -18   12.40    2.30  72
  -4  -6  18   20.90    3.60 213
   4   6 -17    2.80    1.30  69
  -4  -6  17    4.30    2.00 211
   4   6 -16   19.60    2.60  67
  -4  -6  16   33.00    4.40 210
   4   6 -15   15.30    2.20  64
  -4  -6  15   18.40    3.20 208
   4   6 -14    2.90    1.60  62
  -4  -6  14    5.20    2.40 207
   4   6 -13   27.10    2.90  59
  -4  -6  13   32.10    4.00 205
   4   6 -12    7.00    1.90  56
  -4  -6  12   11.20    2.30 204
   4   6 -11   -0.30    1.50  54
  -4  -6  11    2.40    1.80 202
   4   6 -10   22.20    2.30  51
  -4  -6  10   20.50    3.40 201
   4   6  -9   61.50    4.50  48
  -4  -6   9   73.30    5.80 199
   4   6  -8   52.50    3.80  45
  -4   6   8   51.10    4.40   1
  -4  -6   8   48.20    5.10 198
   4   6  -7   56.10    4.40  43
  -4   6   7   64.30    4.70   3
  -4  -6   7   49.60    4.90 196
   4   6  -6   37.10    3.40  40
  -4   6   6   44.60    3.60   4
  -4  -6   6   53.40    5.20 194
   4   6  -5   36.50    3.20  37
  -4   6   5   37.30    3.00   7
  -4  -6   5   32.20    3.50 157
  -4  -6   5   33.60    3.90 193
   4   6  -4   82.90    5.40  35
  -4   6   4   74.00    5.10   9
  -4  -6   4   73.70    4.80 155
  -4  -6   4   79.90    6.20 191
   4   6  -3   38.00    3.30  33
  -4   6   3   31.20    2.80  12
  -4  -6   3   37.10    3.50 153
  -4  -6   3   33.60    3.80 190
   4   6  -2   26.40    3.00  30
  -4   6   2   28.60    2.30  16
  -4  -6   2   21.20    2.90 150
  -4  -6   2   27.40    3.50 188
   4   6  -1   50.10    4.20  28
  -4   6   1   51.50    3.10  21
  -4  -6   1   51.40    4.80 148
  -4  -6   1   40.20    4.50 187
   4   6   0   -1.20    1.40  26
  -4   6   0    1.30    0.70  27
  -4  -6   0   -1.30    1.30 146
  -4  -6   0    1.70    1.80 185
   4  -6   0    2.50    2.50 182
   4   6   1   44.40    4.00  24
  -4   6  -1   43.90    2.50  35
  -4  -6  -1   42.10    4.40 144
   4  -6   1   50.70    4.70 184
   4   6   2   10.10    2.50  22
  -4  -6  -2    7.40    2.30 142
  -4  -6  -2   10.40    2.90 182
   4  -6   2    3.80    2.00 186
   4   6   3   27.60    2.80  21
  -4  -6  -3   36.60    3.90 141
   4  -6   3   26.50    3.10 188
   4   6   4    3.60    2.40  19
  -4  -6  -4    0.80    2.30 139
   4  -6   4   -2.00    1.60 190
   4   6   5    0.00    1.60  18
  -4  -6  -5    3.60    2.00 138
   4  -6   5    0.90    1.70 192
   4   6   6   61.50    5.30  17
   4  -6   6   68.00    5.70 194
   4   6   7    4.00    2.70  15
   4  -6   7    5.80    2.00 196
   4   6   8    4.40    2.30  14
  -4  -6  -8    3.20    2.00 134
   4  -6   8    1.20    1.80 198
   4   6   9   -0.60    1.90  13
  -4  -6  -9   -0.70    1.80 133
   4  -6   9    1.30    1.70 200
   4   6  10   22.80    4.00  12
  -4  -6 -10   23.50    4.10 132
   4  -6  10   18.90    2.60 202
   4   6  11    3.10    3.10  12
  -4  -6 -11    2.60    2.90 132
   4  -6  11    4.30    1.90 204
   4   6  12    1.00    2.30  11
  -4  -6 -12    3.50    2.10 131
   4  -6  12    1.00    1.40 206
   4   6  13    0.40    2.30  10
  -4  -6 -13    1.20    2.30 130
   4  -6  13    2.20    2.40 208
   4   6  14    3.30    3.90  10
  -4  -6 -14   -2.80    3.00 130
   4  -6  14    1.60    2.20 210
   4   6  15   10.50    3.50   9
  -4  -6 -15    4.60    2.80 129
   4  -6  15    2.90    2.40 211
   4   6  16   -2.10    4.00   9
  -4  -6 -16    5.10    3.50 129
   4  -6  16    1.20    1.70 213
   4   6  17   23.80    4.50   8
  -4  -6 -17   12.60    3.30 128
   4  -6  17   21.50    2.80 215
   4   7 -16   11.80    2.30  68
  -4  -7  16   15.60    3.20 209
   4   7 -15    2.30    1.80  65
  -4   7  15    3.50    2.40   1
  -4  -7  15    0.90    3.10 208
   4   7 -14    2.20    1.70  63
  -4   7  14    0.30    2.60   1
  -4  -7  14    1.90    3.20 206
   4   7 -13   -1.10    1.70  60
  -4   7  13    1.00    1.80   2
  -4  -7  13    4.70    2.40 205
   4   7 -12    8.00    2.10  57
  -4   7  12   10.40    4.10   3
  -4  -7  12    4.80    3.20 203
   4   7 -11    0.60    1.70  55
  -4   7  11    1.00    1.60   4
  -4  -7  11   -0.10    2.10 202
   4   7 -10    3.80    1.40  52
  -4   7  10    4.80    1.80   5
   4   7  -9    9.90    2.00  50
  -4   7   9    7.20    2.30   6
  -4  -7   9    9.80    2.80 199
   4   7  -8    0.00    1.60  47
  -4   7   8   -0.80    1.30   8
  -4  -7   8    0.20    2.00 198
   4   7  -7    2.60    2.00  44
  -4   7   7    6.30    2.00  10
  -4  -7   7    1.70    2.90 196
   4   7  -6    0.40    1.80  42
  -4   7   6    2.80    1.70  12
  -4  -7   6    2.80    2.20 195
   4   7  -5    2.20    1.90  40
  -4   7   5   -1.60    1.40  14
  -4  -7   5    2.40    2.30 194
   4   7  -4    2.30    2.10  37
  -4   7   4    1.30    1.30  17
  -4  -7   4    3.20    3.00 192
   4   7  -3    5.20    1.80  35
  -4   7   3    5.30    1.40  20
  -4  -7   3    5.10    2.50 191
   4   7  -2    5.70    1.70  33
  -4   7   2    7.10    1.40  24
  -4  -7   2    7.30    2.80 190
   4  -7  -2    6.00    2.40 182
   4   7  -1    2.20    1.70  31
  -4   7   1    2.60    1.00  29
  -4  -7   1    0.80    2.90 188
   4  -7  -1    2.40    3.40 183
   4   7   0    9.00    2.20  29
  -4  -7   0    2.60    2.30 187
   4  -7   0    6.10    2.60 185
   4   7   1   15.80    2.70  27
  -4  -7  -1   17.80    4.00 186
   4  -7   1   15.90    3.60 187
   4   7   2   -0.20    2.40  26
   4  -7   2   -1.40    2.20 188
   4   7   3   16.40    2.90  24
   4  -7   3   13.40    3.10 190
   4   7   4    4.30    2.70  22
   4  -7   4    9.20    3.40 191
   4   7   5    0.60    1.90  21
   4  -7   5    2.80    2.30 193
   4   7   6    3.90    2.10  20
   4  -7   6    4.70    2.20 195
   4   7   7   13.20    3.40  19
   4  -7   7   11.00    3.30 197
   4   7   8    3.20    3.30  18
   4  -7   8    1.10    2.80 198
   4   7   9    5.00    3.30  17
   4  -7   9   -4.30    1.90 200
   4   7  10    9.30    4.00  16
   4  -7  10    8.60    2.50 202
   4   7  11    3.40    2.80  15
   4  -7  11    3.70    3.10 204
   4   7  12   17.40    3.90  14
   4  -7  12   15.70    3.40 205
   4   8  -4   -1.20    1.70  40
  -4  -8   4    0.90    2.60 194
   4  -8  -4   -0.70    2.90 182
   4   8  -3    2.30    1.70  38
   4  -8  -3   10.30    4.90 183
   4   8  -2    3.30    2.00  36
   4  -8  -2    0.20    2.80 185
   4   8  -1    0.20    1.80  34
   4  -8  -1   -2.30    2.80 186
   4   8   0    2.20    2.90  32
  -4  -8   0   -3.80    2.70 189
   4  -8   0    0.90    3.90 187
   4   8   1    3.50    3.00  31
  -4  -8  -1    1.10    2.80 188
   4  -8   1    1.70    3.20 189
   5   0 -31    0.10    3.10  96
   5   0 -30    6.30    3.40  95
  -5   0  30    1.10    1.80 248
   5   0 -29   -1.50    3.00  94
  -5   0  29    1.50    2.40 247
   5   0 -28   15.70    3.40  93
  -5   0  28   14.10    3.30 247
   5   0 -27   -4.40    2.60  92
  -5   0  27   -0.70    1.50 246
  -5   0  26   43.10    4.60 245
   5   0 -25   -0.20    1.60  90
  -5   0  25   -1.30    1.90 244
   5   0 -24   68.70    5.50  89
  -5   0  24   60.60    5.70 244
   5   0 -23    2.90    1.60  88
  -5   0  23    0.10    1.20 243
   5   0 -22  109.70    6.80  87
  -5   0  22  104.00    8.50 242
   5   0 -21   -0.70    1.80  86
  -5   0  21    0.10    1.10 242
   5   0 -20  746.00   30.70  84
  -5   0  20  741.10   29.50 241
   5   0 -19   -0.50    1.10  83
  -5   0  19    1.70    1.50 240
   5   0 -18   15.10    2.00  82
  -5   0  18   17.10    2.00 240
   5   0 -17    1.20    1.50  80
  -5   0  17    0.30    0.90 239
   5   0 -16    4.10    1.10  79
   5   0 -16    5.00    1.90 180
  -5   0  16   10.50    1.80 239
   5   0 -15   -1.60    1.30  77
   5   0 -15    1.20    1.00 179
  -5   0  15    0.50    0.80 238
   5   0 -14   11.50    1.50  76
   5   0 -14   11.40    1.80 179
   5   0 -14    7.30    1.00 220
  -5   0  14    7.70    1.70  59
  -5   0  14   11.70    1.50 237
   5   0 -13    0.10    0.70  74
   5   0 -13    0.70    0.90 178
   5   0 -13   -0.20    0.50 220
  -5   0  13    0.50    0.90  58
  -5   0  13    1.20    1.00 237
   5   0 -12    3.90    1.00  72
   5   0 -12    3.00    0.90 177
   5   0 -12    3.10    0.80 220
  -5   0  12    3.90    1.10  57
  -5   0  12    3.60    0.80 236
   5   0 -11   -0.10    0.70  70
   5   0 -11   -0.10    0.60 176
   5   0 -11    0.40    0.60 220
  -5   0  11   -0.50    0.70  56
  -5   0  11    0.20    0.80 235
   5   0 -10   75.90    3.90  68
   5   0 -10   75.70    3.70 175
   5   0 -10   75.80    3.80 220
  -5   0  10   78.20    4.00  55
  -5   0  10   71.70    3.80 235
   5   0  -9    1.80    0.90  66
   5   0  -9   -0.20    0.60 173
   5   0  -9    0.20    0.60 220
  -5   0   9   -0.20    0.60  53
  -5   0   9    0.30    0.50 234
   5   0  -8   19.70    1.60  63
   5   0  -8   18.80    1.50 171
   5   0  -8   17.50    1.20 220
  -5   0   8   15.90    1.50  51
  -5   0   8   22.70    1.50 234
   5   0  -7    0.00    0.60  60
   5   0  -7   -0.20    0.60 169
   5   0  -7    0.80    0.50 220
  -5   0   7    1.70    1.00  49
  -5   0   7    0.20    0.60 180
  -5   0   7    0.00    0.40 233
   5   0  -6  353.70   14.20  57
   5   0  -6  384.60   14.00 166
   5   0  -6  375.10   13.50 219
  -5   0   6  373.90   13.80  46
  -5   0   6  355.50   13.40 177
  -5   0   6  363.50   14.20 232
   5   0  -5    1.10    1.00  53
   5   0  -5    1.10    0.70 163
   5   0  -5   -0.10    0.40 217
  -5   0   5    0.30    0.60  43
  -5   0   5    1.10    0.90 173
  -5   0   5   -0.30    0.40 232
   5   0  -4  171.70    7.20  49
   5   0  -4  175.00    6.30 159
   5   0  -4  157.40    7.00 215
  -5   0   4  163.00    6.70  39
  -5   0   4  174.40    7.40 169
  -5   0   4  148.90    6.40 231
   5   0  -3    0.00    0.70  45
   5   0  -3    1.30    0.60 155
   5   0  -3    0.00    0.30 212
  -5   0   3    0.90    0.60  35
  -5   0   3    0.20    0.70 165
  -5   0   3    0.20    0.30 231
   5   0  -2    0.10    0.50  41
   5   0  -2    1.10    0.30 207
  -5   0   2    0.20    0.70  30
  -5   0   2    0.90    0.50 161
   5   0  -1    1.00    0.80  36
   5   0  -1   -0.30    0.60 145
   5   0  -1    0.00    0.20 199
  -5   0   1    1.80    0.90  25
  -5   0   1    0.20    0.60 156
  -5   0   1   -0.20    0.20 230
   5   0   0    7.00    1.10  32
   5   0   0    5.50    1.00 140
  -5   0   0    5.60    1.00  20
  -5   0   0    7.20    1.50 152
  -5   0   0    6.40    0.40 230
   5   0   1    0.40    0.60  27
   5   0   1   -0.80    0.90 135
  -5   0  -1    1.20    0.60  15
  -5   0  -1    1.00    0.60 147
   5   0   2  358.50   13.60  23
   5   0   2  365.80   14.00 130
  -5   0  -2  366.70   12.90  10
  -5   0  -2  351.00   13.40 143
   5   0   3    0.30    0.90  19
   5   0   3   -0.10    0.90 125
  -5   0  -3    0.30    0.90   5
  -5   0  -3    2.60    1.00 139
  -5   0  -3   -0.10    0.10 223
   5   0   4    2.30    1.00  15
   5   0   4    4.50    0.80 120
  -5   0  -4    4.40    0.80 135
  -5   0  -4    3.20    0.30 224
   5   0   5    0.00    0.60  12
   5   0   5   -0.60    0.70 116
  -5   0  -5   -0.60    0.70 132
  -5   0  -5    0.00    0.20 223
   5   0   6    6.00    1.20   9
   5   0   6    6.40    1.00 112
   5   0   6    8.80    0.90 259
  -5   0  -6   10.30    1.30 129
  -5   0  -6    9.10    0.60 223
   5   0   7   -0.20    0.70   7
   5   0   7    0.60    0.80 109
   5   0   7    0.30    0.50 257
  -5   0  -7    0.30    0.70 127
  -5   0  -7   -0.20    0.30 223
   5   0   8   13.40    1.60   5
   5   0   8   11.10    1.30 106
   5   0   8   13.00    1.20 255
  -5   0  -8   11.30    1.40 125
  -5   0  -8   14.80    1.00 222
   5   0   9   -1.40    1.20   3
   5   0   9   -1.40    0.70 103
   5   0   9   -1.50    0.60 254
  -5   0  -9   -0.70    1.00 123
  -5   0  -9    0.10    0.40 221
   5   0  10   31.20    2.50   2
   5   0  10   25.90    2.40 101
   5   0  10   33.80    2.30 253
  -5   0 -10   30.90    2.20 122
  -5   0 -10   27.30    1.80 221
   5   0  11   -0.90    1.00   1
   5   0  11    0.90    0.80 252
  -5   0 -11   -0.20    0.80 121
  -5   0 -11   -0.50    0.50 220
   5   0  12    3.50    0.90 252
  -5   0 -12    1.00    0.90 120
  -5   0 -12    3.10    0.70 220
   5   0  13    2.10    1.00 252
  -5   0 -13    0.70    1.30 119
  -5   0 -13    1.70    0.60 219
   5   0  14   16.00    1.80 252
  -5   0 -14   16.40    2.10 119
  -5   0 -14   14.90    1.40 218
   5   0  15    1.10    1.20 252
  -5   0 -15   -0.40    0.70 218
   5   0  16  151.80    8.40 252
  -5   0 -16  147.70    9.00 118
  -5   0 -16  146.60    8.70 217
   5   0  17   -2.60    1.20 253
  -5   0 -17    1.30    1.20 118
  -5   0 -17   -0.10    1.00 216
   5   0  18    8.00    1.80 253
  -5   0 -18    4.40    1.90 118
   5   0  19   -0.30    1.40 253
  -5   0 -19    3.60    2.00 118
   5   0  20    5.00    1.70 254
  -5   0 -20    0.70    2.00 118
   5   0  21    0.50    1.80 254
  -5   0 -21   -1.10    2.00 118
   5   0  22   -0.80    1.70 255
  -5   0 -22   -0.20    1.50 118
   5   0  23   -3.20    1.70 255
  -5   0 -23   -0.50    1.50 118
   5   0  24   12.20    2.90 256
  -5   0 -24   18.70    3.00 118
   5   0  25    1.00    2.30 256
  -5   0 -25   -5.00    2.60 118
  -5   0 -26   65.20    6.60 119
   5   1 -30   20.90    4.20  93
  -5   1  30   23.70    3.90 253
  -5  -1  30   27.20    4.00 243
   5  -1 -30   29.20    4.00  98
   5   1 -29    0.60    2.00  92
  -5   1  29   -1.50    2.60 252
  -5  -1  29    4.80    2.60 242
   5  -1 -29    0.90    1.90  97
   5   1 -28    7.40    2.10  91
  -5   1  28    5.00    2.80 252
  -5  -1  28    0.80    2.20 242
   5  -1 -28    0.90    2.00  96
   5   1 -27    9.10    2.30  90
  -5   1  27   10.00    2.90 251
  -5  -1  27   10.60    2.60 241
   5  -1 -27    9.50    3.00  95
   5   1 -26    3.30    1.90  89
  -5   1  26    4.10    2.40 251
  -5  -1  26    3.50    1.60 240
   5  -1 -26   -0.40    1.80  94
   5   1 -25    5.90    2.30  87
  -5   1  25    2.20    2.20 250
  -5  -1  25    2.60    1.40 239
   5  -1 -25    1.10    2.40  93
   5   1 -24    9.30    2.10  86
  -5   1  24   12.50    2.10 250
  -5  -1  24   15.00    2.10 238
   5  -1 -24   13.80    2.80  92
   5   1 -23    1.30    1.50  85
  -5   1  23    5.10    2.00 249
  -5  -1  23   -0.70    1.20 237
   5  -1 -23   -0.90    2.20  92
   5   1 -22    6.80    2.10  84
  -5   1  22    6.10    1.70 249
  -5  -1  22    4.70    2.00 236
   5  -1 -22    4.10    2.10  91
   5   1 -21   42.70    4.20  82
  -5   1  21   44.90    4.00 249
  -5  -1  21   48.80    4.30 235
   5  -1 -21   47.00    4.40  90
   5   1 -20   17.10    2.20  81
  -5   1  20   17.10    2.30 248
  -5  -1  20   15.80    2.30 234
   5  -1 -20   12.70    2.50  89
   5   1 -19   -1.00    1.00  79
  -5   1  19    0.60    1.10 248
  -5  -1  19   -2.40    1.30 233
   5  -1 -19   -0.80    1.70  88
   5   1 -18   29.10    2.70  78
   5   1 -18   23.00    3.80 175
  -5   1  18   28.70    2.50 248
  -5  -1  18   20.90    2.40 232
   5  -1 -18   23.80    2.60  87
   5   1 -17    6.80    1.50  76
   5   1 -17    7.20    1.50 174
  -5   1  17    8.20    1.60 248
  -5  -1  17    7.00    1.60 231
   5  -1 -17    7.00    1.80  85
   5   1 -16   31.50    2.60  74
   5   1 -16   32.40    2.90 174
  -5   1  16   36.70    2.80 247
  -5  -1  16   35.20    2.90 230
   5  -1 -16   29.00    2.50  84
   5   1 -15    2.30    1.30  72
   5   1 -15   -0.90    0.90 173
  -5   1  15   -3.40    2.20  65
  -5   1  15    0.70    1.20 247
  -5  -1  15   -0.80    0.80 229
   5  -1 -15    1.60    1.00  83
   5   1 -14   26.80    2.30  70
   5   1 -14   24.50    2.20 172
   5   1 -14   23.80    1.90 210
  -5   1  14   25.30    2.40  64
  -5   1  14   26.40    2.20 247
  -5  -1  14   22.80    1.90 228
   5  -1 -14   27.20    2.30  82
   5  -1 -14   20.80    2.10 229
   5   1 -13    0.90    0.90  68
   5   1 -13    2.60    0.90 171
   5   1 -13    1.10    0.70 210
  -5   1  13   -0.40    0.90  64
  -5   1  13    1.30    1.20 247
  -5  -1  13    0.40    0.90  51
  -5  -1  13   -0.40    1.00 227
   5  -1 -13    0.80    1.30  81
   5  -1 -13    2.20    0.90 230
   5   1 -12   65.20    4.10  66
   5   1 -12   74.60    3.50 209
  -5   1  12   67.00    4.20  63
  -5   1  12   69.60    4.40 247
  -5  -1  12   72.20    3.70  50
  -5  -1  12   72.60    3.60 225
   5  -1 -12   66.60    3.70  79
   5  -1 -12   67.50    3.40 231
   5   1 -11   26.80    2.30  64
   5   1 -11   22.00    1.90 168
   5   1 -11   24.10    1.80 209
  -5   1  11   22.60    2.20  63
  -5   1  11   21.10    1.90 248
  -5  -1  11   20.70    2.10  48
  -5  -1  11   24.70    1.70 224
   5  -1 -11   23.80    2.20  78
   5  -1 -11   24.50    1.90 232
   5   1 -10   21.20    1.80  61
   5   1 -10   21.60    2.00 167
   5   1 -10   21.80    1.70 208
  -5   1  10   22.10    2.20  62
  -5   1  10   25.70    2.10 248
  -5  -1  10   23.00    2.30  47
  -5  -1  10   26.60    1.90 181
  -5  -1  10   26.40    1.90 222
   5  -1 -10   23.90    1.90  76
   5  -1 -10   24.60    1.90 233
   5   1  -9  745.20   27.00  58
   5   1  -9  776.50   27.10 165
   5   1  -9  777.70   27.60 207
  -5   1   9  794.00   28.80  60
  -5   1   9  752.80   29.10 249
  -5  -1   9  749.20   27.90  45
  -5  -1   9  753.30   26.30 178
  -5  -1   9  711.50   27.80 221
   5  -1  -9  733.10   26.80  74
   5  -1  -9  837.90   30.60 180
   5  -1  -9  762.30   26.20 234
   5   1  -8   11.50    1.30  55
   5   1  -8   11.30    1.40 162
   5   1  -8   10.40    1.10 205
  -5   1   8   10.60    1.30  59
  -5   1   8   12.20    1.30 249
  -5  -1   8    9.10    1.30  42
  -5  -1   8   11.00    1.30 175
  -5  -1   8   12.20    1.10 219
   5  -1  -8   10.50    1.20  72
   5  -1  -8    8.50    1.20 179
   5  -1  -8    9.50    1.10 235
   5   1  -7  180.20    7.50  52
   5   1  -7  186.40    7.10 160
   5   1  -7  175.30    7.50 203
  -5   1   7  183.00    7.40  57
  -5   1   7  181.50    8.20 251
  -5  -1   7  174.90    7.50  40
  -5  -1   7  157.80    7.20 172
  -5  -1   7  174.80    7.50 217
   5  -1  -7  176.80    7.50  70
   5  -1  -7  188.20    7.70 177
   5  -1  -7  181.30    7.30 236
   5   1  -6  442.90   16.50  48
   5   1  -6  445.30   15.70 157
   5   1  -6  449.30   15.50 201
  -5   1   6  437.60   16.20  55
  -5   1   6  429.30   17.00 252
  -5  -1   6  459.90   16.30  37
  -5  -1   6  430.20   16.40 168
  -5  -1   6  433.90   16.60 215
   5  -1  -6  436.20   17.10  68
   5  -1  -6  452.50   16.40 175
   5  -1  -6  457.70   16.80 237
   5   1  -5  194.30    8.30  45
   5   1  -5  209.10    8.60 154
   5   1  -5  203.00    7.50 198
  -5   1   5  204.40    8.70  52
  -5   1   5  196.30    8.30 254
  -5  -1   5  202.60    7.90  34
  -5  -1   5  181.70    8.40 165
  -5  -1   5  181.50    7.70 212
   5  -1  -5  220.50    8.50  65
   5  -1  -5  203.10    7.50 172
   5  -1  -5  200.10    8.60 239
   5   1  -4  150.70    6.40  41
   5   1  -4  157.30    6.30 150
   5   1  -4  155.80    6.00 195
  -5   1   4  157.80    6.60  49
  -5   1   4  146.90    6.30 257
  -5  -1   4  159.40    6.70  30
  -5  -1   4  158.60    7.00 161
  -5  -1   4  148.50    6.20 209
   5  -1  -4  154.20    6.40  62
   5  -1  -4  155.60    7.50 169
   5  -1  -4  159.10    6.90 241
   5   1  -3    0.20    0.70  37
   5   1  -3    1.10    1.00 147
   5   1  -3    0.30    0.60 190
  -5   1   3    0.00    0.60  44
  -5   1   3    0.00    0.60 179
  -5   1   3    0.50    0.50 261
  -5  -1   3    1.40    1.00  27
  -5  -1   3    0.60    0.70 157
  -5  -1   3    1.20    0.60 205
   5  -1  -3    1.00    0.60  59
   5  -1  -3    0.10    0.60 164
   5  -1  -3    0.90    0.60 243
   5   1  -2   57.90    3.10  33
   5   1  -2   55.50    3.00 143
   5   1  -2   56.30    2.60 185
  -5   1   2   60.90    2.80  39
  -5   1   2   59.10    2.90 175
  -5  -1   2   55.00    3.00  23
  -5  -1   2   62.70    3.20 153
  -5  -1   2   58.50    2.70 201
   5  -1  -2   53.90    3.00  55
   5  -1  -2   57.00    2.60 159
   5  -1  -2   59.60    2.60 245
   5   1  -1    6.40    1.40  29
   5   1  -1    6.00    1.50 139
  -5   1   1    7.90    0.90  33
  -5   1   1    5.40    0.70 170
  -5  -1   1    4.90    1.00  19
  -5  -1   1    6.80    1.00 149
  -5  -1   1    5.40    1.00 196
   5  -1  -1    4.40    0.70  50
   5  -1  -1    4.40    0.70 153
   5  -1  -1    4.50    0.60 249
   5   1   0  312.30   12.90  26
   5   1   0  319.80   11.90 135
  -5   1   0  318.00   11.20  26
  -5   1   0  304.30   12.40 165
  -5  -1   0  320.20   12.50  15
  -5  -1   0  315.20   12.80 146
  -5  -1   0  313.50   11.90 191
   5  -1   0  329.40   12.20  45
   5  -1   0  313.50   11.30 146
   5  -1   0  309.90   11.60 254
   5   1   1   97.90    4.70  22
   5   1   1   90.90    4.20 131
  -5   1  -1   91.10    3.80 159
  -5  -1  -1  107.20    4.50  11
  -5  -1  -1   88.90    4.70 142
  -5  -1  -1   89.90    4.00 184
   5  -1   1  103.20    4.10  39
   5  -1   1   93.60    3.90 139
   5  -1   1   97.20    3.40 183
   5  -1   1   90.90    3.80 262
   5   1   2  140.50    6.70  19
   5   1   2  156.70    6.60 127
  -5   1  -2  155.20    6.30  11
  -5   1  -2  134.40    5.70 153
  -5  -1  -2  154.20    6.70   7
  -5  -1  -2  136.90    6.60 139
   5  -1   2  141.80    5.70  33
   5  -1   2  154.70    6.00 131
   5  -1   2  148.50    5.40 199
   5   1   3  185.70    8.40  16
   5   1   3  193.50    8.20 123
  -5   1  -3  183.90    6.80   4
  -5  -1  -3  190.20    8.10   3
  -5  -1  -3  177.30    8.20 136
   5  -1   3  183.60    7.50  27
   5  -1   3  181.10    7.00 124
   5  -1   3  185.30    7.00 211
   5   1   4   67.00    3.50  13
   5   1   4   70.40    3.80 120
  -5   1  -4   58.10    3.00 142
  -5  -1  -4   61.90    3.50 133
  -5  -1  -4   66.60    3.10 260
   5  -1   4   65.90    3.00  22
   5  -1   4   69.70    3.20 219
   5   1   5    0.30    1.30  11
   5   1   5   -0.20    1.20 117
  -5   1  -5    0.30    0.40 137
  -5   1  -5    1.30    0.40 185
  -5  -1  -5    3.30    1.20 131
  -5  -1  -5    1.70    0.90 254
   5  -1   5    1.50    0.80  17
   5  -1   5    1.40    0.70 112
   5  -1   5    1.40    0.40 225
   5   1   6   38.10    2.90   9
   5   1   6   41.30    2.90 114
  -5   1  -6   37.20    2.30 133
  -5   1  -6   34.60    1.90 191
  -5  -1  -6   35.80    2.50 129
  -5  -1  -6   37.60    2.40 250
   5  -1   6   38.50    2.20  13
   5  -1   6   40.60    2.30 108
   5  -1   6   38.40    2.20 228
   5   1   7   85.10    4.70   7
   5   1   7   92.50    5.00 111
  -5   1  -7   80.10    4.20 130
  -5   1  -7   87.10    3.80 196
  -5  -1  -7   91.30    4.90 127
  -5  -1  -7   95.30    4.50 246
   5  -1   7   86.20    4.00  10
   5  -1   7   87.60    4.40 103
   5  -1   7   88.60    4.50 231
   5   1   8  216.10    9.20   5
   5   1   8  213.70    9.70 108
  -5   1  -8  194.30    9.20 127
  -5   1  -8  208.20    8.20 199
  -5  -1  -8  201.70    8.90 125
  -5  -1  -8  230.20    9.60 243
   5  -1   8  204.60    9.40   7
   5  -1   8  210.30    8.90 100
   5  -1   8  219.90    9.30 233
   5   1   9   -0.30    1.10   4
   5   1   9    0.10    1.00 106
  -5   1  -9    0.60    0.80 125
  -5   1  -9    0.90    0.60 201
  -5  -1  -9    1.80    1.00 124
  -5  -1  -9    0.70    0.60 240
   5  -1   9    0.00    0.60  97
   5  -1   9    0.20    0.50 235
  -5   1 -10    3.00    0.80 123
  -5   1 -10    6.60    1.00 203
  -5  -1 -10    1.00    1.30 123
  -5  -1 -10    6.80    1.00 237
   5  -1  10    6.20    1.10   3
   5  -1  10    3.10    1.00  94
   5  -1  10    6.20    1.00 236
   5   1  11    1.80    1.20   2
  -5   1 -11    0.90    0.90 122
  -5   1 -11    0.40    0.70 204
  -5  -1 -11    2.80    1.20 122
  -5  -1 -11    2.50    0.90 235
   5  -1  11    2.70    1.20   2
   5  -1  11    1.60    0.80 237
   5   1  12    3.20    1.40   1
  -5   1 -12    3.60    1.20 120
  -5   1 -12    1.90    0.80 205
  -5  -1 -12    2.30    1.10 121
  -5  -1 -12    3.40    0.90 233
   5  -1  12   -1.10    1.30  90
   5  -1  12    1.90    0.90 238
   5   1  13   50.70    3.00 263
  -5   1 -13   57.70    3.70 119
  -5   1 -13   57.80    3.50 205
  -5  -1 -13   53.90    3.90 120
  -5  -1 -13   58.90    3.50 232
   5  -1  13   59.60    4.30 240
   5   1  14  119.70    5.90 262
  -5   1 -14  125.00    7.50 119
  -5   1 -14  142.50    6.90 206
  -5  -1 -14  126.10    7.20 120
  -5  -1 -14  122.70    6.20 230
   5  -1  14  129.00    7.50 241
   5   1  15   16.10    2.10 262
  -5   1 -15   17.90    1.80 206
  -5  -1 -15   12.40    1.80 229
   5  -1  15   19.70    2.30 242
   5   1  16    1.70    1.70 261
  -5   1 -16    2.60    1.10 118
  -5   1 -16    0.90    1.00 206
  -5  -1 -16    0.80    1.30 119
  -5  -1 -16   -0.50    1.00 227
   5  -1  16    3.80    1.50 243
   5   1  17   51.30    3.70 261
  -5   1 -17   58.90    4.10 118
  -5   1 -17   44.80    3.50 206
  -5  -1 -17   55.70    4.70 119
   5  -1  17   50.10    5.10 244
   5   1  18   19.70    2.20 261
  -5   1 -18   20.90    2.60 117
  -5  -1 -18   17.40    3.00 119
   5  -1  18   17.60    2.50 244
   5   1  19   39.50    3.40 261
  -5   1 -19   35.90    3.50 117
  -5  -1 -19   45.00    4.10 118
   5  -1  19   37.50    3.40 245
   5   1  20   23.40    2.70 261
  -5   1 -20   25.40    2.80 117
  -5  -1 -20   34.20    3.80 118
   5  -1  20   28.20    3.00 246
   5   1  21    1.00    2.00 261
  -5   1 -21    1.60    1.90 117
  -5  -1 -21    3.00    2.40 119
   5  -1  21    4.70    1.90 247
   5   1  22    4.20    2.20 261
  -5   1 -22    5.40    2.20 118
  -5  -1 -22    6.10    2.80 119
   5  -1  22    6.50    2.10 248
   5   1  23    5.90    2.30 262
  -5   1 -23    8.80    2.00 118
  -5  -1 -23    9.00    2.30 119
   5  -1  23    8.90    2.40 249
   5   1  24   -1.10    1.50 262
  -5   1 -24    1.20    1.60 118
  -5  -1 -24    3.60    2.00 119
   5  -1  24    1.70    2.00 250
   5   1  25    5.90    2.70 262
  -5   1 -25   -5.40    2.20 118
  -5  -1 -25   -1.30    2.00 119
  -5   1 -26    3.20    2.70 119
  -5  -1 -26    3.30    3.30 119
   5   2 -30    6.30    2.50  92
  -5   2  30    6.20    2.90 258
  -5  -2  30    8.00    2.50 239
   5   2 -29   -1.90    2.70  91
  -5   2  29    1.00    2.70 257
  -5  -2  29    2.00    2.00 238
   5  -2 -29    7.20    2.70 100
   5   2 -28   11.40    2.50  89
  -5   2  28    8.80    2.50 257
  -5  -2  28    8.10    2.20 237
   5  -2 -28   14.60    3.10  99
   5   2 -27    6.30    2.20  88
  -5   2  27    6.10    2.10 257
  -5  -2  27    1.60    1.70 236
   5  -2 -27    3.20    3.00  98
   5   2 -26   25.20    3.70  87
  -5   2  26   27.10    3.80 256
  -5  -2  26   33.30    3.30 235
   5  -2 -26   32.20    4.40  98
   5   2 -25    0.00    1.40  85
  -5   2  25   -0.60    1.40 256
  -5  -2  25    1.10    1.40 234
   5  -2 -25   -1.50    1.70  97
   5   2 -24   -0.30    1.40  84
  -5   2  24   -1.10    1.20 256
  -5  -2  24   -0.60    1.20 233
   5  -2 -24    1.50    1.90  96
   5   2 -23    4.20    2.10  82
  -5   2  23    9.60    1.80 256
  -5  -2  23    8.10    1.70 232
   5  -2 -23    8.60    2.50  95
   5   2 -22    1.30    1.40  81
  -5   2  22    1.00    1.70 256
  -5  -2  22    0.30    1.40 231
   5  -2 -22    2.10    2.20  95
   5   2 -21    2.00    1.40  79
  -5   2  21    3.70    1.80 256
  -5  -2  21    3.10    1.80 230
   5  -2 -21    4.00    1.50  94
   5   2 -20   84.10    5.40  78
  -5   2  20   78.00    5.60 255
  -5  -2  20   77.00    5.40 228
   5  -2 -20   76.20    5.90  93
   5   2 -19   74.50    5.00  76
   5   2 -19   82.00    6.00 169
  -5   2  19   85.80    5.80 255
  -5  -2  19   76.30    5.20 227
   5  -2 -19   89.80    6.10  92
   5   2 -18    3.00    1.30  74
   5   2 -18    1.10    1.20 168
  -5   2  18    2.90    1.60 256
  -5  -2  18    4.00    1.40 226
   5  -2 -18    1.90    1.70  92
   5   2 -17   20.30    2.30  72
   5   2 -17   26.10    3.00 167
  -5   2  17   34.40    3.00 256
  -5  -2  17   32.50    2.80 225
   5  -2 -17   22.30    2.30  91
   5   2 -16   20.30    2.30  70
   5   2 -16   11.80    2.10 167
  -5   2  16   21.10    2.00 256
  -5  -2  16   21.40    2.30 223
   5  -2 -16   23.90    2.40  90
   5   2 -15   24.80    2.40  68
   5   2 -15   14.60    2.20 166
  -5   2  15   10.80    2.50  69
  -5   2  15   23.30    2.20 256
  -5  -2  15   22.40    2.10 222
   5  -2 -15   18.20    2.10  89
   5   2 -14   21.60    2.00  66
   5   2 -14   22.30    2.50 164
  -5   2  14   21.90    2.70  68
  -5   2  14   31.60    2.70 257
  -5  -2  14   23.60    2.30 220
   5   2 -13   10.20    1.70  64
   5   2 -13    7.40    1.40 163
  -5   2  13    8.10    1.90  68
  -5   2  13   10.20    1.40 257
  -5  -2  13    8.00    1.50 219
   5  -2 -13    6.30    1.60  87
   5   2 -12   31.80    2.20  61
   5   2 -12   31.30    2.60 162
   5   2 -12   19.70    2.30 199
  -5   2  12   27.00    2.50  68
  -5   2  12   38.20    2.70 258
  -5  -2  12   31.60    2.40 181
  -5  -2  12   33.00    2.30 217
   5  -2 -12   30.70    2.70  87
   5  -2 -12   29.20    2.60 240
   5   2 -11  231.90    9.50  58
   5   2 -11  241.90   10.40 160
   5   2 -11  238.20   10.50 198
  -5   2  11  257.10   10.90  68
  -5   2  11  237.80   10.40 259
  -5  -2  11  239.60   11.30  40
  -5  -2  11  223.10    9.70 178
  -5  -2  11  248.80    9.90 215
   5  -2 -11  231.20   10.50  86
   5  -2 -11  231.90   13.30 241
   5   2 -10   36.70    2.70  56
   5   2 -10   28.10    2.40 158
   5   2 -10   26.50    2.10 197
  -5   2  10   35.80    2.60  67
  -5   2  10   26.00    2.10 260
  -5  -2  10   33.50    2.70  38
  -5  -2  10   29.00    2.50 176
  -5  -2  10   29.60    2.20 213
   5  -2 -10   34.20    2.30  85
   5  -2 -10   33.20    2.50 243
   5   2  -9    9.30    1.70  53
   5   2  -9    9.30    1.40 156
   5   2  -9    9.00    1.50 195
  -5   2   9   11.00    1.50  66
  -5   2   9   12.80    1.70 261
  -5  -2   9    9.00    1.30  36
  -5  -2   9   12.20    1.60 173
  -5  -2   9   15.10    1.80 211
   5  -2  -9   15.20    1.50  84
   5  -2  -9   14.40    1.50 244
   5   2  -8   64.90    4.00  49
   5   2  -8   66.20    3.60 154
   5   2  -8   55.40    3.60 194
  -5   2   8   65.50    3.60  65
  -5   2   8   64.70    3.60 263
  -5  -2   8   66.30    3.70  34
  -5  -2   8   73.20    4.40 169
  -5  -2   8   58.20    3.40 209
   5  -2  -8   66.80    3.60  83
   5  -2  -8   64.30    4.00 246
   5   2  -7   27.00    2.10  46
   5   2  -7   26.50    1.90 151
   5   2  -7   22.00    2.00 192
  -5   2   7   23.20    1.80  64
  -5  -2   7   21.50    1.90  31
  -5  -2   7   23.50    2.00 166
  -5  -2   7   23.80    1.80 207
   5  -2  -7   22.60    1.80  82
   5  -2  -7   25.20    1.90 248
   5   2  -6    2.80    0.90  43
   5   2  -6   -0.70    1.10 149
   5   2  -6    1.80    0.80 189
  -5   2   6    3.70    0.90  62
  -5  -2   6   -0.20    1.00  29
  -5  -2   6    1.60    0.90 163
  -5  -2   6    2.00    0.70 204
   5  -2  -6    2.00    0.80  81
   5  -2  -6    1.20    0.90 250
   5   2  -5   11.20    1.60  40
   5   2  -5    8.00    1.40 146
   5   2  -5    4.60    1.30 186
  -5   2   5    9.00    1.00  60
  -5  -2   5   13.20    1.60  26
  -5  -2   5   12.20    1.60 160
  -5  -2   5    7.90    1.20 201
   5  -2  -5   11.60    1.20  79
   5  -2  -5    7.50    1.10 180
   5  -2  -5   11.40    1.30 253
   5   2  -4   13.00    1.50  36
   5   2  -4   10.90    1.70 143
   5   2  -4   11.40    1.20 183
  -5   2   4   13.70    1.20  57
  -5  -2   4   15.80    1.70  23
  -5  -2   4   12.70    1.30 156
  -5  -2   4   13.40    1.40 198
   5  -2  -4   13.80    1.20  78
   5  -2  -4   14.20    1.30 177
   5  -2  -4   16.70    1.50 255
   5   2  -3  142.70    6.70  33
   5   2  -3  147.00    6.80 140
  -5   2   3  144.90    5.90  54
  -5  -2   3  140.30    7.30  20
  -5  -2   3  132.60    6.60 153
  -5  -2   3  138.10    5.60 195
   5  -2  -3  142.30    6.00  76
   5  -2  -3  138.20    5.70 174
   5  -2  -3  127.40    6.10 258
   5   2  -2    8.30    1.50  29
   5   2  -2    5.80    1.40 136
  -5   2   2    6.80    0.90  49
  -5  -2   2    6.70    1.40  16
  -5  -2   2    7.00    1.30 149
  -5  -2   2    8.70    1.20 192
   5  -2  -2    6.80    0.80  75
   5  -2  -2    3.90    0.60 169
   5  -2  -2    5.90    1.00 262
   5   2  -1  104.70    5.50  26
   5   2  -1  109.90    4.90 133
  -5   2   1  103.70    5.00  43
  -5  -2   1  111.10    5.40  13
  -5  -2   1  103.60    5.40 146
  -5  -2   1   95.70    4.30 188
   5  -2  -1  104.70    4.50  72
   5  -2  -1  107.10    4.90 163
   5   2   0   55.30    3.70  23
   5   2   0   56.50    4.50 130
  -5  -2   0   59.20    3.40  10
  -5  -2   0   54.10    3.20 143
  -5  -2   0   54.40    2.90 184
   5  -2   0   57.90    2.90  69
   5  -2   0   54.00    2.60 154
   5   2   1  250.80   10.60  20
   5   2   1  240.70   11.40 127
  -5  -2  -1  259.30   12.30   7
  -5  -2  -1  248.10   11.30 140
   5  -2   1  285.90   10.30  65
   5   2   2  602.50   24.50  18
   5   2   2  591.30   22.90 124
  -5   2  -2  578.40   20.40 180
  -5  -2  -2  591.40   25.10   4
  -5  -2  -2  608.30   24.00 138
   5  -2   2  633.60   20.60  60
   5  -2   2  550.90   20.70 185
   5   2   3   70.70    4.00  15
   5   2   3   76.50    4.90 121
  -5   2  -3   66.20    3.10 172
  -5  -2  -3   75.20    4.60   1
  -5  -2  -3   68.10    4.10 135
   5  -2   3   76.50    3.20  52
   5  -2   3   68.00    2.90 117
   5  -2   3   72.20    3.70 192
   5   2   4   43.00    3.00  13
   5   2   4   43.30    3.30 118
  -5   2  -4   33.10    1.80 163
  -5  -2  -4   33.30    2.60 133
   5  -2   4   36.60    2.00  43
   5  -2   4   43.00    2.60 106
   5  -2   4   35.30    2.40 197
   5   2   5  115.30    5.80  11
   5   2   5  119.10    6.00 116
  -5   2  -5  102.20    4.50 154
  -5  -2  -5  118.10    6.50 131
   5  -2   5  113.90    4.90  34
   5  -2   5  117.70    4.90 203
   5   2   6   47.50    3.40   9
   5   2   6   50.40    3.50 113
  -5   2  -6   41.40    2.50 146
  -5  -2  -6   42.90    2.90 129
  -5  -2  -6   38.30    2.70 261
   5  -2   6   47.50    2.10  26
   5  -2   6   44.50    2.20 208
   5   2   7    0.40    1.10   8
   5   2   7    4.90    1.40 111
  -5   2  -7    3.40    0.60 139
  -5  -2  -7    3.10    1.20 128
  -5  -2  -7    2.30    1.10 257
   5  -2   7    2.80    0.70 212
   5   2   8  120.20    6.60   6
   5   2   8  111.70    6.80 109
  -5   2  -8  117.00    4.90 184
  -5  -2  -8  110.60    5.90 126
  -5  -2  -8  124.80    6.50 254
   5  -2   8  123.30    5.70  14
   5  -2   8  121.30    5.80  86
   5  -2   8  129.30    6.00 216
   5   2   9   45.20    3.20   5
  -5   2  -9   41.80    3.10 187
  -5  -2  -9   47.20    3.20 125
  -5  -2  -9   46.40    3.30 251
   5  -2   9   47.60    3.00  84
   5  -2   9   45.40    2.60 219
   5   2  10  236.70   11.10   4
  -5   2 -10  243.80   11.00 189
  -5  -2 -10  243.30   12.00 124
  -5  -2 -10  243.80   11.60 248
   5  -2  10  245.10   11.50  82
   5  -2  10  255.00   11.80 222
   5   2  11   18.70    2.30   3
  -5   2 -11   13.40    1.50 125
  -5   2 -11   16.80    1.80 190
  -5  -2 -11   16.10    2.00 123
  -5  -2 -11   19.30    2.00 246
   5  -2  11   17.80    1.70   5
   5  -2  11   16.80    1.40  81
   5  -2  11   16.00    1.50 224
   5   2  12   65.20    5.00   3
  -5   2 -12   72.80    4.60 123
  -5   2 -12   70.40    4.90 192
  -5  -2 -12   65.50    4.80 123
  -5  -2 -12   74.30    4.50 244
   5  -2  12   63.90    4.10  79
   5  -2  12   73.90    4.30 226
   5   2  13   25.40    3.20   2
  -5   2 -13   21.90    2.20 122
  -5   2 -13   25.20    2.70 193
  -5  -2 -13   26.30    3.00 122
  -5  -2 -13   25.90    2.50 241
   5  -2  13   23.00    2.20   2
   5  -2  13   18.80    1.90  78
   5  -2  13   27.70    2.30 228
   5   2  14   95.50    7.00   1
  -5   2 -14  114.00    6.10 120
  -5   2 -14  117.60    6.00 194
  -5  -2 -14  112.80    7.40 121
  -5  -2 -14  105.80    6.30 239
   5  -2  14  114.30    6.90 230
   5   2  15   83.60    6.40   1
  -5   2 -15   87.60    6.10 120
  -5   2 -15   88.10    5.60 195
  -5  -2 -15   93.40    6.40 121
   5  -2  15   94.90    5.90 232
  -5   2 -16   -2.50    1.40 196
  -5  -2 -16   -0.50    2.00 121
   5  -2  16    2.30    1.20 233
  -5   2 -17  170.70   10.00 119
   5  -2  17  159.90    9.10 235
  -5   2 -18    1.90    1.40 118
  -5  -2 -18    1.40    1.60 120
   5  -2  18   -0.60    1.30 236
  -5   2 -19   16.10    2.20 118
  -5  -2 -19   13.10    2.50 120
   5  -2  19   11.90    2.00 238
  -5   2 -20    3.10    1.60 118
  -5  -2 -20    5.40    2.10 120
   5  -2  20    2.30    1.60 239
  -5   2 -21   -0.90    1.50 118
  -5  -2 -21   -0.40    1.90 120
   5  -2  21    0.20    1.60 240
  -5   2 -22    1.70    1.70 119
  -5  -2 -22   -1.00    1.90 120
   5  -2  22    0.80    1.70 241
  -5   2 -23   -1.60    1.80 119
  -5  -2 -23    2.10    2.20 120
   5  -2  23    5.00    2.00 243
  -5   2 -24    1.00    1.30 119
  -5  -2 -24    2.00    2.20 120
  -5   2 -25    4.00    2.20 119
  -5  -2 -25    4.00    3.80 120
  -5   2 -26    3.00    2.40 120
  -5  -2 -26    1.60    3.50 121
   5   3 -28   14.60    2.80  88
  -5   3  28   14.10    3.50 262
  -5  -3  28   14.30    3.10 233
   5  -3 -28   16.80    4.20 102
   5   3 -27    3.50    2.60  87
  -5   3  27    7.80    3.00 262
  -5  -3  27    3.20    1.80 232
   5  -3 -27    3.30    2.30 102
   5   3 -26    1.60    1.70  85
  -5   3  26    0.40    1.80 262
  -5  -3  26   -0.50    1.50 231
   5  -3 -26    0.10    2.10 101
   5   3 -25    2.50    2.20  84
  -5   3  25    2.60    1.80 262
  -5  -3  25    1.80    1.40 230
   5  -3 -25    6.00    3.00 101
   5   3 -24    5.70    1.90  82
  -5   3  24    5.30    1.90 262
  -5  -3  24    1.70    2.30 229
   5  -3 -24    1.70    2.10 100
   5   3 -23    0.60    1.90  80
  -5   3  23    0.10    1.30 262
  -5  -3  23    1.70    2.20 227
   5  -3 -23   -0.80    2.40  99
   5   3 -22    2.30    1.90  79
  -5   3  22    7.50    1.90 262
  -5  -3  22    8.90    1.90 226
   5  -3 -22    6.30    2.00  99
   5   3 -21    4.80    1.60  77
  -5   3  21    3.40    1.50 262
  -5  -3  21    5.20    1.60 225
   5  -3 -21    3.80    1.80  98
   5   3 -20    0.60    1.20  75
  -5   3  20    2.30    1.80 262
  -5  -3  20    1.90    1.70 224
   5  -3 -20    1.70    1.50  98
   5   3 -19   26.70    2.90  73
  -5   3  19   20.50    2.70 262
  -5  -3  19   27.50    3.10 222
   5  -3 -19   31.70    3.40  97
   5   3 -18  122.80    7.20  71
   5   3 -18  110.90    7.90 161
  -5   3  18  110.10    6.30 263
  -5  -3  18  123.50    7.90 221
   5  -3 -18  104.10    7.50  97
   5   3 -17   17.40    2.40  69
   5   3 -17   10.80    1.80 160
  -5   3  17   13.60    2.00 263
  -5  -3  17   13.20    2.20 219
   5  -3 -17   12.10    2.20  96
   5   3 -16    2.10    1.10  67
   5   3 -16    0.40    1.10 159
  -5  -3  16    0.80    1.00 218
   5  -3 -16    2.10    1.10  96
   5   3 -15   14.70    1.80  65
   5   3 -15   18.60    2.30 158
  -5  -3  15   13.90    2.10 216
   5  -3 -15   15.40    1.90  95
   5   3 -14    3.30    1.40  62
   5   3 -14    3.00    1.60 156
  -5   3  14    5.20    2.00  71
  -5  -3  14    7.40    1.60 215
   5  -3 -14    5.70    1.50  95
   5   3 -13   23.80    2.30  60
   5   3 -13   27.20    2.60 155
  -5   3  13   27.40    2.90  71
  -5  -3  13   25.90    2.30 180
  -5  -3  13   32.00    2.60 213
   5  -3 -13   23.60    2.60  94
   5   3 -12   62.50    3.80  57
   5   3 -12   57.60    4.10 153
  -5   3  12   54.30    3.90  71
  -5  -3  12   59.70    3.90 177
  -5  -3  12   53.40    3.30 211
   5  -3 -12   55.00    4.20  94
   5   3 -11    0.50    1.20  55
   5   3 -11    0.10    1.40 152
  -5   3  11    0.50    1.00  71
  -5  -3  11   -0.80    1.20 175
  -5  -3  11    1.00    1.20 209
   5  -3 -11   -0.30    0.80  94
   5   3 -10    0.60    0.90  52
   5   3 -10    1.40    1.00 150
  -5   3  10    0.60    0.90  71
  -5  -3  10    0.70    0.90 172
  -5  -3  10    0.30    1.20 207
   5  -3 -10    0.00    1.20  93
   5   3  -9  152.80    7.20  49
   5   3  -9  151.70    7.70 148
  -5   3   9  160.80    7.90  70
  -5  -3   9  148.10    7.50 169
  -5  -3   9  157.00    7.10 205
   5  -3  -9  155.40    8.20  93
   5  -3  -9  141.30    8.50 251
   5   3  -8    4.40    1.20  46
   5   3  -8    9.40    1.80 146
   5   3  -8    1.90    1.10 185
  -5   3   8    5.60    0.90  70
  -5  -3   8    5.30    1.20 166
  -5  -3   8   10.10    1.40 203
   5  -3  -8    8.40    1.20  93
   5  -3  -8    6.70    1.30 253
   5   3  -7   44.90    3.00  43
   5   3  -7   54.00    3.60 143
   5   3  -7   39.20    2.90 183
  -5   3   7   52.40    3.40  69
  -5  -3   7   40.70    3.30  23
  -5  -3   7   47.60    3.10 163
  -5  -3   7   53.80    3.30 201
   5  -3  -7   53.50    3.50  93
   5  -3  -7   48.00    3.40 255
   5   3  -6  104.60    6.30  40
   5   3  -6  125.40    6.80 141
  -5   3   6  119.80    6.50  68
  -5  -3   6  119.20    6.80  21
  -5  -3   6  114.10    6.10 160
  -5  -3   6  121.40    6.00 199
   5  -3  -6  122.00    6.40  93
   5  -3  -6  108.70    6.30 257
   5   3  -5  108.50    5.20  37
   5   3  -5  105.80    5.80 138
  -5   3   5  112.90    5.90  66
  -5  -3   5  109.20    6.20  18
  -5  -3   5  114.00    6.20 157
  -5  -3   5  111.40    5.60 196
   5  -3  -5  111.80    5.60  93
   5  -3  -5   96.00    5.70 259
   5   3  -4   32.40    2.60  34
   5   3  -4   29.50    2.60 136
  -5   3   4   26.20    1.80  64
  -5  -3   4   21.50    2.10  16
  -5  -3   4   24.60    2.10 154
  -5  -3   4   26.90    2.30 194
   5  -3  -4   25.00    2.10 262
   5   3  -3  177.10    8.00  31
   5   3  -3  173.00    8.10 133
  -5   3   3  195.90    8.60  62
  -5  -3   3  177.00    9.60  13
  -5  -3   3  182.70    8.60 151
  -5  -3   3  181.20    8.20 191
   5  -3  -3  175.60    8.10  95
   5   3  -2  140.20    6.50  28
   5   3  -2  137.90    7.00 131
  -5   3   2  143.60    6.00  58
  -5  -3   2  136.20    6.90  11
  -5  -3   2  133.70    7.10 148
  -5  -3   2  143.10    7.30 189
   5  -3  -2  147.60    6.70 178
   5   3  -1   31.00    2.40  25
   5   3  -1   32.90    2.80 128
  -5  -3   1   26.20    2.70   8
  -5  -3   1   36.40    2.60 145
  -5  -3   1   31.30    2.40 186
   5  -3  -1   27.70    1.80  98
   5  -3  -1   27.10    1.50 172
   5   3   0   24.00    2.30  23
   5   3   0   30.80    3.00 126
  -5   3   0   21.00    1.30  44
  -5  -3   0   23.60    2.60   6
  -5  -3   0   33.70    2.80 143
  -5  -3   0   29.60    2.20 183
   5  -3   0   28.70    1.60 164
   5   3   1   21.80    2.20  20
   5   3   1   24.90    2.60 123
  -5   3  -1   22.60    1.20  28
  -5  -3  -1   20.60    2.20   3
  -5  -3  -1   18.30    1.90 140
   5  -3   1   22.80    1.10 110
   5  -3   1   19.50    1.10 148
   5   3   2   72.50    4.40  18
   5   3   2   55.50    4.30 121
  -5  -3  -2   58.20    4.30   1
  -5  -3  -2   68.80    4.40 138
   5  -3   2   67.30    3.90 183
   5   3   3    7.90    1.60  16
   5   3   3    5.80    1.90 118
  -5  -3  -3    6.70    1.40 136
   5  -3   3    6.20    1.30 188
   5   3   4  204.10    9.80  14
   5   3   4  207.80   11.10 116
  -5  -3  -4  222.20   10.80 134
   5  -3   4  202.60    9.70 192
   5   3   5   45.30    3.50  12
   5   3   5   52.20    4.00 114
  -5  -3  -5   49.10    3.90 132
   5  -3   5   54.80    3.70 195
   5   3   6   56.80    3.60  11
   5   3   6   54.40    4.00 112
  -5  -3  -6   62.90    4.50 131
   5  -3   6   64.90    3.60 199
   5   3   7   25.60    3.00   9
  -5  -3  -7   27.90    2.90 129
  -5  -3  -7   26.10    2.40 263
   5  -3   7   31.60    2.20 203
   5   3   8    7.30    1.80   8
  -5  -3  -8    3.90    1.40 128
  -5  -3  -8    8.60    1.70 260
   5  -3   8    8.30    1.20 206
   5   3   9    3.20    1.60   7
  -5  -3  -9    2.70    1.30 127
  -5  -3  -9    5.00    1.60 257
   5  -3   9    1.40    0.90 209
   5   3  10   80.90    5.70   6
  -5   3 -10   77.70    3.10 170
  -5  -3 -10   78.90    6.00 126
  -5  -3 -10   74.20    5.30 255
   5  -3  10   78.40    3.30  24
   5  -3  10   77.40    4.20 212
   5   3  11    0.40    1.50   5
  -5   3 -11    1.00    0.50 175
  -5  -3 -11   -1.10    1.30 125
   5  -3  11    0.40    0.50  55
   5  -3  11    0.70    0.90 215
   5   3  12   19.00    3.80   5
  -5   3 -12   21.10    1.60 132
  -5   3 -12   24.30    1.40 178
  -5   3 -12   15.60    2.20 183
  -5  -3 -12   23.90    3.40 125
   5  -3  12   23.60    1.60  12
   5  -3  12   19.00    1.40  58
   5  -3  12   20.60    2.10 217
   5   3  13   43.60    4.30   4
  -5   3 -13   39.10    2.50 128
  -5   3 -13   47.90    2.40 179
  -5   3 -13   36.60    3.10 184
  -5  -3 -13   48.90    4.20 124
   5  -3  13   40.50    2.60   8
   5  -3  13   35.40    2.20  59
   5  -3  13   52.00    3.40 220
   5   3  14    7.40    2.90   3
  -5   3 -14   -0.20    0.60 180
  -5   3 -14   -0.30    1.60 185
  -5  -3 -14    4.90    2.40 123
   5  -3  14    2.70    1.00 222
   5   3  15   18.90    3.00   3
  -5   3 -15   23.20    1.90 125
  -5  -3 -15   16.80    2.60 123
   5  -3  15   20.50    1.90 224
   5   3  16  228.50   13.50   3
  -5   3 -16  222.90   11.20 123
  -5  -3 -16  219.60   13.10 123
   5  -3  16  237.20   11.60 226
   5   3  17   13.60    4.00   2
  -5   3 -17   19.20    1.90 122
  -5  -3 -17   13.90    2.80 122
   5  -3  17   16.00    2.00 228
   5   3  18   -1.30    2.30   2
  -5   3 -18   -0.50    1.00 122
  -5  -3 -18    0.80    1.80 122
   5  -3  18    0.30    1.40 229
   5   3  19    4.00    2.60   2
  -5   3 -19    1.20    1.10 122
  -5  -3 -19   -1.70    1.90 122
   5  -3  19    2.70    1.50 231
   5   3  20   11.70    3.30   2
  -5   3 -20   16.30    2.20 121
  -5  -3 -20   13.10    2.90 122
   5  -3  20    9.10    2.20 233
   5   3  21    2.70    2.70   2
  -5   3 -21    5.50    1.60 121
  -5  -3 -21    1.00    2.30 122
   5  -3  21    6.70    1.90 234
   5   3  22   27.70    4.80   2
  -5   3 -22   38.70    4.00 121
  -5  -3 -22   40.50    4.50 122
   5  -3  22   34.00    3.80 236
   5   3  23    6.80    3.60   2
  -5   3 -23    3.40    1.70 121
  -5  -3 -23    7.40    2.90 122
   5   3  24    4.10    3.60   2
  -5   3 -24   11.90    2.20 122
  -5  -3 -24   14.70    3.50 122
  -5  -4  27    0.60    2.00 229
   5  -4 -27    1.80    3.70 105
   5   4 -26   12.60    2.40  84
  -5  -4  26   21.20    3.60 228
   5  -4 -26   13.10    3.50 105
   5   4 -25    0.10    2.10  83
  -5  -4  25    1.30    2.70 226
   5  -4 -25    1.60    3.20 105
   5   4 -24    2.30    1.50  81
  -5  -4  24    1.40    2.60 225
   5  -4 -24    0.30    2.10 104
   5   4 -23   19.50    3.00  79
  -5  -4  23   30.90    3.40 224
   5  -4 -23   27.50    3.60 104
   5   4 -22    2.00    1.90  77
  -5  -4  22    1.10    2.20 223
   5   4 -21    5.70    1.90  75
  -5  -4  21   12.60    2.60 221
   5  -4 -21    5.60    2.00 103
   5   4 -20   -0.10    1.70  74
  -5  -4  20    0.10    1.20 220
   5  -4 -20    2.20    2.30 103
   5   4 -19    3.50    1.80  72
  -5  -4  19    4.20    2.00 219
   5  -4 -19    0.50    1.60 102
   5   4 -18    0.60    1.60  69
  -5  -4  18   -1.10    1.30 217
   5  -4 -18    2.20    1.50 102
   5   4 -17   52.00    4.50  67
  -5  -4  17   60.40    4.70 216
   5  -4 -17   44.30    4.10 102
   5   4 -16    3.20    1.20  65
  -5  -4  16    2.00    1.30 214
   5  -4 -16   -1.10    1.80 102
   5   4 -15    3.90    1.50  63
   5   4 -15    5.10    1.90 150
  -5  -4  15    4.90    1.90 212
   5  -4 -15    0.60    1.80 101
   5   4 -14   28.30    2.70  60
   5   4 -14   22.90    2.80 148
  -5   4  14   18.50    2.40  73
  -5  -4  14   32.50    3.00 180
  -5  -4  14   33.40    3.00 211
   5  -4 -14   30.50    3.20 101
   5   4 -13   31.50    2.90  58
   5   4 -13   25.40    2.80 147
  -5   4  13   26.00    3.10  73
  -5  -4  13   29.30    2.80 178
  -5  -4  13   23.20    2.60 209
   5   4 -12    8.70    1.40  55
   5   4 -12   10.80    2.00 145
  -5   4  12   15.10    2.60  73
  -5  -4  12   11.10    1.60 175
  -5  -4  12    9.20    2.20 207
   5  -4 -12    8.20    1.70 101
   5   4 -11   45.80    4.30  52
   5   4 -11   49.00    3.70 144
  -5   4  11   43.70    3.50  73
  -5  -4  11   35.90    3.50 172
  -5  -4  11   52.10    4.10 206
   5  -4 -11   43.90    3.20 102
   5   4 -10    5.10    1.60  50
   5   4 -10    4.80    1.40 142
  -5   4  10    8.20    1.70  73
  -5  -4  10    7.90    1.50 170
  -5  -4  10    9.30    1.60 204
   5  -4 -10    9.60    1.50 102
   5   4  -9   20.80    2.20  47
   5   4  -9   20.00    2.40 140
  -5   4   9   18.80    2.10  73
  -5  -4   9   23.20    2.20 167
  -5  -4   9   22.40    2.50 202
   5  -4  -9   23.70    2.20 102
   5   4  -8   37.00    3.20  44
   5   4  -8   40.00    3.20 138
  -5   4   8   41.90    3.30  72
  -5  -4   8   45.20    3.20 164
  -5  -4   8   38.90    3.40 200
   5  -4  -8   40.90    2.90 103
   5   4  -7  186.50    9.30  41
   5   4  -7  193.30    9.40 136
  -5   4   7  202.90   10.10  72
  -5  -4   7  206.70   10.00 161
  -5  -4   7  205.90   10.50 198
   5  -4  -7  206.80    9.50 103
   5   4  -6   64.60    4.20  39
   5   4  -6   60.50    4.10 134
  -5   4   6   60.30    3.90  71
  -5  -4   6   54.90    4.20 159
  -5  -4   6   63.30    4.70 196
   5  -4  -6   62.60    3.80 104
   5   4  -5    0.80    1.00  36
   5   4  -5    0.90    1.30 132
  -5   4   5    0.70    0.60  70
  -5  -4   5    1.10    1.10 156
  -5  -4   5    2.10    1.20 194
   5  -4  -5    2.60    1.10 106
   5   4  -4   32.40    2.70  33
   5   4  -4   33.80    3.20 130
  -5   4   4   35.50    2.70  69
  -5  -4   4   30.30    2.80 153
  -5  -4   4   38.00    3.20 192
   5  -4  -4   34.40    2.40 107
   5   4  -3   36.70    3.00  31
   5   4  -3   30.00    2.90 128
  -5   4   3   31.30    2.40  67
  -5  -4   3   26.20    2.80 151
  -5  -4   3   26.60    2.90 190
   5  -4  -3   26.60    1.90 110
   5   4  -2   13.50    1.70  28
   5   4  -2    9.90    2.20 126
  -5   4   2   12.00    1.10  64
  -5  -4   2   11.50    1.70 148
  -5  -4   2   11.10    1.80 188
   5   4  -1    0.70    1.60  26
   5   4  -1   -0.50    1.70 123
  -5   4   1   -0.10    0.40  59
  -5  -4   1    1.30    1.60 146
  -5  -4   1   -1.60    1.40 186
   5  -4  -1    0.80    0.60 118
   5  -4  -1    0.60    0.50 179
   5   4   0    2.70    1.70  23
   5   4   0    1.90    1.80 121
  -5   4   0    0.40    0.50   6
  -5   4   0    1.00    0.40  52
  -5  -4   0    1.30    1.50 143
  -5  -4   0    3.90    1.60 184
   5  -4   0    0.30    0.50 126
   5  -4   0    0.70    0.40 172
   5   4   1   28.00    2.60  21
   5   4   1   25.30    3.00 119
  -5  -4  -1   26.70    2.60 141
   5   4   2   45.90    3.50  19
   5   4   2   55.10    4.40 117
  -5  -4  -2   50.50    4.00 139
   5  -4   2   44.20    2.80 184
   5   4   3    1.40    1.70  17
   5   4   3    0.40    2.00 116
  -5  -4  -3    1.30    1.70 137
   5  -4   3    3.90    1.20 187
   5   4   4   15.30    2.10  16
   5   4   4    9.30    3.40 114
  -5  -4  -4   16.40    2.10 136
   5  -4   4   15.50    1.70 190
   5   4   5    7.50    1.70  14
  -5  -4  -5    6.00    1.60 134
   5  -4   5    6.10    1.30 193
   5   4   6    9.90    1.90  13
  -5  -4  -6    7.10    1.70 133
   5  -4   6    5.90    1.20 196
   5   4   7   -0.80    2.00  12
   5  -4   7   -1.70    1.20 199
   5   4   8   39.80    3.60  10
   5  -4   8   38.90    3.00 202
   5   4   9    1.50    2.30   9
   5  -4   9    0.40    1.20 204
   5   4  10    6.00    2.80   8
   5  -4  10   12.50    1.70 207
   5   4  11   92.10    6.70   8
  -5  -4 -11   85.70    6.60 128
   5  -4  11  107.60    6.10 209
   5   4  12    4.30    2.40   7
  -5  -4 -12    8.00    2.20 127
   5  -4  12   11.50    1.90 212
   5   4  13   97.60    7.60   6
   5  -4  13   91.20    5.50 214
   5   4  14   13.50    3.00   6
  -5  -4 -14   18.50    2.80 126
   5  -4  14   19.50    2.20 216
   5   4  15    1.60    3.20   5
   5  -4  15    1.60    1.50 218
   5   4  16    4.00    2.50   5
  -5  -4 -16    6.20    2.50 125
   5  -4  16    3.90    1.70 220
   5   4  17    4.20    3.60   5
  -5  -4 -17    3.50    2.80 125
   5  -4  17    0.90    1.60 222
   5   4  18    0.80    3.80   4
  -5  -4 -18    7.30    3.20 124
   5  -4  18    6.50    1.90 224
   5   4  19    2.40    2.90   4
  -5  -4 -19    6.50    2.60 124
   5  -4  19    5.10    1.60 226
   5   4  20   41.10    5.90   4
  -5  -4 -20   34.90    4.70 124
   5  -4  20   37.90    4.00 228
   5   4  21   18.90    4.00   4
  -5  -4 -21   13.10    3.10 124
   5  -4  21   15.60    2.60 229
   5   4  22   -1.60    3.30   4
  -5  -4 -22   -0.70    2.30 124
   5   4  23    2.10    3.60   4
  -5  -4 -23   -0.70    2.40 124
   5   5 -24   14.10    3.20  81
  -5  -5  24   31.20    4.40 223
   5  -5 -24   12.30    4.20 108
   5   5 -23    0.10    2.10  79
  -5  -5  23   -0.30    2.70 221
   5  -5 -23   -2.20    2.30 108
   5   5 -22    5.10    2.30  77
  -5  -5  22    5.10    2.20 220
   5  -5 -22    5.30    2.70 108
   5   5 -21    2.20    1.50  75
  -5  -5  21    0.40    2.60 219
   5   5 -20   -0.30    1.80  73
  -5  -5  20    1.50    2.30 217
   5  -5 -20   -2.70    2.70 108
   5   5 -19    6.30    2.10  71
  -5  -5  19   12.10    2.30 216
   5  -5 -19    8.20    3.10 107
   5   5 -18    2.20    1.80  69
  -5  -5  18   10.60    2.70 214
   5  -5 -18    6.10    3.00 107
   5   5 -17    6.80    2.10  66
  -5  -5  17    9.00    2.10 213
   5  -5 -17    1.60    2.50 107
   5   5 -16    2.30    1.30  64
  -5  -5  16   -0.30    2.00 211
   5  -5 -16    0.30    2.10 107
   5   5 -15   80.10    5.50  62
  -5  -5  15   84.60    6.00 210
   5  -5 -15   69.30    5.90 108
   5   5 -14    1.80    1.60  59
  -5  -5  14    4.60    1.90 179
  -5  -5  14    6.60    2.30 208
   5   5 -13   39.80    3.50  57
  -5  -5  13   35.20    3.40 177
  -5  -5  13   33.00    3.40 207
   5  -5 -13   29.40    3.40 108
   5   5 -12   -0.60    1.00  54
  -5  -5  12   -0.60    1.60 174
  -5  -5  12    0.00    1.40 205
   5  -5 -12    1.10    1.80 108
   5   5 -11   20.90    2.40  52
  -5  -5  11    9.40    2.30 172
  -5  -5  11   25.10    3.20 204
   5  -5 -11   17.70    2.20 109
   5   5 -10    7.90    1.70  49
   5   5 -10   10.10    2.30 134
  -5  -5  10   12.50    1.80 169
  -5  -5  10    9.60    2.00 202
   5  -5 -10    4.80    1.90 110
   5   5  -9    2.70    1.70  46
  -5   5   9    0.60    1.20  74
  -5  -5   9   -3.50    1.70 166
  -5  -5   9    1.00    1.40 200
   5  -5  -9    0.90    1.50 110
   5   5  -8   30.30    2.70  44
   5   5  -8   19.40    2.30 131
  -5   5   8   25.50    2.70  74
  -5  -5   8   36.40    3.50 164
  -5  -5   8   30.40    3.40 199
   5  -5  -8   26.30    2.70 111
   5   5  -7    8.80    1.50  41
   5   5  -7    6.80    2.20 129
  -5   5   7    6.60    1.30  73
  -5  -5   7    7.90    1.70 161
  -5  -5   7   11.40    2.10 197
   5  -5  -7    9.00    1.80 113
   5   5  -6   28.80    2.60  39
   5   5  -6   13.80    2.50 128
  -5   5   6   20.30    2.10  72
  -5  -5   6   24.00    2.70 159
  -5  -5   6   23.10    2.70 195
   5   5  -5    3.00    1.30  36
   5   5  -5    6.90    1.60 126
  -5   5   5    3.20    1.20  72
  -5  -5   5    2.10    1.40 156
  -5  -5   5    5.90    2.30 193
   5  -5  -5    1.50    0.90 116
   5   5  -4   81.70    5.10  34
   5   5  -4   71.40    5.70 124
  -5   5   4   87.10    4.60  70
  -5  -5   4   89.90    5.60 154
  -5  -5   4   91.20    6.80 192
   5  -5  -4   67.30    4.70 119
   5   5  -3    3.80    1.90  31
   5   5  -3    4.80    2.20 122
  -5   5   3    1.20    0.80   2
  -5   5   3    0.70    0.80  69
  -5  -5   3    2.20    1.90 151
  -5  -5   3    3.00    1.40 190
   5  -5  -3    0.50    0.90 122
   5   5  -2    3.10    1.50  29
   5   5  -2   -1.50    1.80 121
  -5   5   2    3.20    0.80   6
  -5   5   2   -0.20    0.70  66
  -5  -5   2    3.90    1.40 149
  -5  -5   2    1.50    1.50 188
   5  -5  -2    1.60    0.80 126
   5   5  -1    2.20    1.50  27
   5   5  -1    0.80    1.50 119
  -5   5   1    4.50    0.70  12
  -5   5   1    3.50    0.80  63
  -5  -5   1    5.70    1.60 147
  -5  -5   1    3.80    2.10 186
   5  -5  -1    4.80    1.00 132
   5   5   0    5.20    1.60  25
   5   5   0   -0.10    2.10 117
  -5   5   0    3.40    0.70  20
  -5   5   0    3.70    0.60  57
  -5  -5   0    0.70    1.40 145
  -5  -5   0    5.10    2.30 185
   5  -5   0    3.60    0.80 140
   5  -5   0    3.80    0.70 177
   5   5   1   16.90    2.30  23
   5   5   1   10.40    2.90 116
  -5  -5  -1   17.90    2.20 143
  -5  -5  -1   23.10    2.70 183
   5  -5   1   16.10    2.80 183
   5   5   2   43.60    3.40  21
  -5  -5  -2   35.60    3.50 141
   5  -5   2   35.60    3.40 185
   5   5   3   16.10    2.70  20
  -5  -5  -3    8.50    2.30 140
   5  -5   3    7.70    2.00 187
   5   5   4   -0.20    1.50  18
  -5  -5  -4    2.50    1.70 138
   5  -5   4   -1.30    1.20 190
   5   5   5   32.20    3.70  17
  -5  -5  -5   22.60    3.30 137
   5   5   6    2.40    1.80  15
  -5  -5  -6   -0.70    1.50 135
   5  -5   6   -3.30    1.80 195
   5   5   7    5.50    2.00  14
  -5  -5  -7    4.30    1.90 134
   5  -5   7    2.90    1.50 197
   5   5   8    2.70    1.90  13
  -5  -5  -8    2.80    1.80 133
   5  -5   8    2.10    1.70 199
   5   5   9   39.30    4.20  12
  -5  -5  -9   31.50    4.00 132
   5  -5   9   37.20    3.40 202
   5   5  10   -1.40    2.00  11
  -5  -5 -10    2.70    1.70 131
   5  -5  10    1.90    1.30 204
   5   5  11   25.40    3.90  10
  -5  -5 -11   22.00    3.90 130
   5  -5  11   22.20    2.90 206
   5   5  12    6.30    3.20  10
  -5  -5 -12    5.60    2.90 130
   5  -5  12    5.90    2.00 209
   5   5  13   -2.10    2.40   9
  -5  -5 -13    0.60    1.80 129
   5  -5  13    2.40    1.90 211
   5   5  14   10.20    3.80   8
  -5  -5 -14    3.70    3.00 128
   5  -5  14    3.40    2.00 213
   5   5  15   15.50    3.50   8
  -5  -5 -15   14.40    2.80 128
   5  -5  15   12.60    2.40 215
   5   5  16    4.60    4.20   8
  -5  -5 -16   -0.40    3.10 128
   5  -5  16    4.60    2.10 217
   5   5  17    4.40    3.20   7
  -5  -5 -17    5.70    2.70 127
   5  -5  17    6.10    2.20 219
   5   5  18    5.60    3.30   7
  -5  -5 -18    6.10    2.90 127
   5  -5  18    6.80    2.30 220
   5   5  19   15.50    5.50   7
  -5  -5 -19    9.40    4.10 127
   5  -5  19    9.90    2.30 222
   5   5  20    4.20    4.90   6
  -5  -5 -20   14.00    4.20 126
   5   6 -21    2.10    1.70  75
  -5  -6  21    3.70    2.30 217
   5   6 -20    0.20    1.40  73
  -5  -6  20   -2.40    2.80 215
   5   6 -19    2.60    2.10  71
  -5  -6  19    6.70    2.30 214
   5   6 -18   -1.00    1.90  69
  -5  -6  18   -0.80    1.80 213
   5   6 -17    1.40    1.80  66
  -5  -6  17    1.00    2.50 211
   5   6 -16    7.20    1.80  64
  -5  -6  16    7.00    2.20 210
   5   6 -15   -0.50    1.60  62
  -5  -6  15    1.70    2.60 209
   5   6 -14    4.70    1.90  59
  -5  -6  14    6.60    2.10 207
   5   6 -13    8.00    2.00  57
  -5  -6  13    8.80    3.00 206
   5   6 -12    4.20    1.90  54
  -5  -6  12    7.20    2.10 204
   5   6 -11    1.70    1.70  52
  -5  -6  11   10.10    7.30 203
   5   6 -10    2.70    1.80  49
  -5  -6  10    3.10    1.80 201
   5   6  -9   16.30    2.40  47
  -5  -6   9   18.30    3.40 200
   5   6  -8   38.20    3.50  44
  -5  -6   8   34.60    3.90 198
   5   6  -7    0.40    1.80  42
  -5   6   7    0.90    1.20   1
  -5  -6   7    1.00    2.40 197
   5   6  -6   20.00    2.70  40
  -5   6   6   16.10    2.30   3
  -5  -6   6   10.60    2.50 160
  -5  -6   6   22.90    3.20 195
   5   6  -5    0.60    1.80  37
  -5   6   5    1.20    1.10   5
  -5  -6   5   -0.80    1.90 157
  -5  -6   5    1.80    2.50 194
   5   6  -4    7.50    1.80  35
  -5   6   4    5.00    1.30   8
  -5  -6   4    2.80    1.60 155
  -5  -6   4    5.80    2.00 192
   5   6  -3   -1.10    1.40  33
  -5   6   3    0.40    0.80  12
  -5  -6   3    0.00    1.50 153
  -5  -6   3    4.20    2.70 191
   5   6  -2   67.30    4.70  31
  -5   6   2   62.30    4.10  16
  -5  -6   2   55.40    4.50 151
  -5  -6   2   59.40    5.00 189
   5   6  -1    1.10    2.10  29
  -5   6   1    1.00    0.70  22
  -5  -6   1    0.80    1.50 149
  -5  -6   1    3.10    2.60 188
   5   6   0    9.10    2.20  27
  -5   6   0    8.50    0.80  32
  -5  -6   0    6.50    1.80 147
  -5  -6   0    8.40    2.50 186
   5  -6   0    5.60    2.10 183
   5   6   1   22.90    2.70  25
  -5  -6  -1   25.30    3.20 145
  -5  -6  -1   32.20    3.50 185
   5  -6   1   30.30    3.20 185
   5   6   2    2.50    2.20  24
  -5  -6  -2    4.90    2.40 144
  -5  -6  -2    1.10    2.70 183
   5  -6   2    2.30    2.30 187
   5   6   3   -1.90    1.60  22
  -5  -6  -3   -1.00    1.70 142
  -5  -6  -3   -0.90    1.70 182
   5  -6   3    1.00    2.30 189
   5   6   4   -1.70    2.30  21
  -5  -6  -4    2.90    2.60 141
   5  -6   4    1.30    2.30 191
   5   6   5   56.20    4.60  19
  -5  -6  -5   59.50    5.20 139
   5  -6   5   50.20    4.60 193
   5   6   6    9.20    2.60  18
  -5  -6  -6    2.20    2.00 138
   5  -6   6    8.60    2.10 195
   5   6   7    0.90    2.00  17
  -5  -6  -7    0.20    1.90 137
   5  -6   7    5.00    1.90 197
   5   6   8    1.80    2.10  16
  -5  -6  -8   -0.10    1.80 136
   5  -6   8    0.50    1.50 199
   5   6   9    5.20    2.40  15
  -5  -6  -9    2.70    2.20 135
   5  -6   9    4.60    1.90 201
   5   6  10   14.70    3.10  14
  -5  -6 -10   10.60    2.90 134
   5  -6  10   11.90    2.20 203
   5   6  11    6.30    2.80  13
  -5  -6 -11    3.70    2.50 133
   5  -6  11    3.40    1.70 205
   5   6  12    6.30    3.70  13
  -5  -6 -12    0.40    3.30 133
   5  -6  12    0.10    1.60 207
   5   6  13    0.70    2.60  12
  -5  -6 -13    1.00    2.40 132
   5  -6  13   -0.60    2.30 209
   5   6  14    5.30    4.00  11
  -5  -6 -14    2.30    3.50 131
   5  -6  14    1.80    2.20 211
   5   6  15   16.80    4.10  11
  -5  -6 -15   20.10    4.20 131
   5  -6  15   25.70    3.50 213
   5   6  16   11.70    5.40  10
  -5  -6 -16    8.70    4.30 130
   5  -6  16    8.40    2.60 214
   5   7 -15    9.10    2.30  63
  -5  -7  15    7.90    2.80 208
   5   7 -14   -1.40    1.90  60
  -5  -7  14    1.70    3.10 207
   5   7 -13    1.10    1.90  58
  -5   7  13   -1.00    1.50   1
  -5  -7  13   -2.10    2.10 205
   5   7 -12    3.30    1.90  55
  -5   7  12   -0.20    2.30   2
  -5  -7  12    4.70    2.40 204
   5   7 -11   -1.50    1.30  53
  -5   7  11    0.60    2.10   3
  -5  -7  11   -3.10    3.00 202
   5   7 -10    1.30    2.00  51
  -5   7  10    0.10    1.30   4
  -5  -7  10   -1.20    2.00 201
   5   7  -9   11.20    2.40  48
  -5   7   9   10.60    2.30   5
  -5  -7   9   11.70    2.70 200
   5   7  -8    0.30    1.90  46
  -5   7   8    4.40    1.60   7
  -5  -7   8   -4.70    3.00 198
   5   7  -7    4.20    2.20  44
  -5   7   7    3.90    1.70   9
  -5  -7   7    2.40    2.10 197
   5   7  -6   -0.50    2.00  41
  -5   7   6    0.60    1.40  11
  -5  -7   6   -0.50    2.00 196
   5   7  -5   11.30    2.10  39
  -5   7   5   17.30    2.20  14
   5   7  -4   16.50    2.50  37
  -5  -7   4   14.80    3.20 193
   5   7  -3   12.30    2.50  35
  -5   7   3   23.80    2.10  21
  -5  -7   3   20.40    3.10 192
   5   7  -2    3.80    1.90  33
  -5  -7   2    5.20    3.30 190
   5  -7  -2    5.50    2.80 182
   5   7  -1    2.60    2.70  31
  -5  -7   1    0.50    2.10 189
   5  -7  -1    0.30    3.50 184
   5   7   0   -0.10    2.50  30
  -5  -7   0   -1.40    2.10 188
   5  -7   0    1.50    3.30 185
   5   7   1    0.10    1.60  28
  -5  -7  -1    0.40    2.20 187
   5  -7   1   -0.80    2.00 187
   5   7   2   12.40    3.20  26
   5  -7   2   12.50    3.40 189
   5   7   3   30.80    3.80  25
   5   7   4    2.00    2.70  24
   5  -7   4    1.10    2.10 192
   5   7   5    1.20    2.00  22
  -5  -7  -5    2.20    2.30 182
   5  -7   5    3.70    3.00 194
   5   7   6    9.00    2.90  21
   5  -7   6    5.50    3.20 196
   5   7   7    3.00    2.50  20
   5  -7   7    4.00    3.20 197
   5   7   8   -1.70    2.40  19
   5  -7   8   -3.30    2.10 199
   5   7   9   22.20    3.70  18
   5  -7   9   28.10    3.70 201
   5   7  10    0.00    2.80  17
   5  -7  10    8.00    3.50 203
   5   7  11    3.50    4.40  16
   5  -7  11    7.80    3.20 204
   6   0 -30    1.10    3.10  93
  -6   0  30    3.70    2.90 248
   6   0 -29   -0.10    3.00  92
  -6   0  29   -2.80    1.70 247
   6   0 -28    2.20    2.80  91
  -6   0  28    4.40    2.50 246
   6   0 -27    1.00    2.90  90
  -6   0  27   -0.10    2.00 246
   6   0 -26   -0.10    1.60  89
  -6   0  26   -1.30    1.40 245
   6   0 -25   -0.70    1.50  88
  -6   0  25    0.90    1.90 244
   6   0 -24   72.50    5.50  87
  -6   0  24   64.90    6.40 244
   6   0 -23    0.40    1.40  86
  -6   0  23    0.10    1.20 243
   6   0 -22   66.50    6.10  85
  -6   0  22  101.30    6.90 242
   6   0 -21    0.50    1.30  83
  -6   0  21   -0.60    1.60 242
   6   0 -20  618.30   26.60  82
  -6   0  20  590.00   24.50 241
   6   0 -19    1.50    1.70  81
  -6   0  19    1.20    1.50 240
   6   0 -18  185.30    9.70  79
  -6   0  18  172.70    9.10 240
   6   0 -17    0.00    1.00  78
  -6   0  17   -0.30    0.80 239
   6   0 -16   41.30    3.10  76
  -6   0  16   28.60    2.80 239
   6   0 -15   -1.10    1.40  75
  -6   0  15    1.60    0.80 238
   6   0 -14   31.90    2.50  73
   6   0 -14   32.00    2.90 175
   6   0 -14   27.80    2.70 219
  -6   0  14   32.50    2.70  55
  -6   0  14   36.50    2.60 237
   6   0 -13   -0.10    0.80  71
   6   0 -13    1.00    1.20 174
   6   0 -13    0.20    0.50 219
  -6   0  13    1.40    1.20  54
  -6   0  13    0.70    0.90 237
   6   0 -12   64.50    3.60  69
   6   0 -12   70.30    4.10 173
   6   0 -12   59.80    3.50 219
  -6   0  12   60.30    3.90  53
  -6   0  12   66.60    3.50 236
   6   0 -11   -0.80    0.80  67
   6   0 -11    0.10    0.80 172
   6   0 -11   -0.20    0.50 219
  -6   0  11    0.40    0.80  52
  -6   0  11   -0.10    0.80 236
   6   0 -10  162.10    6.70  65
   6   0 -10  173.10    7.70 171
   6   0 -10  158.10    6.40 219
  -6   0  10  162.10    8.30  51
  -6   0  10  158.30    7.00 235
   6   0  -9   -1.10    1.00  63
   6   0  -9   -0.20    0.70 169
   6   0  -9    0.20    0.60 218
  -6   0   9    0.60    0.70  49
  -6   0   9   -0.20    0.70 235
   6   0  -8  518.80   18.50  60
   6   0  -8  518.40   20.00 167
   6   0  -8  521.20   17.20 218
  -6   0   8  504.80   18.90  47
  -6   0   8  511.30   17.90 180
  -6   0   8  480.20   18.90 234
   6   0  -7   -0.20    0.90  57
   6   0  -7    2.60    1.20 164
   6   0  -7    0.00    0.50 217
  -6   0   7    0.30    1.00  44
  -6   0   7    1.90    1.10 177
  -6   0   7    0.80    0.70 234
   6   0  -6   22.70    1.80  54
   6   0  -6   19.40    1.60 162
   6   0  -6   18.70    1.40 216
  -6   0   6   20.10    1.60  42
  -6   0   6   19.50    1.80 174
  -6   0   6   20.60    1.40 233
   6   0  -5   -0.20    0.60  51
   6   0  -5    0.40    0.70 159
   6   0  -5    0.90    0.50 214
  -6   0   5    0.90    1.00  39
  -6   0   5    0.20    0.60 171
  -6   0   5    0.00    0.40 233
   6   0  -4   -0.10    0.80  48
   6   0  -4    1.90    1.00 155
   6   0  -4    0.40    0.40 212
  -6   0   4   -0.90    0.90  35
  -6   0   4   -0.20    0.60 168
  -6   0   4    0.10    0.40 233
   6   0  -3    0.10    0.50  44
   6   0  -3    0.50    1.00 152
   6   0  -3   -0.10    0.40 208
  -6   0   3    1.30    0.90  32
  -6   0   3    0.20    0.60 164
  -6   0   3   -0.30    0.30 233
   6   0  -2  564.20   21.10  40
   6   0  -2  557.30   20.00 148
   6   0  -2  530.60   18.40 202
  -6   0   2  538.30   19.40  28
  -6   0   2  523.40   20.30 160
  -6   0   2  505.60   18.40 233
   6   0  -1    5.80    1.30  37
  -6   0   1    3.90    1.10  23
  -6   0   1    3.30    1.10 157
  -6   0   1    2.20    0.40 234
   6   0   0    1.10    0.90  33
   6   0   0    2.40    0.80 139
  -6   0   0    2.00    0.80  19
  -6   0   0    1.70    0.70 153
  -6   0   0    2.00    0.20 237
   6   0   1    0.70    0.70  29
   6   0   1    0.70    0.90 134
  -6   0  -1   -0.10    1.00  14
  -6   0  -1   -0.20    0.60 149
   6   0   2   78.60    4.00  25
   6   0   2   87.00    4.30 130
  -6   0  -2   87.80    3.90  10
  -6   0  -2   88.50    3.90 145
   6   0   3    0.10    0.70  22
   6   0   3    0.60    1.00 126
  -6   0  -3    0.40    0.70 142
   6   0   4  623.40   22.60  19
   6   0   4  657.30   22.90 122
  -6   0  -4  640.90   22.80   2
  -6   0  -4  579.00   23.70 139
  -6   0  -4  664.20   21.10 215
   6   0   5   -0.30    0.80  16
   6   0   5    0.50    0.80 118
  -6   0  -5   -0.60    0.60 136
  -6   0  -5   -0.30    0.20 218
   6   0   6   77.10    4.40  14
   6   0   6   72.20    4.10 114
  -6   0  -6   78.50    4.10 134
  -6   0  -6   80.60    3.10 219
   6   0   7   -0.40    1.10  11
   6   0   7   -0.30    0.80 111
  -6   0  -7   -0.50    1.10 131
  -6   0  -7   -0.50    0.30 219
   6   0   8  426.80   16.10  10
   6   0   8  429.60   19.20 108
   6   0   8  422.60   16.40 261
  -6   0  -8  416.10   17.10 130
  -6   0  -8  451.30   15.40 219
   6   0   9    0.50    1.00   8
   6   0   9    0.60    1.30 105
   6   0   9   -0.30    0.60 259
  -6   0  -9   -0.80    0.70 128
  -6   0  -9   -0.10    0.40 219
   6   0  10  311.20   13.40   7
   6   0  10  302.10   13.20 258
  -6   0 -10  322.60   13.30 127
  -6   0 -10  311.10   12.10 218
   6   0  11   -0.70    1.50   5
   6   0  11    1.30    0.80 257
  -6   0 -11   -0.30    1.20 125
  -6   0 -11   -0.50    0.60 218
   6   0  12   95.60    5.90   4
   6   0  12  100.70    5.50 256
  -6   0 -12  101.40    5.70 124
  -6   0 -12  107.30    5.50 217
   6   0  13    0.20    1.80   3
   6   0  13   -0.50    0.90 256
  -6   0 -13   -0.50    1.30 123
  -6   0 -13    0.10    0.60 217
   6   0  14    0.80    1.40   3
   6   0  14    4.20    1.30 256
  -6   0 -14    2.00    1.10 123
  -6   0 -14    1.50    0.80 216
   6   0  15    0.00    2.00   2
   6   0  15    2.70    1.20 256
  -6   0 -15    1.30    1.10 122
  -6   0 -15    0.00    0.80 216
   6   0  16    0.80    1.50   2
   6   0  16    2.40    1.30 256
  -6   0 -16   -1.00    1.20 122
  -6   0 -16    0.70    0.60 215
   6   0  17   -2.30    2.20   1
   6   0  17    1.20    1.30 256
  -6   0 -17   -0.50    1.70 121
  -6   0 -17   -1.50    1.00 214
   6   0  18   62.50    5.60   1
   6   0  18   49.80    4.20 256
  -6   0 -18   69.30    5.20 121
   6   0  19   -0.90    1.90   1
   6   0  19   -0.20    1.50 256
  -6   0 -19    0.80    1.40 121
   6   0  20   -4.50    1.90   1
   6   0  20   -2.00    1.60 257
  -6   0 -20    1.70    1.50 121
   6   0  21    2.60    2.40   1
   6   0  21    1.00    1.20 257
  -6   0 -21    3.10    1.70 121
   6   0  22   29.10    3.30 257
  -6   0 -22   31.60    3.90 121
   6   0  23   -1.30    1.80 258
  -6   0 -23   -0.10    1.60 121
  -6   0 -24   15.30    3.70 121
  -6   0 -25    2.30    2.80 122
  -6   0 -26    3.60    2.30 122
   6   1 -30   16.30    3.90  91
  -6   1  30   13.20    3.60 252
  -6  -1  30   15.40    3.00 243
   6  -1 -30   14.50    3.50  96
   6   1 -29    8.00    2.60  90
  -6   1  29    7.70    2.70 252
  -6  -1  29    7.70    2.90 242
   6  -1 -29    4.60    2.40  95
   6   1 -28    3.40    2.10  89
  -6   1  28   -1.10    2.40 251
  -6  -1  28   -0.10    2.20 241
   6  -1 -28    4.20    2.40  94
   6   1 -27    8.60    2.40  88
  -6   1  27    3.30    1.90 251
  -6  -1  27    7.10    2.40 241
   6  -1 -27    4.30    2.40  93
   6   1 -26   14.20    3.10  87
  -6   1  26   17.70    3.10 250
  -6  -1  26   18.70    2.90 240
   6  -1 -26   11.90    2.60  92
   6   1 -25    0.10    1.50  85
  -6   1  25    0.10    1.30 250
  -6  -1  25    1.60    1.50 239
   6   1 -24    1.70    1.40  84
  -6   1  24   -1.20    1.70 250
  -6  -1  24    1.70    1.40 238
   6  -1 -24    0.10    2.30  90
   6   1 -23    2.30    2.20  83
  -6   1  23    9.40    1.90 249
  -6  -1  23   16.00    2.20 237
   6  -1 -23   12.00    2.70  89
   6   1 -22   -1.00    1.30  81
  -6   1  22    1.80    1.70 249
  -6  -1  22    0.10    1.10 236
   6  -1 -22   -0.50    2.00  88
   6   1 -21   -1.20    1.30  80
  -6   1  21    0.00    1.60 248
  -6  -1  21   -0.70    1.50 235
   6  -1 -21    3.80    1.60  87
   6   1 -20    2.50    1.40  78
  -6   1  20    0.20    1.00 248
  -6  -1  20    1.90    1.60 234
   6  -1 -20    0.90    1.30  86
   6   1 -19   -0.80    1.10  77
  -6   1  19    1.10    1.20 248
  -6  -1  19    1.20    1.50 233
   6  -1 -19   -1.70    1.20  85
   6   1 -18   20.70    2.30  75
  -6   1  18   20.70    2.40 248
  -6  -1  18   19.10    2.30 232
   6  -1 -18   14.40    2.10  84
   6   1 -17   13.80    2.00  73
  -6   1  17   15.20    2.00 247
  -6  -1  17   16.50    2.20 231
   6  -1 -17   19.00    2.00  83
   6   1 -16    3.10    1.50  72
   6   1 -16    0.70    1.20 171
  -6   1  16    1.00    1.40 247
  -6  -1  16    2.70    1.30 230
   6  -1 -16    1.80    1.50  82
   6   1 -15   85.20    5.10  70
   6   1 -15   83.40    5.40 170
  -6   1  15   86.60    5.00 247
  -6  -1  15   89.60    4.80 229
   6  -1 -15   82.30    5.10  80
   6   1 -14   57.20    4.10  68
   6   1 -14   56.90    3.90 169
  -6   1  14   54.80    4.00  61
  -6   1  14   52.80    3.20 247
  -6  -1  14   55.80    3.40 228
   6  -1 -14   59.50    3.60  79
   6   1 -13   21.70    2.30  66
   6   1 -13   22.30    2.20 168
   6   1 -13   20.40    1.80 209
  -6   1  13   25.60    2.20  60
  -6   1  13   23.70    2.10 247
  -6  -1  13   24.20    1.80 227
   6  -1 -13   20.80    2.20  78
   6  -1 -13   22.40    3.10 180
   6  -1 -13   18.00    2.20 229
   6   1 -12   59.60    3.60  63
   6   1 -12   64.10    4.30 167
   6   1 -12   69.70    3.60 208
  -6   1  12   62.80    3.80  59
  -6   1  12   55.70    3.50 247
  -6  -1  12   54.40    4.10  47
  -6  -1  12   57.20    3.30 226
   6  -1 -12   65.10    3.70  76
   6  -1 -12   58.70    4.40 179
   6  -1 -12   57.10    3.90 229
   6   1 -11    1.10    0.90  61
   6   1 -11    1.10    0.90 165
   6   1 -11    0.80    0.80 208
  -6   1  11    0.90    0.90  58
  -6   1  11    2.10    1.00 248
  -6  -1  11   -0.40    0.80  45
  -6  -1  11    0.10    0.80 181
  -6  -1  11    0.20    0.90 225
   6  -1 -11    1.60    1.10  75
   6  -1 -11    0.40    0.90 178
   6  -1 -11    1.20    0.70 230
   6   1 -10   36.40    2.90  59
   6   1 -10   35.50    2.50 163
   6   1 -10   28.30    2.20 207
  -6   1  10   35.70    2.50  57
  -6   1  10   33.50    2.30 248
  -6  -1  10   32.80    2.70  43
  -6  -1  10   35.90    2.80 179
  -6  -1  10   35.80    2.30 223
   6  -1 -10   32.70    2.40  73
   6  -1 -10   33.70    2.80 177
   6  -1 -10   36.10    2.30 231
   6   1  -9    2.40    0.90  56
   6   1  -9    4.10    1.30 161
   6   1  -9    3.60    1.00 205
  -6   1   9    4.30    1.20  56
  -6   1   9    4.80    1.00 249
  -6  -1   9    4.50    1.30  41
  -6  -1   9    2.70    1.00 176
  -6  -1   9    3.80    0.90 222
   6  -1  -9    1.60    0.80  71
   6  -1  -9    3.50    1.00 176
   6  -1  -9    1.90    0.90 232
   6   1  -8    4.70    0.80  53
   6   1  -8    4.70    1.00 159
   6   1  -8    3.40    0.80 204
  -6   1   8    3.30    0.90  54
  -6   1   8    2.60    0.90 250
  -6  -1   8    6.10    1.10  39
  -6  -1   8    3.40    1.00 173
  -6  -1   8    3.40    0.70 220
   6  -1  -8    4.20    0.80  69
   6  -1  -8    3.90    0.80 174
   6  -1  -8    5.40    1.00 232
   6   1  -7  569.90   21.10  50
   6   1  -7  593.40   21.10 157
   6   1  -7  585.70   20.20 202
  -6   1   7  605.80   23.80  52
  -6   1   7  587.10   21.90 251
  -6  -1   7  577.80   21.50  37
  -6  -1   7  566.20   22.90 170
  -6  -1   7  584.40   22.40 218
   6  -1  -7  578.80   22.40  67
   6  -1  -7  611.20   21.50 172
   6  -1  -7  614.00   21.90 233
   6   1  -6  853.30   30.70  47
   6   1  -6  888.20   31.40 154
   6   1  -6  879.20   30.90 200
  -6   1   6  913.80   32.80  49
  -6   1   6  880.10   32.40 252
  -6  -1   6  912.00   30.80  34
  -6  -1   6  876.90   31.20 167
  -6  -1   6  881.30   31.90 216
   6  -1  -6  878.70   31.80  64
   6  -1  -6  945.60   34.30 169
   6  -1  -6  907.90   32.10 234
   6   1  -5   45.30    3.30  44
   6   1  -5   41.80    3.10 151
   6   1  -5   43.80    2.70 197
  -6   1   5   39.00    2.70  46
  -6   1   5   42.20    2.40 255
  -6  -1   5   42.30    2.60  31
  -6  -1   5   42.30    3.00 164
  -6  -1   5   42.50    3.20 214
   6  -1  -5   45.40    2.50  62
   6  -1  -5   45.50    2.60 166
   6  -1  -5   40.00    2.20 235
   6   1  -4    0.50    1.10  41
   6   1  -4   -0.30    0.70 148
   6   1  -4    0.50    0.50 193
  -6   1   4    0.30    0.50  43
  -6   1   4   -0.40    0.70 179
  -6   1   4   -0.70    0.50 258
  -6  -1   4    0.50    0.80  28
  -6  -1   4    0.20    1.00 161
  -6  -1   4   -0.10    0.40 211
   6  -1  -4   -0.10    0.70  59
   6  -1  -4   -0.50    0.50 163
   6  -1  -4    0.30    0.60 236
   6   1  -3   72.90    3.50  37
   6   1  -3   72.20    3.60 145
   6   1  -3   68.40    3.60 188
  -6   1   3   66.60    3.20  39
  -6   1   3   62.00    3.30 175
  -6   1   3   58.40    2.90 262
  -6  -1   3   69.00    3.80  25
  -6  -1   3   74.70    3.90 157
  -6  -1   3   68.90    3.10 208
   6  -1  -3   76.70    3.90  55
   6  -1  -3   76.70    3.50 159
   6  -1  -3   70.30    3.40 237
   6   1  -2   19.40    1.70  34
   6   1  -2   20.20    1.90 142
   6   1  -2   17.10    1.10 183
  -6   1   2   21.00    1.40  34
  -6   1   2   19.40    1.40 172
  -6  -1   2   18.20    1.70  22
  -6  -1   2   18.00    1.50 154
  -6  -1   2   18.70    1.30 204
   6  -1  -2   18.20    1.40  52
   6  -1  -2   22.30    1.40 154
   6  -1  -2   18.60    1.20 238
   6   1  -1   92.70    5.10  31
   6   1  -1   87.40    4.40 138
  -6   1   1   84.70    3.80  29
  -6   1   1   83.20    3.80 168
  -6  -1   1   84.00    4.20  18
  -6  -1   1   86.60    4.50 151
  -6  -1   1   81.30    3.50 200
   6  -1  -1   86.10    3.80  48
   6  -1  -1   90.20    4.00 149
   6  -1  -1   85.50    3.90 240
   6   1   0  304.60   12.70  27
   6   1   0  287.60   12.30 135
  -6   1   0  289.50   12.30  23
  -6   1   0  291.60   11.70 163
  -6  -1   0  285.80   12.50  15
  -6  -1   0  313.20   13.00 147
  -6  -1   0  289.60   10.90 195
   6  -1   0  310.70   13.40  43
   6  -1   0  310.70   12.10 143
   6  -1   0  284.30   10.80 243
   6   1   1   11.80    1.40  24
   6   1   1   10.30    1.30 131
  -6   1  -1    9.90    1.10  18
  -6   1  -1    7.90    1.00 159
  -6  -1  -1    9.70    1.30  11
  -6  -1  -1    7.70    1.10 144
  -6  -1  -1    8.20    0.80 189
   6  -1   1    9.60    1.00  39
   6  -1   1    7.40    1.10 138
   6  -1   1    7.70    0.50 189
   6  -1   1    7.90    0.50 247
   6   1   2  211.80    8.70  21
   6   1   2  199.40    8.90 128
  -6   1  -2  193.10    8.20  12
  -6   1  -2  182.00    7.60 154
  -6  -1  -2  194.50    8.20   8
  -6  -1  -2  191.80    8.50 141
  -6  -1  -2  192.20    7.70 183
   6  -1   2  201.30    8.30  34
   6  -1   2  193.10    8.70 132
   6  -1   2  206.70    7.00 210
   6  -1   2  180.70    6.90 255
   6   1   3   48.60    2.90  19
   6   1   3   49.20    3.20 124
  -6   1  -3   47.30    2.40   6
  -6   1  -3   48.20    2.60 150
  -6  -1  -3   50.40    3.50   4
  -6  -1  -3   47.60    3.10 139
   6  -1   3   48.00    2.60  30
   6  -1   3   50.40    2.60 126
   6  -1   3   53.80    2.10 224
   6   1   4    1.90    1.50  16
   6   1   4    0.30    0.90 121
  -6   1  -4   -0.70    0.60 146
  -6  -1  -4    0.80    0.90   1
  -6  -1  -4    0.70    1.30 136
  -6  -1  -4    0.50    0.50 259
   6  -1   4    1.40    0.80  26
   6  -1   4    0.50    0.80 120
   6  -1   4    0.20    0.30 230
   6   1   5    1.00    1.00  14
   6   1   5    1.50    1.00 118
  -6   1  -5    0.80    0.80 142
  -6  -1  -5   -0.10    0.90 134
  -6  -1  -5    0.00    0.70 253
   6  -1   5    0.60    0.90  22
   6  -1   5    1.30    0.90 115
   6  -1   5    0.80    0.30 234
   6   1   6  978.80   33.10  12
   6   1   6 1002.50   37.30 115
  -6   1  -6  920.00   33.80 138
  -6   1  -6  902.30   32.70 185
  -6  -1  -6  964.00   36.90 132
  -6  -1  -6 1068.00   36.20 248
   6  -1   6  993.50   35.90  18
   6  -1   6  983.50   34.80 111
   6  -1   6 1021.70   36.30 236
   6   1   7   53.50    3.60  10
   6   1   7   51.80    3.70 112
  -6   1  -7   58.20    3.20 135
  -6   1  -7   52.80    2.60 190
  -6  -1  -7   54.70    3.50 130
  -6  -1  -7   64.70    3.40 244
   6  -1   7   56.60    3.20  15
   6  -1   7   53.20    3.20 107
   6  -1   7   54.40    3.10 237
   6   1   8   85.30    4.40   9
  -6   1  -8   80.40    4.70 132
  -6   1  -8   87.90    3.40 194
  -6  -1  -8   80.70    4.60 129
  -6  -1  -8   87.50    5.10 241
   6  -1   8   82.10    4.50  12
   6  -1   8   81.90    4.40 104
   6  -1   8   87.70    5.10 239
   6   1   9    5.20    1.80   8
  -6   1  -9    4.00    0.80 197
  -6  -1  -9    3.60    1.40 128
  -6  -1  -9    4.20    0.70 238
   6  -1   9    7.00    1.40  10
   6  -1   9    0.80    1.00 100
   6  -1   9    4.90    0.70 240
   6   1  10   15.60    2.40   6
  -6   1 -10   15.70    1.70 128
  -6   1 -10   14.00    1.10 199
  -6  -1 -10   10.40    1.80 126
  -6  -1 -10   12.40    1.30 236
   6  -1  10   10.20    1.70   8
   6  -1  10    9.50    1.50  98
   6  -1  10   13.50    1.20 241
   6   1  11   79.20    4.80   5
  -6   1 -11   75.40    4.10 201
  -6  -1 -11   65.90    4.80 125
  -6  -1 -11   78.00    4.10 234
   6  -1  11   68.90    5.10 242
   6   1  12    2.70    2.00   5
  -6   1 -12    0.30    1.10 126
  -6   1 -12    1.60    0.80 202
  -6  -1 -12    1.40    1.60 125
  -6  -1 -12    2.50    0.90 232
   6  -1  12    0.40    1.30   6
   6  -1  12    2.50    1.00 242
   6   1  13   54.60    4.30   4
  -6   1 -13   69.50    4.30 124
  -6   1 -13   65.20    4.00 203
  -6  -1 -13   63.70    4.80 124
  -6  -1 -13   73.00    3.80 230
   6  -1  13   62.80    4.50   4
   6  -1  13   67.60    4.80 243
   6   1  14    3.20    1.70   3
  -6   1 -14    8.10    1.50 124
  -6   1 -14    1.30    0.70 203
  -6  -1 -14    4.30    1.40 123
  -6  -1 -14    2.50    0.90 229
   6  -1  14    5.20    1.80   4
   6  -1  14    2.70    1.10 244
  -6   1 -15   28.80    3.10 123
  -6   1 -15   32.90    2.50 203
  -6  -1 -15   37.60    3.60 123
  -6  -1 -15   27.50    2.50 227
   6  -1  15   27.90    2.80   3
   6  -1  15   35.40    3.10 245
   6   1  16   -1.80    2.50   2
  -6   1 -16    4.50    1.70 122
  -6   1 -16    2.60    1.20 204
  -6  -1 -16    1.10    1.00 226
   6  -1  16    0.90    1.90   2
   6  -1  16    1.10    1.20 246
   6   1  17   61.70    5.60   2
  -6   1 -17   61.10    4.60 122
  -6  -1 -17   72.00    5.40 122
   6  -1  17   62.70    4.80   2
   6  -1  17   64.30    5.30 247
   6   1  18    0.20    1.90   2
  -6   1 -18    0.50    1.60 122
  -6  -1 -18    0.10    1.30 122
   6  -1  18   -1.10    2.30   2
   6  -1  18    0.40    1.30 247
   6   1  19   13.90    3.60   2
  -6   1 -19   13.30    2.30 121
  -6  -1 -19   19.30    3.10 122
   6  -1  19   17.30    2.40 248
   6   1  20   29.20    4.50   2
  -6   1 -20   42.80    4.20 121
  -6  -1 -20   37.10    4.00 122
   6  -1  20   42.40    3.50 249
   6   1  21    3.30    3.90   1
  -6   1 -21   -0.60    1.90 121
  -6  -1 -21    5.20    2.80 121
   6  -1  21    1.80    1.80 250
   6   1  22   13.20    4.20   2
  -6   1 -22   10.20    2.30 121
  -6  -1 -22    8.30    3.00 122
   6  -1  22    4.40    2.00 250
   6   1  23    1.90    4.20   2
  -6   1 -23    2.40    2.20 121
  -6  -1 -23   -0.20    2.70 122
  -6   1 -24    7.90    3.90 122
  -6  -1 -24    6.80    2.40 122
  -6   1 -25    3.80    1.90 122
  -6  -1 -25    3.20    2.50 122
   6   2 -29   10.00    3.10  88
  -6   2  29    9.10    2.70 257
  -6  -2  29    9.70    2.40 238
   6  -2 -29    5.20    2.60  98
   6   2 -28    2.10    1.90  87
  -6   2  28    1.50    2.00 257
  -6  -2  28    2.00    1.80 237
  -6   2  27   -4.90    2.30 256
  -6  -2  27   -0.70    1.60 236
   6  -2 -27    0.50    2.70  97
   6   2 -26    2.80    2.30  84
  -6   2  26    2.20    1.60 256
  -6  -2  26   -0.20    1.40 235
   6  -2 -26   -2.10    1.80  96
   6   2 -25    0.80    1.50  83
  -6   2  25   -1.10    1.30 256
  -6  -2  25   -0.20    1.40 234
   6  -2 -25   -0.60    1.60  95
   6   2 -24    1.90    2.30  81
  -6   2  24    2.90    4.10 256
  -6  -2  24    0.40    1.30 233
   6  -2 -24    5.00    2.00  94
   6   2 -23    3.20    1.60  80
  -6   2  23    4.50    2.10 255
  -6  -2  23    3.60    1.60 232
   6  -2 -23    2.00    1.70  93
   6   2 -22   10.80    2.40  78
  -6   2  22    7.30    2.20 255
  -6  -2  22    8.80    2.10 231
   6  -2 -22    7.40    2.60  92
   6   2 -21   19.70    2.70  77
  -6   2  21   17.00    2.40 255
  -6  -2  21   18.80    2.60 230
   6  -2 -21   11.40    2.70  92
   6   2 -20    1.20    1.40  75
  -6   2  20   -0.30    1.60 255
  -6  -2  20    1.70    1.70 228
   6  -2 -20    1.10    1.50  91
   6   2 -19   24.30    2.80  73
  -6   2  19   28.20    2.90 255
  -6  -2  19   31.80    3.00 227
   6  -2 -19   25.00    2.90  90
   6   2 -18    4.50    1.80  72
  -6   2  18    7.90    2.00 255
  -6  -2  18    5.50    1.40 226
   6  -2 -18    2.50    1.50  89
   6   2 -17    0.80    1.60  70
   6   2 -17   -1.80    1.30 165
  -6   2  17    3.80    1.70 255
  -6  -2  17    3.60    1.20 225
   6  -2 -17    2.40    1.20  88
   6   2 -16   24.20    2.90  68
   6   2 -16   25.60    2.80 164
  -6   2  16   27.60    2.60 256
  -6  -2  16   29.60    2.80 224
   6  -2 -16   20.90    2.60  87
   6   2 -15    6.20    1.70  66
   6   2 -15    4.20    1.40 163
  -6   2  15    4.10    2.30  65
  -6   2  15    8.40    1.50 256
  -6  -2  15    8.50    1.40 222
   6  -2 -15    4.70    1.60  86
   6   2 -14    5.70    1.60  63
   6   2 -14    6.10    1.40 162
  -6   2  14    6.00    1.90  65
  -6   2  14    7.80    1.70 256
  -6  -2  14    5.00    1.40 221
   6  -2 -14    6.00    1.60  86
   6   2 -13   19.50    1.80  61
   6   2 -13   21.50    2.30 161
  -6   2  13   20.10    2.40  64
  -6   2  13   20.80    1.90 257
  -6  -2  13   20.10    1.80 181
  -6  -2  13   18.50    2.00 219
   6  -2 -13   23.60    2.20  85
   6   2 -12   59.00    3.40  59
   6   2 -12   63.40    3.80 159
  -6   2  12   63.80    4.20  64
  -6   2  12   57.00    3.50 258
  -6  -2  12   47.50    3.30 179
  -6  -2  12   55.30    3.70 218
   6  -2 -12   58.60    3.70  84
   6  -2 -12   48.70    3.60 238
   6   2 -11  130.90    6.30  56
   6   2 -11  119.40    6.20 158
   6   2 -11  112.20    6.10 198
  -6   2  11  127.30    6.90  63
  -6   2  11  120.00    5.90 259
  -6  -2  11  124.80    6.50 176
  -6  -2  11  132.00    6.00 216
   6  -2 -11  137.60    6.70  83
   6  -2 -11  130.40    7.10 239
   6   2 -10   76.40    4.50  54
   6   2 -10   68.30    4.10 156
   6   2 -10   61.80    3.90 196
  -6   2  10   74.80    4.30  62
  -6   2  10   70.10    3.80 260
  -6  -2  10   59.60    4.00  36
  -6  -2  10   73.40    4.20 174
  -6  -2  10   69.80    3.80 214
   6  -2 -10   86.40    5.00  81
   6  -2 -10   64.30    4.60 241
   6   2  -9   22.50    1.90  51
   6   2  -9   21.60    2.20 154
   6   2  -9   20.20    2.10 195
  -6   2   9   23.30    1.80  61
  -6   2   9   22.20    1.80 261
  -6  -2   9   21.80    2.20  34
  -6  -2   9   25.20    2.20 171
  -6  -2   9   24.80    1.90 212
   6  -2  -9   25.90    2.20  80
   6  -2  -9   26.50    2.40 181
   6  -2  -9   21.80    1.90 242
   6   2  -8   11.50    1.40  48
   6   2  -8   10.40    1.50 152
   6   2  -8    6.40    1.20 193
  -6   2   8    8.70    1.40  60
  -6   2   8   10.20    1.40 263
  -6  -2   8    7.30    1.50  32
  -6  -2   8    9.90    1.30 168
  -6  -2   8    9.80    1.20 210
   6  -2  -8   11.40    1.40  79
   6  -2  -8   10.80    1.30 180
   6  -2  -8   11.50    1.50 244
   6   2  -7   43.10    3.00  45
   6   2  -7   50.00    3.60 149
   6   2  -7   47.10    3.40 191
  -6   2   7   48.20    2.50  58
  -6  -2   7   46.50    3.40  29
  -6  -2   7   51.60    3.00 165
  -6  -2   7   48.20    2.80 208
   6  -2  -7   47.50    2.80  78
   6  -2  -7   45.20    3.00 178
   6  -2  -7   50.00    3.30 245
   6   2  -6   83.30    4.50  42
   6   2  -6   77.40    4.40 147
   6   2  -6   79.10    4.10 188
  -6   2   6   84.40    3.70  56
  -6  -2   6   74.70    4.70  27
  -6  -2   6   80.90    4.50 162
  -6  -2   6   79.70    4.30 206
   6  -2  -6   78.50    4.20  76
   6  -2  -6   82.90    4.20 176
   6  -2  -6   80.90    4.40 247
   6   2  -5    0.00    0.90  39
   6   2  -5    1.30    1.40 144
   6   2  -5    0.30    1.00 185
  -6   2   5    0.80    1.00  53
  -6  -2   5    1.50    1.30  24
  -6  -2   5    1.80    0.90 159
  -6  -2   5    0.50    0.60 203
   6  -2  -5    1.50    0.70  75
   6  -2  -5    1.10    0.80 173
   6  -2  -5    1.50    0.80 249
   6   2  -4    0.90    0.90  36
   6   2  -4    1.00    1.30 142
   6   2  -4    0.50    1.00 182
  -6   2   4    0.20    0.70  50
  -6  -2   4    0.00    1.30  22
  -6  -2   4    1.10    0.80 156
  -6  -2   4    0.80    0.60 200
   6  -2  -4    0.10    0.40  73
   6  -2  -4    1.20    0.70 170
   6  -2  -4    0.20    0.80 252
   6   2  -3    2.80    1.50  33
   6   2  -3   -1.10    0.90 139
  -6   2   3    1.80    0.70  46
  -6  -2   3    1.10    1.00  19
  -6  -2   3    2.10    0.90 153
  -6  -2   3    2.30    0.90 197
   6  -2  -3    2.00    0.50  71
   6  -2  -3    1.00    0.70 166
   6  -2  -3    1.50    0.80 254
   6   2  -2   37.60    3.10  30
   6   2  -2   41.80    2.80 136
  -6   2   2   45.90    2.80  41
  -6  -2   2   40.60    3.10  16
  -6  -2   2   36.80    2.90 150
  -6  -2   2   43.30    2.30 194
   6  -2  -2   42.50    2.30  69
   6  -2  -2   39.80    2.30 161
   6  -2  -2   45.10    2.50 257
   6   2  -1  104.50    6.40  28
   6   2  -1  113.80    5.60 133
  -6   2   1  114.70    5.20  35
  -6  -2   1  101.30    5.60  13
  -6  -2   1  104.70    5.90 148
  -6  -2   1  117.20    5.20 191
   6  -2  -1  110.40    5.10  66
   6  -2  -1  108.70    5.20 155
   6  -2  -1  112.30    5.10 261
   6   2   0   22.20    2.10  25
   6   2   0   21.80    2.60 130
  -6   2   0   25.90    1.50  28
  -6  -2   0   25.20    2.50  10
  -6  -2   0   24.20    2.10 145
  -6  -2   0   23.70    1.80 187
   6  -2   0   25.20    1.50  63
   6  -2   0   25.60    1.60 148
   6   2   1   15.40    2.00  22
   6   2   1   13.70    2.00 128
  -6   2  -1   12.00    1.10  20
  -6   2  -1   17.00    1.10 179
  -6  -2  -1   13.70    2.10   8
  -6  -2  -1   15.00    1.90 142
  -6  -2  -1   15.40    1.40 184
   6  -2   1   16.20    1.10  59
   6  -2   1   13.80    1.10 140
   6   2   2  241.10    9.70  20
   6   2   2  214.70   10.60 125
  -6  -2  -2  226.70   11.70   5
  -6  -2  -2  221.40   10.50 140
   6  -2   2  250.50    9.20  54
   6  -2   2  238.20    8.90 131
   6  -2   2  224.80    9.60 187
   6   2   3  424.80   16.70  18
   6   2   3  415.20   18.80 122
  -6   2  -3  401.00   15.40 168
  -6  -2  -3  445.30   20.20   2
  -6  -2  -3  406.80   17.20 138
   6  -2   3  436.60   16.40  48
   6  -2   3  425.50   15.60 122
   6  -2   3  435.50   16.20 194
   6   2   4  186.50    8.00  16
   6   2   4  176.40    9.20 120
  -6   2  -4  168.80    7.20 162
  -6  -2  -4  180.10    8.20 136
   6  -2   4  180.30    8.10  42
   6  -2   4  185.40    7.40 114
   6  -2   4  187.60    8.00 201
   6   2   5    9.70    1.60  14
   6   2   5    8.70    1.70 117
  -6   2  -5   10.20    0.90 156
  -6  -2  -5   12.40    1.70 134
   6  -2   5    9.60    0.90  36
   6  -2   5   10.80    0.90 106
   6  -2   5   10.40    0.90 206
   6   2   6   92.50    5.20  12
   6   2   6   81.60    5.40 115
  -6   2  -6   89.40    4.20 150
  -6  -2  -6   88.50    4.80 132
  -6  -2  -6   94.30    5.20 260
   6  -2   6   93.60    4.80  30
   6  -2   6   91.60    4.20 101
   6  -2   6   97.40    4.20 211
   6   2   7  355.10   15.90  11
  -6  -2  -7  345.60   16.80 131
  -6  -2  -7  377.40   16.60 257
   6  -2   7  382.50   13.80  25
   6  -2   7  366.10   14.90  96
   6  -2   7  380.10   15.30 215
   6   2   8   -0.50    2.30   9
  -6   2  -8    0.60    0.50 141
  -6  -2  -8   -0.80    1.70 129
  -6  -2  -8    0.60    1.10 253
   6  -2   8    0.20    0.60  21
   6  -2   8    0.30    0.60  93
   6  -2   8    0.00    0.60 219
   6   2   9    7.30    1.80   8
  -6   2  -9    9.20    1.00 137
  -6   2  -9    7.90    1.10 183
  -6  -2  -9   14.40    2.00 128
  -6  -2  -9    7.90    1.40 250
   6  -2   9   11.50    1.40  17
   6  -2   9    7.90    1.00  90
   6  -2   9   10.90    1.00 222
   6   2  10  103.00    6.30   7
  -6   2 -10   98.30    5.30 134
  -6   2 -10   90.00    5.10 185
  -6  -2 -10   96.00    6.50 127
  -6  -2 -10  112.80    5.90 247
   6  -2  10   82.80    4.90  14
   6  -2  10   86.40    5.20  87
   6  -2  10  105.70    5.20 225
   6   2  11   15.10    2.80   6
  -6   2 -11   21.60    1.80 131
  -6   2 -11   16.50    1.60 187
  -6  -2 -11   16.00    2.50 126
  -6  -2 -11   18.00    1.90 245
   6  -2  11   15.70    1.70  11
   6  -2  11   13.70    1.50  85
   6  -2  11   17.40    1.50 227
   6   2  12   72.80    5.30   6
  -6   2 -12   66.40    4.10 129
  -6   2 -12   64.00    3.90 189
  -6  -2 -12   71.30    5.00 126
  -6  -2 -12   60.30    4.10 242
   6  -2  12   62.00    3.70   9
   6  -2  12   66.90    4.60 229
   6   2  13   83.70    6.30   5
  -6   2 -13   85.40    5.00 128
  -6   2 -13   81.50    5.20 190
  -6  -2 -13   85.60    5.90 125
  -6  -2 -13   75.10    4.80 240
   6  -2  13   82.00    4.60   8
   6  -2  13   86.50    5.60 231
   6   2  14   37.70    4.20   4
  -6   2 -14   30.60    2.60 126
  -6   2 -14   25.10    2.60 192
  -6  -2 -14   35.40    3.70 124
  -6  -2 -14   24.30    2.30 238
   6  -2  14   29.40    2.80   6
   6  -2  14   33.30    2.60 233
   6   2  15    1.10    1.80   4
  -6   2 -15    1.40    1.20 125
  -6   2 -15    4.10    1.30 193
  -6  -2 -15    2.90    1.70 124
   6  -2  15    3.20    1.70   5
   6  -2  15    2.10    1.10 235
   6   2  16   20.90    3.70   3
  -6   2 -16   26.00    2.40 125
  -6  -2 -16   28.10    3.40 123
   6  -2  16   30.70    2.50 236
   6   2  17  139.40    9.50   3
  -6   2 -17  134.90    7.70 124
  -6  -2 -17  110.20    7.70 123
   6  -2  17  133.10    9.00 238
   6   2  18   -1.00    2.40   3
  -6   2 -18    1.40    1.40 123
  -6  -2 -18    0.70    1.70 123
   6  -2  18    1.80    1.40 239
   6   2  19    4.90    2.80   3
  -6  -2 -19    6.50    2.10 123
   6  -2  19    5.10    1.70 240
   6   2  20   10.90    4.10   3
  -6   2 -20   10.60    1.90 123
  -6  -2 -20   12.20    3.30 123
   6  -2  20    6.00    1.90 242
   6   2  21   17.00    4.70   3
  -6   2 -21   25.70    3.10 123
  -6  -2 -21   25.60    4.00 123
   6  -2  21   22.90    3.00 243
   6   2  22    1.10    4.10   3
  -6   2 -22    0.50    1.20 123
  -6  -2 -22   -0.30    2.90 123
   6   2  23   -2.00    4.50   3
  -6   2 -23    0.80    1.30 123
  -6  -2 -23    0.00    2.80 123
   6   2  24   17.70    4.70   3
  -6   2 -24   27.50    3.80 123
  -6  -2 -24   30.90    4.60 123
   6   2  25   43.80    6.40   3
  -6   2 -25   57.60    5.70 123
  -6  -2 -25   69.30    7.50 123
   6   3 -28    1.00    2.50  86
  -6   3  28    2.20    2.00 262
  -6  -3  28   -0.50    1.80 233
   6  -3 -28   -2.90    2.10 101
   6   3 -27   -0.40    1.90  84
  -6   3  27    2.00    1.90 262
  -6  -3  27   -1.30    1.70 232
   6  -3 -27    5.20    2.30 100
   6   3 -26    1.20    2.50  83
  -6   3  26   -0.20    1.80 262
  -6  -3  26    4.30    1.80 231
   6  -3 -26    5.70    3.30  99
   6   3 -25    4.30    1.90  81
  -6   3  25    7.30    2.60 262
  -6  -3  25   12.30    2.50 230
   6  -3 -25    9.10    2.40  99
   6   3 -24   23.90    3.30  80
  -6   3  24   22.50    3.30 262
  -6  -3  24   35.30    3.70 229
   6  -3 -24   25.60    3.80  98
   6   3 -23    4.30    1.70  78
  -6   3  23    0.90    2.00 262
  -6  -3  23   -0.90    2.00 227
   6  -3 -23    1.90    2.50  98
   6   3 -22   -0.70    2.00  76
  -6   3  22    2.80    1.90 262
  -6  -3  22    0.60    2.00 226
   6  -3 -22    1.70    1.80  97
   6   3 -21    2.60    1.90  75
  -6   3  21    0.00    1.30 262
  -6  -3  21   -0.30    1.20 225
   6  -3 -21   -0.20    1.60  96
   6   3 -20    0.70    1.80  73
  -6   3  20   -0.80    1.10 262
  -6  -3  20    1.50    1.70 224
   6   3 -19    0.50    1.20  71
  -6   3  19    1.10    1.80 262
  -6  -3  19    0.10    1.60 222
   6  -3 -19    0.60    1.30  95
   6   3 -18   14.80    1.90  69
  -6   3  18   16.40    2.40 263
  -6  -3  18   15.20    2.00 221
   6  -3 -18   20.70    2.90  94
   6   3 -17   47.20    4.10  67
   6   3 -17   33.40    4.00 158
  -6   3  17   44.40    3.30 263
  -6  -3  17   44.30    3.90 220
   6  -3 -17   48.50    4.30  94
   6   3 -16   30.90    2.70  65
   6   3 -16   28.00    2.90 157
  -6  -3  16   33.50    3.00 218
   6  -3 -16   33.70    3.50  93
   6   3 -15   27.00    2.60  63
   6   3 -15   26.60    2.80 156
  -6  -3  15   23.80    2.60 217
   6  -3 -15   28.60    2.90  93
   6   3 -14    5.90    1.60  60
   6   3 -14    8.30    1.60 155
  -6   3  14    7.00    2.10  68
  -6  -3  14    5.40    1.70 180
  -6  -3  14    7.10    1.40 215
   6  -3 -14    6.30    1.50  92
   6   3 -13   61.30    4.10  58
   6   3 -13   55.40    4.40 153
  -6   3  13   46.50    4.30  67
  -6  -3  13   58.20    4.00 178
  -6  -3  13   59.30    4.00 214
   6  -3 -13   56.50    4.30  92
   6   3 -12  247.00   12.40  56
   6   3 -12  220.80   11.30 152
  -6   3  12  229.80   11.60  67
  -6  -3  12  246.10   12.70 176
  -6  -3  12  259.20   12.30 212
   6  -3 -12  245.50   12.10  91
   6   3 -11    3.40    1.30  53
   6   3 -11    3.50    1.40 150
  -6   3  11    2.60    1.50  67
  -6  -3  11    2.90    1.10 173
  -6  -3  11    3.40    1.20 210
   6  -3 -11    1.60    0.90  91
   6   3 -10   36.10    2.70  50
   6   3 -10   37.80    3.30 148
  -6   3  10   36.90    2.80  66
  -6  -3  10   36.00    2.90 170
  -6  -3  10   33.70    2.60 208
   6   3  -9    2.80    1.50  48
   6   3  -9    4.60    1.70 147
  -6   3   9    2.10    1.20  65
  -6  -3   9    2.20    1.00 168
  -6  -3   9    1.40    0.90 206
   6  -3  -9    2.60    0.80  90
   6  -3  -9    1.70    1.10 249
   6   3  -8   85.80    4.90  45
   6   3  -8   75.70    5.30 145
  -6   3   8   88.30    5.60  64
  -6  -3   8   72.80    4.40 165
  -6  -3   8   84.50    4.80 204
   6  -3  -8   85.80    4.30  90
   6  -3  -8   74.70    5.00 251
   6   3  -7    3.00    1.40  42
   6   3  -7    1.40    1.60 142
   6   3  -7    0.00    1.40 183
  -6   3   7    2.10    0.90  63
  -6  -3   7    1.20    1.40 162
  -6  -3   7    2.00    1.10 202
   6  -3  -7    2.50    0.80  89
   6  -3  -7    2.10    1.40 253
   6   3  -6   76.30    5.00  40
   6   3  -6   76.60    4.90 140
  -6   3   6   84.70    4.50  61
  -6  -3   6   85.80    5.30 160
  -6  -3   6   76.30    4.40 200
   6  -3  -6   77.30    4.10  89
   6  -3  -6   68.40    4.50 255
   6   3  -5   39.30    2.60  37
   6   3  -5   35.30    3.10 138
  -6   3   5   37.70    2.50  59
  -6  -3   5   33.20    2.90 157
  -6  -3   5   39.30    2.90 198
   6  -3  -5   37.90    2.40  89
   6  -3  -5   37.20    2.70 179
   6  -3  -5   28.80    2.70 257
   6   3  -4  166.30    7.60  34
   6   3  -4  156.40    7.90 136
  -6   3   4  157.10    7.30  56
  -6  -3   4  159.10    7.40 154
  -6  -3   4  156.60    7.70 195
   6  -3  -4  149.80    7.50  89
   6  -3  -4  162.20    7.10 176
   6  -3  -4  142.70    7.50 259
   6   3  -3   15.30    2.40  32
   6   3  -3   11.10    2.10 133
  -6   3   3   12.40    1.20  53
  -6  -3   3    5.30    2.40  13
  -6  -3   3   10.80    1.90 152
  -6  -3   3    7.70    1.30 193
   6  -3  -3    8.70    1.00  89
   6  -3  -3    9.10    1.10 173
   6  -3  -3    6.20    1.40 262
   6   3  -2   39.80    2.70  29
   6   3  -2   39.20    3.10 131
  -6   3   2   35.00    2.10  48
  -6  -3   2   30.00    3.80  11
  -6  -3   2   40.40    2.70 149
  -6  -3   2   39.20    2.80 190
   6  -3  -2   41.20    2.20  89
   6  -3  -2   34.60    2.60 168
   6   3  -1    6.20    1.90  27
   6   3  -1    3.60    1.70 129
  -6  -3   1    4.30    1.60 147
  -6  -3   1    5.90    1.20 188
   6  -3  -1    4.70    0.60 162
   6   3   0    1.20    1.20  24
   6   3   0    2.10    1.30 126
  -6   3   0    0.40    0.50  33
  -6  -3   0   -1.40    1.00 144
  -6  -3   0    1.60    1.10 185
   6  -3   0    1.00    0.40  91
   6  -3   0    1.00    0.50 153
   6   3   1   97.90    5.10  22
   6   3   1   90.10    5.90 124
  -6   3  -1   89.10    3.90  20
  -6  -3  -1   92.50    5.60 142
  -6  -3  -1   85.60    4.40 183
   6  -3   1   87.60    4.00 140
   6   3   2  110.70    5.50  20
   6   3   2  102.90    7.00 122
  -6  -3  -2  115.80    6.70 140
   6  -3   2  105.30    5.00 185
   6   3   3   45.30    3.30  18
   6   3   3   36.60    3.70 120
  -6  -3  -3   45.10    3.50 138
   6  -3   3   41.90    2.60 189
   6   3   4   55.00    3.80  16
   6   3   4   46.30    5.10 117
  -6  -3  -4   51.50    4.10 136
   6  -3   4   54.50    3.10 193
   6   3   5   20.30    2.60  15
  -6  -3  -5   23.30    2.40 135
   6  -3   5   29.60    2.20 197
   6   3   6   40.10    3.60  13
  -6  -3  -6   39.30    3.50 133
   6  -3   6   40.30    2.40 201
   6   3   7   13.90    2.30  12
  -6  -3  -7   19.70    2.50 132
  -6  -3  -7   17.60    1.90 262
   6  -3   7   16.60    1.60 205
   6   3   8   71.60    5.20  11
  -6  -3  -8   79.60    5.60 131
  -6  -3  -8   67.10    4.10 259
   6  -3   8   70.60    4.00 208
   6   3   9   74.00    4.90  10
  -6  -3  -9   63.10    5.10 130
  -6  -3  -9   79.10    5.00 256
   6  -3   9   68.60    4.20 212
   6   3  10   90.20    5.60   9
  -6   3 -10   80.40    3.60 154
  -6  -3 -10   93.30    5.90 129
  -6  -3 -10   73.90    5.40 254
   6  -3  10   90.40    3.70  34
   6  -3  10   82.50    3.20  58
   6  -3  10  102.60    5.40 215
   6   3  11   -0.40    1.70   8
  -6   3 -11    0.50    0.40 146
  -6  -3 -11    1.20    1.50 128
   6  -3  11    0.10    0.50  26
   6  -3  11   -0.10    0.40  61
   6  -3  11    1.80    0.90 217
   6   3  12   26.80    3.40   7
  -6   3 -12   23.20    1.80 141
  -6  -3 -12   26.20    2.70 127
   6  -3  12   20.50    1.40  62
   6  -3  12   25.60    2.20 220
   6   3  13   90.70    7.10   7
  -6   3 -13   89.60    4.90 137
  -6  -3 -13  101.90    6.80 127
   6  -3  13  103.30    5.80 222
   6   3  14   34.50    4.20   6
  -6   3 -14   37.70    3.00 134
  -6  -3 -14   29.30    3.70 126
   6  -3  14   41.70    3.10 224
   6   3  15   59.10    5.80   6
  -6   3 -15   55.50    4.00 132
  -6  -3 -15   56.00    5.00 126
   6  -3  15   49.80    3.90 226
   6   3  16   47.50    5.20   5
  -6   3 -16   64.10    3.80 130
  -6  -3 -16   80.20    6.30 125
   6  -3  16   78.40    4.60 228
   6   3  17   37.90    4.40   5
  -6   3 -17   37.10    2.70 129
  -6  -3 -17   25.40    3.40 125
   6  -3  17   34.90    3.00 230
   6   3  18    5.40    3.60   5
  -6   3 -18    0.50    1.00 128
  -6  -3 -18   -0.90    2.80 125
   6  -3  18   -0.80    1.40 232
   6   3  19   24.90    4.70   4
  -6   3 -19   29.90    2.60 128
  -6  -3 -19   34.60    4.50 124
   6  -3  19   27.00    2.90 233
   6   3  20    0.30    2.80   4
  -6   3 -20    0.50    1.20 127
  -6  -3 -20   -0.60    2.00 124
   6  -3  20    0.50    1.10 235
   6   3  21    9.90    3.50   4
  -6   3 -21   13.30    2.10 127
  -6  -3 -21    7.80    2.80 124
   6   3  22    1.60    3.30   4
  -6   3 -22    2.90    1.50 127
  -6  -3 -22    4.70    2.40 124
   6   3  23   -0.80    3.10   4
  -6   3 -23    1.50    1.50 126
  -6  -3 -23   -0.80    2.50 124
   6   4 -26    1.90    2.30  82
  -6  -4  26    1.10    2.90 228
   6  -4 -26    0.50    3.10 103
   6   4 -25    0.50    1.60  80
  -6  -4  25    1.00    2.50 226
   6  -4 -25    1.40    2.10 103
   6   4 -24    1.00    2.20  78
  -6  -4  24    2.40    1.80 225
   6  -4 -24   -1.40    2.80 102
   6   4 -23    4.20    2.30  77
  -6  -4  23    1.20    1.90 224
   6  -4 -23    2.30    1.90 102
   6   4 -22    3.70    1.70  75
  -6  -4  22    0.60    2.20 223
   6  -4 -22    4.20    2.60 102
   6   4 -21    6.60    1.90  73
  -6  -4  21    6.70    2.50 221
   6  -4 -21    5.20    2.20 101
   6   4 -20   33.50    3.50  71
  -6  -4  20   32.40    3.30 220
   6  -4 -20   31.70    3.80 101
   6   4 -19   -0.40    1.20  69
  -6  -4  19   -1.70    1.80 219
   6  -4 -19   -1.50    2.10 100
   6   4 -18    9.00    1.70  67
  -6  -4  18    9.10    2.30 217
   6  -4 -18   16.10    2.30 100
   6   4 -17   28.30    2.60  65
  -6  -4  17   29.10    2.80 216
   6   4 -16    5.10    1.50  63
  -6  -4  16    6.20    2.00 214
   6  -4 -16    2.90    2.00  99
   6   4 -15    0.60    1.60  61
  -6  -4  15   -1.20    1.60 181
  -6  -4  15    0.80    1.20 213
   6  -4 -15    0.00    1.10  99
   6   4 -14   24.30    2.50  58
   6   4 -14   23.30    3.10 147
  -6   4  14   23.00    2.90  70
  -6  -4  14   24.30    2.90 178
  -6  -4  14   28.30    2.90 211
   6  -4 -14   25.50    2.60  99
   6   4 -13  172.60   10.50  56
   6   4 -13  173.00    9.40 146
  -6   4  13  169.70    9.70  69
  -6  -4  13  182.90   10.20 176
  -6  -4  13  192.30   10.80 210
   6  -4 -13  180.40   10.40  99
   6   4 -12    2.00    1.80  54
   6   4 -12    3.90    2.00 145
  -6   4  12    0.80    1.80  69
  -6  -4  12   -0.60    1.60 174
  -6  -4  12    1.20    1.20 208
   6  -4 -12    2.90    1.30  99
   6   4 -11    2.20    1.30  51
   6   4 -11    1.00    1.30 143
  -6   4  11    1.80    1.30  69
  -6  -4  11    4.60    1.30 171
  -6  -4  11    5.20    1.70 206
   6  -4 -11    2.50    1.10  99
   6   4 -10   -0.30    1.40  49
   6   4 -10    0.60    1.90 141
  -6   4  10    1.40    1.50  68
  -6  -4  10    0.70    1.50 169
  -6  -4  10   -0.60    1.60 205
   6  -4 -10    0.70    1.00  99
   6   4  -9    4.70    1.40  46
   6   4  -9   10.90    2.20 140
  -6   4   9    4.60    1.20  68
  -6  -4   9    6.90    1.50 166
  -6  -4   9    6.60    1.50 203
   6   4  -8  112.20    6.20  43
   6   4  -8   87.20    5.70 138
  -6   4   8  107.00    5.60  67
  -6  -4   8  104.70    6.60 163
  -6  -4   8  105.60    6.20 201
   6  -4  -8  120.10    6.20 100
   6   4  -7    1.10    1.10  41
   6   4  -7    1.50    1.60 136
  -6   4   7    2.40    1.00  66
  -6  -4   7   -0.20    1.10 161
  -6  -4   7    0.00    1.00 199
   6  -4  -7    0.70    0.80 100
   6   4  -6   21.80    2.50  38
   6   4  -6    9.10    2.00 134
  -6   4   6   11.90    1.60  65
  -6  -4   6    6.80    1.80 158
  -6  -4   6   13.40    2.00 197
   6  -4  -6   12.70    1.50 101
   6   4  -5    0.90    1.30  36
   6   4  -5    0.10    1.30 132
  -6   4   5    0.10    0.90  63
  -6  -4   5   -1.10    1.00 156
  -6  -4   5   -0.10    1.00 195
   6  -4  -5    0.00    0.50 102
   6   4  -4   74.50    5.10  34
   6   4  -4   63.60    5.40 130
  -6   4   4   73.70    3.90  61
  -6  -4   4   74.80    5.20 154
  -6  -4   4   75.50    4.80 193
   6  -4  -4   77.30    4.20 103
   6  -4  -4   73.40    4.50 181
   6   4  -3   31.50    2.80  31
   6   4  -3   31.30    3.30 128
  -6   4   3   35.20    2.30  58
  -6  -4   3   30.60    3.00 151
  -6  -4   3   36.30    3.20 191
   6  -4  -3   31.50    2.20 105
   6  -4  -3   32.30    2.20 178
   6   4  -2   18.20    2.10  29
   6   4  -2   18.30    2.20 126
  -6  -4   2   17.00    2.20 149
  -6  -4   2   18.30    2.20 189
   6  -4  -2   17.40    1.30 108
   6  -4  -2   17.50    1.40 173
   6   4  -1   47.00    3.70  27
   6   4  -1   41.20    3.70 124
  -6   4   1   41.00    2.00  47
  -6  -4   1   42.10    3.60 147
  -6  -4   1   45.40    3.30 187
   6  -4  -1   47.20    2.70 113
   6  -4  -1   41.90    2.80 167
   6   4   0    4.60    2.00  25
  -6   4   0    3.60    0.50  36
  -6  -4   0    2.10    1.10 185
   6  -4   0    2.40    0.50 121
   6   4   1   31.50    2.90  23
   6   4   1   27.10    3.40 120
  -6  -4  -1   39.50    3.40 143
  -6  -4  -1   36.40    2.90 183
   6   4   2   22.70    2.50  21
  -6  -4  -2   23.30    2.50 141
   6   4   3    1.70    1.40  19
  -6  -4  -3    1.30    1.20 139
   6  -4   3    0.20    1.00 188
   6   4   4   14.60    2.40  18
  -6  -4  -4   11.30    2.40 138
   6  -4   4   17.70    1.70 191
   6   4   5    1.20    1.40  16
  -6  -4  -5    2.00    1.50 136
   6  -4   5    1.00    1.30 194
   6   4   6   64.40    4.70  15
  -6  -4  -6   55.80    4.90 135
   6  -4   6   55.60    3.70 197
   6   4   7    6.50    2.00  14
  -6  -4  -7    4.90    1.80 134
   6  -4   7    3.00    1.40 200
   6   4   8    9.80    2.80  13
   6  -4   8    1.60    0.90 203
   6   4   9    4.90    2.50  12
   6  -4   9    4.50    1.10 206
   6   4  10   -1.40    1.90  11
   6  -4  10    1.40    1.20 209
   6   4  11   -1.60    2.00  10
  -6  -4 -11   -1.90    1.60 130
   6  -4  11   -0.10    1.20 211
   6   4  12   -1.00    2.00   9
  -6  -4 -12   -0.10    1.70 129
   6  -4  12    1.90    1.30 214
   6   4  13   14.00    3.40   9
  -6  -4 -13   20.30    3.60 129
   6  -4  13   17.50    1.70 216
   6   4  14    2.10    2.40   8
  -6  -4 -14   -0.30    1.80 128
   6  -4  14    1.40    1.40 218
   6   4  15   -0.50    3.30   8
  -6  -4 -15    2.20    2.70 128
   6  -4  15    0.90    1.50 220
   6   4  16    1.00    2.60   7
  -6  -4 -16   -0.50    1.80 127
   6  -4  16    1.70    1.40 222
   6   4  17   -1.70    2.90   7
  -6  -4 -17   -2.00    2.00 127
   6  -4  17   -0.40    1.60 224
   6   4  18    5.80    4.30   7
  -6  -4 -18    5.70    3.40 127
   6  -4  18    5.40    1.90 226
   6   4  19   21.50    5.20   6
  -6  -4 -19   10.10    3.60 126
   6   4  20   12.70    3.50   6
  -6  -4 -20    5.10    2.70 126
   6   4  21    3.90    3.50   6
  -6  -4 -21   -1.80    2.50 126
   6   4  22    9.00    4.10   6
  -6  -4 -22   -1.00    2.50 126
   6   5 -24    2.80    1.90  78
  -6  -5  24   -5.40    2.60 223
   6  -5 -24   -1.10    2.20 107
   6   5 -23    8.90    2.20  76
  -6  -5  23    9.40    3.00 221
   6  -5 -23    7.00    3.50 107
   6   5 -22   29.20    5.10  74
  -6  -5  22    9.40    2.50 220
   6  -5 -22    6.90    2.60 106
   6   5 -21    2.10    2.20  72
  -6  -5  21    0.40    2.40 219
   6  -5 -21    2.60    2.00 106
   6   5 -20   -0.60    2.00  70
  -6  -5  20    1.60    2.40 217
   6  -5 -20   -1.00    2.00 106
   6   5 -19   13.30    2.50  68
  -6  -5  19   18.20    2.60 216
   6   5 -18   -0.70    1.20  66
  -6  -5  18    1.80    2.30 215
   6  -5 -18    0.70    2.60 106
   6   5 -17   24.70    3.10  64
  -6  -5  17   25.80    3.30 213
   6  -5 -17   20.00    3.50 106
   6   5 -16    4.90    1.50  62
  -6  -5  16    9.60    5.00 212
   6  -5 -16    9.00    2.60 106
   6   5 -15    5.80    1.80  60
  -6  -5  15    2.60    2.20 210
   6  -5 -15    1.40    2.20 106
   6   5 -14   40.30    3.90  57
  -6  -5  14   42.80    3.80 177
  -6  -5  14   42.90    4.20 209
   6   5 -13    2.90    1.30  55
  -6  -5  13    2.30    1.40 175
  -6  -5  13    6.40    2.10 207
   6  -5 -13    3.00    1.50 106
   6   5 -12   57.10    4.70  53
  -6  -5  12   41.60    4.00 173
  -6  -5  12   56.10    4.80 206
   6  -5 -12   49.00    5.10 106
   6   5 -11    4.00    1.70  50
  -6  -5  11   -0.20    1.70 170
  -6  -5  11    0.60    1.60 204
   6  -5 -11    1.00    1.70 107
   6   5 -10   57.50    4.00  48
  -6  -5  10   54.70    4.00 168
  -6  -5  10   53.00    4.40 203
   6  -5 -10   47.70    4.40 107
   6   5  -9  155.50    8.30  45
   6   5  -9  120.80    8.00 133
  -6  -5   9  142.00    8.40 165
  -6  -5   9  132.60    8.50 201
   6  -5  -9  142.10    9.00 108
   6   5  -8   33.00    2.90  43
   6   5  -8   29.40    3.70 131
  -6  -5   8   29.00    3.10 163
  -6  -5   8   44.80    4.20 199
   6  -5  -8   28.80    2.70 109
   6   5  -7   13.70    2.30  41
   6   5  -7   10.40    2.10 130
  -6   5   7   18.70    2.00  67
  -6  -5   7   13.20    2.60 198
   6  -5  -7    9.60    1.50 110
   6   5  -6    5.10    2.00  38
   6   5  -6    3.70    1.60 128
  -6   5   6    3.70    1.40  66
  -6  -5   6    9.00    2.20 158
  -6  -5   6    2.80    1.70 196
   6  -5  -6    4.50    1.50 112
   6   5  -5    4.80    1.60  36
   6   5  -5    5.20    2.60 127
  -6   5   5    5.30    1.30  65
  -6  -5   5    3.90    1.60 156
  -6  -5   5    6.60    2.20 194
   6  -5  -5    4.90    1.30 114
   6   5  -4    4.10    1.50  34
   6   5  -4    4.10    1.80 125
  -6   5   4    6.10    1.10  63
  -6  -5   4    4.80    1.60 154
  -6  -5   4    2.10    2.00 193
   6   5  -3    2.90    1.50  32
   6   5  -3    1.40    1.80 123
  -6   5   3    1.20    0.90  60
  -6  -5   3    0.00    1.40 152
  -6  -5   3    1.00    1.40 191
   6  -5  -3    0.10    0.80 119
   6  -5  -3   -3.70    1.40 180
   6   5  -2   29.50    3.20  30
  -6  -5   2   31.50    3.00 150
  -6  -5   2   22.90    3.20 189
   6  -5  -2   23.10    1.90 176
   6   5  -1   40.60    3.90  28
  -6   5   1   47.40    2.70  11
  -6   5   1   48.10    2.50  50
  -6  -5   1   37.20    3.60 148
  -6  -5   1   47.80    4.00 188
   6  -5  -1   37.40    2.10 170
   6   5   0   19.00    2.40  26
  -6  -5   0   14.90    2.40 146
  -6  -5   0   17.20    2.70 186
   6   5   1   14.30    2.20  24
  -6  -5  -1   14.30    2.40 144
  -6  -5  -1   21.70    2.90 184
   6  -5   1   16.10    2.50 183
   6   5   2    2.00    2.20  23
  -6  -5  -2    4.00    2.20 143
  -6  -5  -2    5.70    1.80 183
   6  -5   2   -0.90    1.30 186
   6   5   3    0.50    1.50  21
  -6  -5  -3   -0.70    1.50 141
   6  -5   3   -1.80    1.70 188
   6   5   4    8.40    2.60  20
  -6  -5  -4    0.80    2.10 140
   6  -5   4    3.10    1.40 191
   6   5   5   16.90    2.60  18
  -6  -5  -5    8.70    2.00 138
   6  -5   5   10.80    2.20 193
   6   5   6    4.90    1.90  17
  -6  -5  -6    8.40    2.20 137
   6  -5   6    4.30    1.40 196
   6   5   7    3.50    2.00  16
  -6  -5  -7    5.80    2.10 136
   6  -5   7    1.80    1.80 198
   6   5   8   14.80    2.80  15
  -6  -5  -8   11.30    2.50 135
   6  -5   8   10.60    2.00 201
   6   5   9   16.60    3.10  14
  -6  -5  -9   15.90    2.60 134
   6  -5   9   14.40    2.00 203
   6   5  10   12.10    2.90  13
  -6  -5 -10    6.70    2.20 133
   6  -5  10    3.40    1.80 206
   6   5  11    4.10    2.50  12
  -6  -5 -11    1.60    2.20 132
   6  -5  11    2.60    1.70 208
   6   5  12   -1.40    3.20  12
  -6  -5 -12    2.80    2.70 132
   6  -5  12    0.60    1.20 210
   6   5  13    3.70    2.90  11
  -6  -5 -13    0.60    1.90 131
   6  -5  13    1.90    1.60 212
   6   5  14    4.20    3.90  10
  -6  -5 -14    3.20    3.10 130
   6  -5  14    1.80    1.90 214
   6   5  15    1.90    2.60  10
  -6  -5 -15    4.80    2.60 130
   6  -5  15    0.10    1.70 216
   6   5  16    8.50    4.70  10
  -6  -5 -16    5.40    3.30 130
   6  -5  16    2.30    1.80 218
   6   5  17    8.60    4.00   9
  -6  -5 -17   15.50    3.10 129
   6   5  18   10.10    4.00   9
  -6  -5 -18   14.30    3.50 129
   6   5  19   21.90    6.10   9
  -6  -5 -19   16.20    4.40 129
   6   6 -20    4.80    2.30  70
  -6  -6  20    5.60    3.20 216
   6   6 -19   10.10    2.50  68
  -6  -6  19   14.10    3.30 214
   6   6 -18   15.50    2.60  66
  -6  -6  18   25.30    3.50 213
   6   6 -17   15.90    2.50  64
  -6  -6  17   16.60    3.50 212
   6   6 -16    0.20    2.00  62
  -6  -6  16   -0.50    2.70 210
   6   6 -15   10.60    2.50  60
  -6  -6  15   11.30    2.50 209
   6   6 -14    4.40    2.00  57
  -6  -6  14   -2.50    2.50 208
   6   6 -13    0.20    1.30  55
  -6  -6  13    0.20    1.60 206
   6   6 -12    1.20    1.90  53
  -6  -6  12    0.40    2.50 205
   6   6 -11    2.40    1.90  50
  -6  -6  11    3.40    1.90 203
   6   6 -10   24.00    3.10  48
  -6  -6  10   23.80    2.90 202
   6   6  -9   10.00    1.90  46
  -6  -6   9    9.90    2.80 200
   6   6  -8   -2.20    1.90  44
  -6  -6   8   -1.40    1.70 199
   6   6  -7   19.60    3.00  41
  -6  -6   7   19.10    3.00 161
  -6  -6   7   25.70    3.30 197
   6   6  -6    9.80    2.30  39
  -6   6   6    9.30    1.90   1
  -6  -6   6    8.50    2.40 159
  -6  -6   6    6.30    2.10 196
   6   6  -5    0.20    2.00  37
  -6   6   5    2.80    1.20   4
  -6  -6   5   -0.30    2.10 157
  -6  -6   5    0.70    2.70 194
   6   6  -4   -2.00    1.50  35
  -6   6   4    0.30    1.10   7
  -6  -6   4   -1.30    1.40 155
  -6  -6   4   -0.90    1.50 193
   6   6  -3    0.70    1.60  33
  -6   6   3    0.00    0.70  11
  -6  -6   3    0.70    1.60 153
  -6  -6   3    3.50    2.40 192
   6   6  -2    4.30    2.50  31
  -6   6   2    3.80    0.90  17
  -6  -6   2   -3.10    2.30 151
  -6  -6   2   -0.70    1.80 190
   6   6  -1   39.50    3.80  30
  -6   6   1   28.50    1.60  26
  -6  -6   1   33.90    4.10 150
  -6  -6   1   28.30    3.50 189
   6   6   0   -0.60    2.40  28
  -6  -6   0    0.20    1.70 148
  -6  -6   0    0.40    2.60 187
   6  -6   0   -0.80    2.40 183
   6   6   1   40.90    3.90  26
  -6  -6  -1   39.60    3.80 146
  -6  -6  -1   30.20    4.20 186
   6  -6   1   29.10    3.70 185
   6   6   2   22.40    3.60  25
  -6  -6  -2   10.80    3.20 145
   6  -6   2   13.90    3.00 187
   6   6   3    2.20    1.70  23
  -6  -6  -3   -0.20    1.60 143
   6  -6   3    0.20    2.40 189
   6   6   4   13.00    2.60  22
  -6  -6  -4   17.00    2.90 142
  -6  -6  -4   16.60    2.80 182
   6  -6   4   18.90    3.10 191
   6   6   5    3.30    2.90  21
   6  -6   5    2.30    2.40 194
   6   6   6    1.60    2.70  19
   6  -6   6   -0.80    2.20 196
   6   6   7    1.50    3.10  18
  -6  -6  -7    3.90    3.00 138
   6  -6   7    3.40    1.70 198
   6   6   8    4.00    3.20  17
  -6  -6  -8    2.40    3.20 137
   6  -6   8    1.80    1.70 200
   6   6   9   12.90    3.80  16
  -6  -6  -9    8.90    3.50 136
   6  -6   9   11.10    2.00 202
   6   6  10    4.40    3.50  16
  -6  -6 -10    0.40    3.30 136
   6  -6  10   -0.70    1.50 204
   6   6  11    2.40    2.50  15
  -6  -6 -11    1.70    2.20 135
   6  -6  11   -0.20    1.60 206
   6   6  12    2.10    2.90  14
  -6  -6 -12    1.70    2.60 134
   6  -6  12    2.10    2.10 208
   6   6  13   -1.60    3.70  14
  -6  -6 -13    0.60    3.50 134
   6  -6  13    1.30    1.60 210
   6   6  14   19.30    4.10  13
  -6  -6 -14   16.00    3.70 133
   6  -6  14   10.50    2.30 212
   6   6  15   -0.20    4.70  13
  -6  -6 -15    4.30    3.80 133
   6   7 -15    4.70    2.30  61
  -6  -7  15    7.10    2.60 208
   6   7 -14    3.90    2.30  58
  -6  -7  14    0.50    2.30 207
   6   7 -13    2.40    1.60  56
   6   7 -12    1.60    2.40  54
   6   7 -11   -2.20    2.10  52
  -6   7  11    1.00    2.10   2
  -6  -7  11    0.60    2.00 203
   6   7 -10   12.70    2.80  49
  -6   7  10   12.60    2.80   3
  -6  -7  10   11.60    2.80 202
   6   7  -9    6.40    2.30  47
  -6   7   9   -0.80    1.70   4
   6   7  -8    0.80    1.60  45
  -6   7   8   -1.00    1.10   6
  -6  -7   8    1.50    2.20 199
   6   7  -7    1.60    1.60  43
  -6  -7   7    1.90    2.20 198
   6   7  -6    1.20    1.80  41
  -6   7   6    0.90    1.30  11
  -6  -7   6   -1.20    3.30 196
   6   7  -5   83.80    6.30  39
  -6   7   5   79.20    5.30  14
  -6  -7   5   91.40    7.70 195
   6   7  -4   49.10    4.60  37
  -6   7   4   53.90    3.70  17
  -6  -7   4   44.70    5.00 194
   6   7  -3    8.50    3.00  35
   6   7  -2    7.60    2.90  33
   6  -7  -2   -2.60    3.40 183
   6   7  -1   18.00    3.50  32
  -6  -7   1   23.70    3.70 190
   6  -7  -1   15.80    3.20 184
   6   7   0   -1.00    1.90  30
  -6  -7   0   -2.00    2.20 189
   6  -7   0    2.00    2.50 186
   6   7   1    8.60    3.40  29
  -6  -7  -1    8.90    2.80 188
   6  -7   1    3.40    3.20 187
   6   7   2    9.50    2.80  27
   6  -7   2    7.80    2.70 189
   6   7   3   -3.70    2.10  26
   6  -7   3    1.00    2.10 191
   6   7   4   -1.20    2.90  25
   6  -7   4    0.10    3.10 193
   6   7   5    8.00    3.50  23
   6  -7   5   15.80    3.80 195
   6   7   6    2.20    2.50  22
   6  -7   6    9.20    3.50 196
   6   7   7   21.00    3.70  21
   6  -7   7   18.30    3.20 198
   6   7   8    3.60    2.70  20
   6  -7   8    4.10    2.50 200
   6   7   9    7.20    4.00  19
   6  -7   9    5.40    2.10 202
   6   7  10   -0.50    4.00  19
  -6  -7 -10    0.80    4.10 139
   6  -7  10    4.60    3.10 204
  -7   0  30   12.90    3.30 247
[truncated: 309,385 more chars]
