# Supplementary material for: Racemic mefloquinium chloro­difluoro­acetate: crystal structure and Hirshfeld surface analysis
Source: Acta Crystallogr E Crystallogr Commun. 2018 Jun 5;74(Pt 7):895–900. doi: 10.1107/S2056989018007703 (PMC6038619; doi:10.1107/S2056989018007703)
Supplement: Supplementary file 2 [file e-74-00895-Isup2.hkl]

data_I                                                                          
_shelx_title ' 2009src0483'                                                     
_shelx_refln_list_code          4                                               
_shelx_F_calc_maximum      209.98                                               
_exptl_crystal_F_000      1032.00                                               
_reflns_d_resolution_high  0.7699                                               
                                                                                
loop_                                                                           
 _space_group_symop_operation_xyz                                               
 'x, y, z'                                                                      
 '-x, y+1/2, -z+1/2'                                                            
 '-x, -y, -z'                                                                   
 'x, -y-1/2, z-1/2'                                                             
                                                                                
_cell_length_a    14.4535                                                       
_cell_length_b     6.3387                                                       
_cell_length_c    23.9040                                                       
_cell_angle_alpha  90.000                                                       
_cell_angle_beta  104.214                                                       
_cell_angle_gamma  90.000                                                       
                                                                                
_shelx_F_squared_multiplier     1.000                                           
                                                                                
loop_                                                                           
 _refln_index_h                                                                 
 _refln_index_k                                                                 
 _refln_index_l                                                                 
 _refln_F_squared_calc                                                          
 _refln_F_squared_meas                                                          
 _refln_F_squared_sigma                                                         
 _refln_observed_status                                                         
   3   0   0        527.24        585.49        12.81 o                         
   4   0   0       2171.34       1799.12        31.95 o                         
   5   0   0         43.30         84.84         4.33 o                         
   6   0   0         19.97         26.18         2.39 o                         
   7   0   0       3109.76       3245.71        69.03 o                         
   8   0   0        156.36        161.63         9.81 o                         
   9   0   0       2785.53       2825.59        64.86 o                         
  10   0   0        143.24        148.64        14.10 o                         
  11   0   0        259.99        267.09        29.41 o                         
  12   0   0       1217.36       1171.64        45.53 o                         
  13   0   0       3012.19       3337.15       119.93 o                         
  14   0   0         41.54         61.40        20.55 o                         
  15   0   0        222.63        194.73        25.69 o                         
  16   0   0          7.82         40.12        22.74 o                         
   1   1   0       5438.95       4865.57       104.03 o                         
   2   1   0         19.37         14.76         2.24 o                         
   3   1   0       3616.60       3223.48        40.05 o                         
   4   1   0       5381.17       5240.23        64.00 o                         
   5   1   0       4301.71       4222.96        50.88 o                         
   6   1   0       4058.91       3961.58        51.13 o                         
   7   1   0        865.59        856.17        19.59 o                         
   8   1   0        857.92        839.79        21.10 o                         
   9   1   0        317.25        328.23         9.76 o                         
  10   1   0       2607.39       2747.71        47.19 o                         
  11   1   0        165.87        168.19        10.39 o                         
  12   1   0          7.11          2.07         5.88 o                         
  13   1   0        886.90        941.59        43.43 o                         
  14   1   0         21.71         19.60        11.66 o                         
  16   1   0         78.32         75.22        38.12 o                         
  17   1   0         51.40         33.72        24.07 o                         
  18   1   0         78.26         73.56        32.10 o                         
   0   2   0      12520.46      11572.20       287.46 o                         
   1   2   0         53.59         42.15         3.35 o                         
   2   2   0       2439.03       2123.50        42.55 o                         
   3   2   0       2589.71       2784.79        51.39 o                         
   4   2   0       2119.20       2147.32        38.91 o                         
   5   2   0        704.52        746.08        16.07 o                         
   6   2   0        307.39        329.98         8.73 o                         
   7   2   0        774.31        861.27        15.10 o                         
   8   2   0         55.01         36.01         4.03 o                         
   9   2   0        460.91        446.26        10.58 o                         
  10   2   0        167.99        184.10         9.47 o                         
  11   2   0        153.84        153.84         8.97 o                         
  12   2   0       1865.40       1903.35        43.68 o                         
  13   2   0        191.66        166.86        15.06 o                         
  14   2   0         80.72         84.90        13.44 o                         
  15   2   0          3.97         -5.23        28.09 o                         
  17   2   0         33.13         41.15        19.30 o                         
   1   3   0        912.32        996.32        24.22 o                         
   2   3   0      14765.66      15196.49       222.36 o                         
   3   3   0       1627.72       1780.94        45.35 o                         
   4   3   0       1789.85       1652.12        42.57 o                         
   5   3   0        411.80        354.27        21.62 o                         
   6   3   0         18.16         10.65         4.30 o                         
   7   3   0          1.85          0.49         5.96 o                         
   8   3   0          0.74         -2.59         3.99 o                         
   9   3   0        428.61        388.68        31.70 o                         
  10   3   0         96.55         91.59        10.62 o                         
  11   3   0        501.79        474.24        18.03 o                         
  12   3   0          8.06         18.08        11.36 o                         
  13   3   0        227.84        220.93        18.04 o                         
  15   3   0        291.35        342.97        51.49 o                         
  16   3   0          3.92        -28.75        28.75 o                         
   0   4   0       1654.84       1932.02        56.01 o                         
   1   4   0        124.56         83.36         5.85 o                         
   2   4   0        380.70        439.41        14.35 o                         
   3   4   0       1729.55       1715.37        40.07 o                         
   4   4   0       1010.99        962.18        29.01 o                         
   5   4   0         10.72         13.56         4.68 o                         
   6   4   0         34.80         41.46         7.14 o                         
   7   4   0        330.60        322.47        13.66 o                         
   8   4   0         42.05         22.93         3.72 o                         
   9   4   0         74.47         55.84        10.28 o                         
  10   4   0         10.42          8.13         6.40 o                         
  11   4   0        259.02        271.60        27.96 o                         
  12   4   0         36.73         29.61        17.54 o                         
  13   4   0          0.23          0.97        16.72 o                         
  14   4   0          1.10        -22.17        22.17 o                         
  15   4   0          1.98        -12.48        23.77 o                         
   1   5   0        549.44        578.50        19.84 o                         
   2   5   0       1685.05       1564.59        34.69 o                         
   3   5   0        704.52        687.50        20.90 o                         
   4   5   0        262.51        275.86        14.21 o                         
   5   5   0         23.35         46.33         6.62 o                         
   6   5   0        242.30        230.02        19.22 o                         
   7   5   0         34.81         20.16        11.06 o                         
   8   5   0        256.52        294.30        25.89 o                         
   9   5   0         76.86         96.94        14.56 o                         
  10   5   0         85.37         50.60        15.64 o                         
  11   5   0         12.40         28.09        24.07 o                         
  12   5   0          1.43          2.08        14.55 o                         
  13   5   0          0.56         29.68        18.85 o                         
  14   5   0         36.46         20.85        26.99 o                         
   0   6   0         40.01         28.98        22.74 o                         
   1   6   0        853.05        908.94        60.80 o                         
   2   6   0         17.94         26.11         8.21 o                         
   3   6   0          3.61         11.18        11.15 o                         
   4   6   0          2.74          6.72        10.03 o                         
   5   6   0        123.71        108.88         8.52 o                         
   6   6   0          5.09         -2.31        14.58 o                         
   7   6   0        109.47         68.69        35.82 o                         
   8   6   0         28.96         28.60        15.11 o                         
   9   6   0          2.62         49.08        27.95 o                         
  10   6   0         30.10         26.75        24.07 o                         
  11   6   0          2.49         41.46        26.75 o                         
  12   6   0        105.68        116.75        26.26 o                         
   1   7   0         38.99         47.78        12.75 o                         
   2   7   0         38.69         34.04        12.16 o                         
   3   7   0        454.02        422.56        43.05 o                         
   4   7   0         70.71         84.15        20.78 o                         
   5   7   0         41.61         -2.86        19.33 o                         
   6   7   0          5.62         -6.15        16.67 o                         
   7   7   0        394.83        349.62        35.44 o                         
   8   7   0         48.54         52.43        24.33 o                         
   9   7   0        120.79         98.27        44.80 o                         
   0   8   0         58.54         57.51        26.75 o                         
   1   8   0         43.13         48.86        15.24 o                         
   2   8   0          2.85        -13.17        21.39 o                         
   3   8   0         14.90         27.77        28.75 o                         
   4   8   0          3.38         -5.75        23.58 o                         
 -17   1   1        102.28        135.69        20.24 o                         
 -16   1   1         38.46         18.46        13.17 o                         
 -15   1   1        173.34        135.08        26.75 o                         
 -14   1   1        449.19        434.10        27.95 o                         
 -13   1   1       1307.42       1383.81        40.03 o                         
 -12   1   1         54.39         63.42         8.47 o                         
 -11   1   1       1018.23       1034.72        23.43 o                         
 -10   1   1         11.22         17.82         5.07 o                         
  -9   1   1       1829.61       1780.03        27.45 o                         
  -8   1   1        451.40        433.55        13.73 o                         
  -7   1   1        191.27        194.19         6.02 o                         
  -6   1   1       1078.59       1147.59        17.07 o                         
  -5   1   1         69.89         73.50         4.05 o                         
  -4   1   1       3543.82       3725.91        44.79 o                         
  -3   1   1       2261.83       2418.49        33.29 o                         
  -2   1   1      13711.92      12114.21       186.62 o                         
  -1   1   1         74.11         48.23         3.89 o                         
   0   1   1        192.68        182.88         6.85 o                         
   1   1   1       7887.59       7079.79       189.91 o                         
   2   1   1       8201.76       7747.30       110.41 o                         
   3   1   1        302.32        369.92        25.23 o                         
   4   1   1        128.20        130.86         5.19 o                         
   5   1   1       1431.67       1273.55        22.58 o                         
   6   1   1        108.85        113.25         4.99 o                         
   7   1   1        147.69        151.94         7.65 o                         
   8   1   1        147.06        116.99         6.49 o                         
   9   1   1        180.41        212.74         8.22 o                         
  10   1   1         28.22         30.42         6.03 o                         
  11   1   1        536.41        463.64        14.75 o                         
  12   1   1         23.76         21.59         5.21 o                         
  13   1   1         52.04         34.00         9.50 o                         
  14   1   1          0.17          2.67        14.71 o                         
  15   1   1         92.39         95.67        20.23 o                         
  16   1   1         29.63         33.44        49.49 o                         
  17   1   1        202.55        254.52        53.50 o                         
 -17   2   1         25.69         32.52        17.94 o                         
 -15   2   1        293.08        345.92        28.48 o                         
 -14   2   1        436.51        469.61        28.94 o                         
 -13   2   1        487.35        470.92        23.04 o                         
 -12   2   1       3670.02       3962.92        73.17 o                         
 -11   2   1          1.26          2.27         4.80 o                         
 -10   2   1          0.01          1.49         3.73 o                         
  -9   2   1        295.65        294.55        11.41 o                         
  -8   2   1          1.03          2.58         6.06 o                         
  -7   2   1        538.41        530.52        14.17 o                         
  -6   2   1       1489.19       1476.46        24.23 o                         
  -5   2   1       1464.86       1401.95        23.34 o                         
  -4   2   1       5082.44       5202.43        71.16 o                         
  -3   2   1       1855.85       1775.16        30.05 o                         
  -2   2   1       1130.96       1191.99        23.15 o                         
  -1   2   1       8747.46       8410.60       126.25 o                         
   0   2   1         51.99         51.32         3.54 o                         
   1   2   1         48.45         40.97         2.64 o                         
   2   2   1         93.76        133.01         7.01 o                         
   3   2   1       1909.37       1780.77        28.40 o                         
   4   2   1       2892.79       3058.16        51.67 o                         
   5   2   1       3310.46       3463.48        86.35 o                         
   6   2   1        187.04        200.04         6.09 o                         
   7   2   1        166.90        154.18         5.78 o                         
   8   2   1         85.15         69.64         4.60 o                         
   9   2   1        193.92        195.58         8.47 o                         
  10   2   1         32.30         29.89         4.00 o                         
  11   2   1         62.83         77.09        10.47 o                         
  12   2   1          2.70         -6.51         6.51 o                         
  13   2   1         82.22         78.74         8.92 o                         
  15   2   1        467.87        468.58        54.17 o                         
  16   2   1        100.33         96.30        25.41 o                         
  17   2   1        212.61        201.62        29.40 o                         
 -16   3   1         58.99         61.13        26.65 o                         
 -15   3   1         79.49        100.77        26.64 o                         
 -13   3   1       1701.93       1686.86        76.23 o                         
 -12   3   1         13.26         18.54        10.94 o                         
 -11   3   1         14.54         18.12         7.18 o                         
 -10   3   1         87.21         86.36         8.67 o                         
  -9   3   1          0.35          4.54         6.80 o                         
  -8   3   1          2.26          4.03         3.86 o                         
  -7   3   1        367.55        400.86        13.67 o                         
  -6   3   1         70.22         65.71         6.31 o                         
  -5   3   1        430.98        398.48        16.23 o                         
  -4   3   1       4296.41       4169.66        72.01 o                         
  -3   3   1       7392.47       7543.51       113.70 o                         
  -2   3   1        656.23        612.64        17.73 o                         
  -1   3   1        847.95        953.35        21.12 o                         
   0   3   1        107.41        122.40         5.66 o                         
   1   3   1         70.11         61.63         6.86 o                         
   2   3   1         36.45         58.08         5.77 o                         
   3   3   1        153.57        159.73         6.29 o                         
   4   3   1        438.63        360.34        11.58 o                         
   5   3   1        342.41        288.21         9.48 o                         
   6   3   1       1290.95       1203.43        25.32 o                         
   7   3   1         33.18         33.66         5.01 o                         
   8   3   1        421.67        470.81        17.25 o                         
   9   3   1         12.10          6.42         3.69 o                         
  10   3   1         31.42         36.45         5.94 o                         
  11   3   1         69.92         75.82        10.87 o                         
  12   3   1          3.66          6.22        12.35 o                         
  13   3   1         98.48         78.30        14.03 o                         
  15   3   1        111.34         97.32        30.09 o                         
  16   3   1         18.82         38.97        44.14 o                         
 -14   4   1         11.53         35.84        16.96 o                         
 -13   4   1         36.70         73.36        16.50 o                         
 -12   4   1         64.31         58.87        14.00 o                         
 -11   4   1        733.54        737.91        60.81 o                         
 -10   4   1        398.31        418.74        18.85 o                         
  -9   4   1        236.01        234.86        14.93 o                         
  -8   4   1        160.09        159.22        12.63 o                         
  -7   4   1         32.96         33.36         4.16 o                         
  -6   4   1        598.12        581.13        14.68 o                         
  -5   4   1          2.15          3.22         4.18 o                         
  -4   4   1          3.58          4.04         3.86 o                         
  -3   4   1         89.95         91.49         6.66 o                         
  -2   4   1        614.66        643.96        16.09 o                         
  -1   4   1         33.73         31.38         5.64 o                         
   0   4   1        556.45        581.28        16.06 o                         
   1   4   1         30.40         35.34         5.04 o                         
   2   4   1          3.85          8.57         4.20 o                         
   3   4   1        251.60        220.84         9.75 o                         
   4   4   1        142.61        147.52         5.85 o                         
   5   4   1        364.88        358.87        20.96 o                         
   6   4   1        477.95        458.25        33.40 o                         
   7   4   1        109.48         85.72        11.39 o                         
   8   4   1        357.81        341.68        18.88 o                         
   9   4   1        462.09        444.28        27.72 o                         
  10   4   1        145.22        121.46        21.04 o                         
  11   4   1        343.34        366.07        25.62 o                         
  12   4   1        169.68        190.03        44.79 o                         
  13   4   1         40.30         20.06        20.06 o                         
  14   4   1         20.05         -0.54        39.45 o                         
  15   4   1          6.07        -14.71        57.51 o                         
 -14   5   1        192.11        298.05        52.16 o                         
 -13   5   1         49.32         65.72        20.76 o                         
 -12   5   1         22.21         36.78        24.59 o                         
 -11   5   1         49.69         70.38        16.22 o                         
 -10   5   1          2.71          2.49        11.62 o                         
  -9   5   1         17.63        -12.52        15.65 o                         
  -8   5   1         39.64         52.29        16.57 o                         
  -7   5   1         88.80        103.59         8.49 o                         
  -6   5   1        588.67        580.09        28.01 o                         
  -5   5   1         53.83         53.10         6.76 o                         
  -4   5   1        568.77        601.24        23.83 o                         
  -3   5   1        118.33         89.68         7.02 o                         
  -2   5   1        153.89        147.97         8.63 o                         
  -1   5   1        816.71        813.27        26.75 o                         
   0   5   1        580.98        632.59        18.36 o                         
   1   5   1        197.48        237.38        12.66 o                         
   2   5   1         46.50         62.21         9.64 o                         
   3   5   1        391.73        348.02        24.79 o                         
   4   5   1          0.84          6.38         4.58 o                         
   5   5   1        195.83        239.71        20.82 o                         
   6   5   1        193.23        221.21        19.46 o                         
   7   5   1         67.58         83.83        14.62 o                         
   8   5   1        398.00        335.24        22.66 o                         
   9   5   1         41.62         59.95        13.73 o                         
  10   5   1          4.53         11.05        13.71 o                         
  12   5   1         24.02         22.74        21.40 o                         
  13   5   1        181.67        241.29        34.55 o                         
  14   5   1         49.92         44.84        83.59 o                         
 -12   6   1          0.05        -16.18        16.18 o                         
 -11   6   1          1.60          4.94        17.49 o                         
 -10   6   1        190.94        221.01        41.06 o                         
  -9   6   1        219.00        202.15        18.97 o                         
  -8   6   1        100.34        130.85        16.15 o                         
  -7   6   1         56.07        101.59        15.81 o                         
  -6   6   1        363.78        410.95        32.04 o                         
  -5   6   1          3.67         16.64         7.91 o                         
  -4   6   1        629.58        660.09        27.20 o                         
  -3   6   1         82.90        114.71        14.74 o                         
  -2   6   1         83.53         85.99        14.09 o                         
  -1   6   1        636.66        731.01        27.72 o                         
   0   6   1         98.05         70.57        16.99 o                         
   1   6   1         85.29        121.75        14.48 o                         
   2   6   1         24.59          4.80         8.20 o                         
   3   6   1        251.30        219.77        15.74 o                         
   4   6   1        642.11        599.39        23.66 o                         
   5   6   1        322.62        368.70        27.61 o                         
   6   6   1        445.16        479.24        40.92 o                         
   7   6   1          0.83         -0.78        12.26 o                         
   8   6   1        487.13        603.36        34.86 o                         
   9   6   1          1.78         39.92        19.32 o                         
  10   6   1         14.75        -12.04        24.07 o                         
  11   6   1         25.65         22.74        25.41 o                         
  12   6   1         18.03         15.43        30.11 o                         
  -9   7   1         86.96         46.94        34.28 o                         
  -8   7   1          7.25         20.44        25.68 o                         
  -7   7   1         57.98         83.81        22.20 o                         
  -6   7   1        284.15        258.99        29.21 o                         
  -5   7   1          2.84         15.20        20.04 o                         
  -4   7   1         47.59         29.28        10.74 o                         
  -3   7   1        277.73        277.70        23.17 o                         
  -2   7   1        181.71        219.21        16.60 o                         
  -1   7   1        433.99        344.16        30.63 o                         
   0   7   1         49.61         60.12        14.14 o                         
   1   7   1        176.44        141.11        14.94 o                         
   2   7   1        539.03        521.64        25.87 o                         
   3   7   1          0.54          0.71        11.20 o                         
   4   7   1        184.81        218.28        25.42 o                         
   5   7   1          0.07         -1.32        14.53 o                         
   6   7   1         69.35         94.50        23.95 o                         
   7   7   1         47.73         40.76        25.07 o                         
   8   7   1         37.48         50.09        21.90 o                         
   9   7   1          0.01         50.82        37.45 o                         
  -4   8   1         17.44        -10.41        20.25 o                         
  -3   8   1          1.04         -2.61        20.19 o                         
  -2   8   1         22.08         33.56        20.07 o                         
  -1   8   1          0.02          5.86        13.84 o                         
   0   8   1         48.53          0.48        14.81 o                         
   1   8   1          1.49         15.27        38.79 o                         
   2   8   1          0.57         -5.36        17.29 o                         
   3   8   1        107.11         68.02        40.79 o                         
   4   8   1         24.72         27.88        23.06 o                         
 -18   0   2         19.22         18.72        26.75 o                         
 -16   0   2        160.59        164.50        44.14 o                         
 -15   0   2        128.93        216.66        36.11 o                         
 -14   0   2          5.95         15.41        27.42 o                         
 -13   0   2        408.99        398.31        47.86 o                         
 -12   0   2          7.30          9.68        22.14 o                         
 -11   0   2        147.07        163.65        16.60 o                         
 -10   0   2       1548.98       1409.69        35.04 o                         
  -9   0   2       2410.25       2521.70        45.11 o                         
  -8   0   2          0.06         11.08         3.69 o                         
  -7   0   2      19169.87      19286.54       290.96 o                         
  -6   0   2       7577.13       7166.81       106.61 o                         
  -5   0   2          5.26          9.52         3.28 o                         
  -4   0   2       8669.55       7958.22       113.00 o                         
  -3   0   2       2364.21       2108.14        35.06 o                         
  -2   0   2       3914.60       3546.96        92.64 o                         
   2   0   2      27441.59      25230.08       472.48 o                         
   3   0   2      21649.36      20282.93       337.64 o                         
   4   0   2       1183.60       1111.69        37.15 o                         
   5   0   2       4957.37       4823.31        89.99 o                         
   6   0   2       1110.31       1145.96        26.85 o                         
   7   0   2       8607.18       8199.28       152.05 o                         
   8   0   2       1777.79       1759.50        42.50 o                         
   9   0   2       1376.92       1462.16        43.33 o                         
  10   0   2          7.22          4.98        10.81 o                         
  11   0   2         22.55         24.70        10.53 o                         
  12   0   2          8.72         -4.73        12.30 o                         
  13   0   2        130.93        128.43        18.28 o                         
  14   0   2        517.37        627.26        65.53 o                         
  15   0   2        253.01        279.52        37.45 o                         
  16   0   2         76.86         49.49        25.41 o                         
 -17   1   2        192.66        206.01        22.91 o                         
 -16   1   2         21.95          9.67        17.99 o                         
 -15   1   2          2.45         13.01        17.02 o                         
 -14   1   2          6.23         14.22        29.42 o                         
 -13   1   2       1005.79        985.86        27.42 o                         
 -12   1   2        572.53        596.98        17.50 o                         
 -11   1   2         19.03         29.02         9.51 o                         
 -10   1   2        215.21        262.54         8.28 o                         
  -9   1   2         35.27         35.66         3.59 o                         
  -8   1   2       2237.07       2412.05        32.61 o                         
  -7   1   2        750.85        747.27        13.81 o                         
  -6   1   2        270.06        256.20         5.67 o                         
  -5   1   2        912.15        774.98        11.46 o                         
  -4   1   2       1527.63       1372.01        22.23 o                         
  -3   1   2      12024.27      10985.07       120.21 o                         
  -2   1   2      11585.69      10525.27       122.20 o                         
  -1   1   2       8327.32       7514.19       189.90 o                         
   0   1   2       4859.68       4527.59       152.97 o                         
   1   1   2         38.74         16.00         4.00 o                         
   2   1   2      42887.23      40941.46       780.31 o                         
   3   1   2      31291.90      29813.25       406.60 o                         
   4   1   2         25.58         26.10         3.29 o                         
   5   1   2       1847.87       1968.13        36.01 o                         
   6   1   2       2597.75       2608.51        32.18 o                         
   7   1   2        740.19        661.72        14.34 o                         
   8   1   2        556.97        578.44        12.57 o                         
   9   1   2        584.31        579.58        21.73 o                         
  10   1   2        629.92        633.89        15.26 o                         
  11   1   2       1196.20       1223.93        34.77 o                         
  12   1   2         50.20         55.47         8.56 o                         
  13   1   2        686.01        779.53        30.51 o                         
  15   1   2        187.89        139.02        17.50 o                         
  16   1   2        138.36        104.32        52.16 o                         
  17   1   2        270.24        243.77        29.13 o                         
 -17   2   2          0.24        -16.91        16.91 o                         
 -16   2   2         62.06         87.37        16.00 o                         
 -15   2   2          1.12        -25.41        34.77 o                         
 -14   2   2        111.39        111.79        14.56 o                         
 -13   2   2        430.46        395.55        16.33 o                         
 -12   2   2        360.20        342.04        16.56 o                         
 -11   2   2        300.41        286.03        12.33 o                         
 -10   2   2          0.96          3.93         4.36 o                         
  -9   2   2         24.58         24.73         4.12 o                         
  -8   2   2        450.55        417.99        13.16 o                         
  -7   2   2       1580.57       1569.02        26.35 o                         
  -6   2   2        562.58        560.83        11.69 o                         
  -5   2   2         95.64         85.65         4.99 o                         
  -4   2   2         31.00         60.96         4.62 o                         
  -3   2   2        117.16        121.95         5.76 o                         
  -2   2   2       1446.55       1515.47        37.29 o                         
  -1   2   2        252.78        311.11        10.39 o                         
   0   2   2       1337.53       1014.31        18.71 o                         
   1   2   2        163.64        222.85        11.45 o                         
   2   2   2       4403.45       3612.22       166.84 o                         
   3   2   2       3605.01       3326.23        69.65 o                         
   4   2   2       3430.53       3372.89        60.53 o                         
   5   2   2       7707.20       7944.65       113.08 o                         
   6   2   2       2967.09       3115.81        58.63 o                         
   7   2   2       1875.35       1830.85        26.81 o                         
   8   2   2        807.47        850.34        21.70 o                         
   9   2   2          3.81          1.21         2.88 o                         
  10   2   2          0.48          0.07         6.59 o                         
  11   2   2        672.33        658.30        24.07 o                         
  12   2   2         23.75         18.97         5.89 o                         
  13   2   2        102.88         95.09        20.89 o                         
  15   2   2          7.09         13.87        14.34 o                         
  16   2   2          3.23          7.07        47.48 o                         
  17   2   2          1.16          0.09        17.08 o                         
 -16   3   2         85.02        140.11        28.89 o                         
 -15   3   2         20.72         19.00        22.46 o                         
 -14   3   2         17.85         12.42        12.38 o                         
 -13   3   2        136.99        208.64        28.09 o                         
 -12   3   2         85.37        108.68        20.57 o                         
 -11   3   2        326.80        378.08        21.44 o                         
 -10   3   2          0.03          2.72         5.48 o                         
  -9   3   2        607.51        545.58        17.87 o                         
  -8   3   2          0.00         12.08         5.31 o                         
  -7   3   2       2987.94       3047.61        49.29 o                         
  -6   3   2        563.24        509.27        15.19 o                         
  -5   3   2       1871.09       1881.60        34.11 o                         
  -4   3   2        260.42        304.96         9.50 o                         
  -3   3   2        351.82        289.66        14.93 o                         
  -2   3   2        535.44        461.89        12.53 o                         
  -1   3   2         29.27         58.66         6.25 o                         
   0   3   2        202.90        203.68        10.24 o                         
   1   3   2        140.44        164.07         9.72 o                         
   2   3   2         94.92         99.11        11.65 o                         
   3   3   2         90.76        162.82        10.47 o                         
   4   3   2         64.79         43.44         8.00 o                         
   5   3   2        998.85        870.72        39.85 o                         
   6   3   2       1357.94       1452.87        39.31 o                         
   7   3   2        216.25        194.54        12.04 o                         
   8   3   2         31.49         26.06         3.72 o                         
   9   3   2        632.44        623.39        29.48 o                         
  10   3   2         74.62         67.76        10.97 o                         
  11   3   2         53.65         50.82        28.09 o                         
  12   3   2        222.08        194.19        27.49 o                         
  13   3   2        125.82        151.42        29.88 o                         
  14   3   2          1.91         -0.94        21.85 o                         
  15   3   2          9.16          4.54        25.63 o                         
  16   3   2        215.81        151.13        49.49 o                         
 -14   4   2        221.33        257.00        48.91 o                         
 -13   4   2          0.14        -15.20        16.91 o                         
 -12   4   2         88.36        112.04        17.23 o                         
 -11   4   2         44.94         45.76        15.38 o                         
 -10   4   2          2.15         22.42        13.32 o                         
  -9   4   2        483.65        389.98        27.90 o                         
  -8   4   2        529.11        550.76        31.20 o                         
  -7   4   2         19.76          7.11         5.48 o                         
  -6   4   2        245.58        236.44         9.58 o                         
  -5   4   2        137.43        159.18         9.38 o                         
  -4   4   2         94.04         84.61         8.92 o                         
  -3   4   2        189.78        222.37        16.89 o                         
  -2   4   2          7.20          4.07         3.80 o                         
  -1   4   2        111.45        117.06         6.68 o                         
   0   4   2        701.03        732.92        21.33 o                         
   1   4   2       1259.72       1407.68        32.40 o                         
   2   4   2       2694.12       2792.55        52.36 o                         
   3   4   2       1433.48       1381.68        31.74 o                         
   4   4   2        669.86        670.61        42.44 o                         
   5   4   2        615.11        640.93        29.92 o                         
   6   4   2        303.47        307.66        23.64 o                         
   7   4   2          0.18          4.95         9.06 o                         
   8   4   2         29.04         47.41        10.88 o                         
   9   4   2        315.72        380.79        26.72 o                         
  10   4   2         54.91         54.44        14.67 o                         
  11   4   2          2.17          2.71        12.73 o                         
  12   4   2          3.76          8.66        14.55 o                         
  13   4   2         71.44         37.45        21.40 o                         
  14   4   2          4.80          5.90        33.44 o                         
  15   4   2          1.49         42.80        61.52 o                         
 -14   5   2        113.04         77.57        29.42 o                         
 -13   5   2          1.29         -6.91        14.03 o                         
 -12   5   2         31.77         54.56        22.81 o                         
 -11   5   2        125.10        138.99        17.51 o                         
 -10   5   2        404.17        416.12        27.60 o                         
  -9   5   2         65.92         42.14        15.16 o                         
  -8   5   2        669.60        710.87        35.15 o                         
  -7   5   2        179.90        214.04        13.92 o                         
  -6   5   2        360.46        351.16        28.96 o                         
  -5   5   2         45.92         23.23         8.22 o                         
  -4   5   2        439.40        391.13        16.97 o                         
  -3   5   2        284.13        254.41        10.63 o                         
  -2   5   2        176.65        196.49         9.17 o                         
  -1   5   2       1286.57       1290.55        27.90 o                         
   0   5   2          0.06         -2.26         5.21 o                         
   1   5   2       1889.16       1897.90        36.69 o                         
   2   5   2        539.93        563.18        16.62 o                         
   3   5   2         21.83         24.21         4.17 o                         
   4   5   2       1602.89       1548.92        52.07 o                         
   5   5   2        567.90        517.48        34.97 o                         
   6   5   2         52.58         31.76        16.60 o                         
   7   5   2         10.65         14.64        11.14 o                         
   8   5   2        503.67        497.46        26.47 o                         
   9   5   2         16.47         -3.20        16.72 o                         
  10   5   2         20.27         11.57        12.19 o                         
  11   5   2         24.01        -18.72        25.41 o                         
  12   5   2         82.84         97.63        32.10 o                         
  13   5   2         43.36         38.35        19.69 o                         
  14   5   2         65.35         62.04        30.20 o                         
 -12   6   2          7.36          2.07        16.91 o                         
 -11   6   2          2.10         16.31        17.86 o                         
 -10   6   2         17.75          7.63        19.75 o                         
  -9   6   2          1.97          9.22        15.19 o                         
  -8   6   2         10.60          7.58        20.77 o                         
  -7   6   2          9.10         10.52         6.90 o                         
  -6   6   2         44.47         26.83        22.97 o                         
  -5   6   2        855.73        821.35        30.35 o                         
  -4   6   2        412.04        354.13        18.90 o                         
  -3   6   2         19.13         21.58         8.62 o                         
  -2   6   2        182.10        133.53        11.24 o                         
  -1   6   2         94.11         74.32        13.56 o                         
   0   6   2          1.89         12.89         9.32 o                         
   1   6   2         75.99         63.00        10.28 o                         
   2   6   2        296.39        302.23        22.97 o                         
   3   6   2        127.59        121.68        18.34 o                         
   4   6   2        135.69        105.19        17.95 o                         
   5   6   2         49.10         36.58        15.91 o                         
   6   6   2        222.72        221.20        44.89 o                         
   7   6   2          3.48          7.69        12.35 o                         
   8   6   2          2.16         15.18        17.36 o                         
   9   6   2         21.60          1.01        14.64 o                         
  10   6   2          0.24         -7.23        21.94 o                         
  11   6   2        107.08         17.07        30.68 o                         
  12   6   2         41.36         34.72        39.45 o                         
  -9   7   2         42.02         45.12        19.85 o                         
  -8   7   2          0.05         47.66        28.75 o                         
  -7   7   2         33.32          3.51        19.92 o                         
  -6   7   2         10.22         38.85        68.21 o                         
  -5   7   2         73.48         62.45        18.98 o                         
  -4   7   2        105.18         88.33        12.43 o                         
  -3   7   2          1.92         -1.47        12.93 o                         
  -2   7   2         77.00         57.03        12.59 o                         
  -1   7   2          0.50        -10.87        13.71 o                         
   0   7   2          9.01         -4.20        12.60 o                         
   1   7   2        258.90        235.49        18.39 o                         
   2   7   2         66.44         60.56        11.07 o                         
   3   7   2         86.05         52.42        23.39 o                         
   4   7   2          0.98        -11.05        21.69 o                         
   5   7   2        125.34        166.47        31.17 o                         
   6   7   2         95.65        116.18        25.99 o                         
   7   7   2        158.94        199.44        50.48 o                         
   8   7   2          3.53         -7.45        18.50 o                         
   9   7   2          9.63          1.34        40.12 o                         
  -4   8   2         34.16         26.86        21.77 o                         
  -3   8   2         36.75         52.26        24.37 o                         
  -2   8   2          0.03         21.40        25.41 o                         
  -1   8   2         35.25          2.34        14.16 o                         
   0   8   2         43.40         39.00        11.93 o                         
   1   8   2          4.24          8.96        19.45 o                         
   2   8   2         13.37          3.60        21.65 o                         
   3   8   2         86.03         64.24        29.27 o                         
 -16   1   3        260.46        332.04        33.32 o                         
 -15   1   3         36.37         34.57        15.94 o                         
 -14   1   3        153.78        120.66        12.78 o                         
 -13   1   3        734.63        740.55        22.63 o                         
 -12   1   3        211.34        203.34        14.97 o                         
 -11   1   3         18.42         22.29         3.81 o                         
 -10   1   3       1954.03       1998.26        55.43 o                         
  -9   1   3       1279.86       1381.92        23.36 o                         
  -8   1   3        667.14        692.51        12.39 o                         
  -7   1   3          2.22          7.20         3.18 o                         
  -6   1   3       1010.25        928.74        16.87 o                         
  -5   1   3          2.30          7.56         2.46 o                         
  -4   1   3        185.84        133.44         4.16 o                         
  -3   1   3        751.41        743.91        13.87 o                         
  -2   1   3       1138.38       1040.43        16.17 o                         
  -1   1   3      12805.73      11532.59       140.44 o                         
   0   1   3       3458.52       2912.48        39.23 o                         
   1   1   3       1211.74       1311.13        22.00 o                         
   2   1   3       7309.33       6932.03        86.24 o                         
   3   1   3         89.60         80.94         3.41 o                         
   4   1   3      15328.97      15533.23       177.24 o                         
   5   1   3       2175.04       2473.66        35.82 o                         
   6   1   3        667.09        663.94        11.98 o                         
   7   1   3          4.78          8.92         3.29 o                         
   8   1   3        277.38        254.68        14.36 o                         
   9   1   3         30.23         26.38         6.42 o                         
  10   1   3          1.49          4.76         3.14 o                         
  11   1   3         70.62         75.61         4.31 o                         
  12   1   3        121.43         94.63        13.76 o                         
  13   1   3        246.13        230.33        17.00 o                         
  14   1   3        114.29        189.65        70.22 o                         
  15   1   3          1.22          9.75        12.39 o                         
  16   1   3          2.07          9.36        25.41 o                         
  17   1   3         46.15         62.52        18.96 o                         
 -18   2   3          0.18         -1.34        57.51 o                         
 -17   2   3         65.20         42.38        17.25 o                         
 -16   2   3          6.82          9.45        12.14 o                         
 -15   2   3         12.68          8.13        18.42 o                         
 -14   2   3       1041.67       1150.67       122.38 o                         
 -13   2   3        103.57         87.54         9.01 o                         
 -12   2   3          2.33         13.39         7.28 o                         
 -11   2   3       5200.08       5606.10        88.62 o                         
 -10   2   3        853.03        897.97        19.86 o                         
  -9   2   3        134.89        132.85         6.59 o                         
  -8   2   3          6.58         12.69         4.02 o                         
  -7   2   3       2665.49       2714.01        41.06 o                         
  -6   2   3         17.21         20.27         3.67 o                         
  -5   2   3       1931.92       1863.87        27.79 o                         
  -4   2   3       1276.45       1275.59        21.78 o                         
  -3   2   3       1584.64       1591.24        28.18 o                         
  -2   2   3       1907.80       1981.09        32.69 o                         
  -1   2   3       1136.97       1090.93        19.26 o                         
   0   2   3       5509.46       5429.96        78.02 o                         
   1   2   3       1332.97       1404.45        26.93 o                         
   2   2   3        467.48        411.50        13.35 o                         
   3   2   3         33.49         17.46         5.69 o                         
   4   2   3       3473.96       3353.80        59.65 o                         
   5   2   3        912.97        952.53        17.31 o                         
   6   2   3       5331.72       5663.69        79.78 o                         
   7   2   3          4.04          6.10         3.71 o                         
   8   2   3       1345.43       1328.07        24.79 o                         
   9   2   3        112.25        101.32         6.19 o                         
  10   2   3       1252.40       1286.06        36.43 o                         
  11   2   3        102.18        105.34        11.76 o                         
  12   2   3          5.31         10.47         6.32 o                         
  14   2   3         20.82         43.87        21.40 o                         
  15   2   3        374.97        411.61        28.45 o                         
  16   2   3         64.33         17.93        20.73 o                         
  17   2   3        116.32        124.42        24.00 o                         
 -15   3   3         91.40         79.40        24.70 o                         
 -14   3   3          7.73         10.41        18.04 o                         
 -13   3   3         48.19         38.43        12.73 o                         
 -12   3   3        100.20         93.92        19.79 o                         
 -11   3   3        589.28        605.52        20.38 o                         
 -10   3   3       1283.95       1277.03        29.30 o                         
  -9   3   3        116.35        115.69         7.29 o                         
  -8   3   3         14.37         24.42         5.28 o                         
  -7   3   3       1212.52       1132.22        27.42 o                         
  -6   3   3        103.35        131.66        11.79 o                         
  -5   3   3       2253.49       2413.39        42.53 o                         
  -4   3   3        137.16        131.10         6.52 o                         
  -3   3   3        302.56        256.13         8.40 o                         
  -2   3   3         53.90         90.49         8.44 o                         
  -1   3   3         78.96         68.28         4.31 o                         
   0   3   3       2360.41       2523.02        47.85 o                         
   1   3   3         25.86         17.13         4.38 o                         
   2   3   3       1467.04       1653.40        28.59 o                         
   3   3   3         40.36         43.15        11.00 o                         
   4   3   3          0.09         22.39        10.32 o                         
   5   3   3         93.43         90.09        10.05 o                         
   6   3   3        633.24        569.79        22.97 o                         
   7   3   3         27.75         26.88         7.75 o                         
   8   3   3         38.41         33.01         8.25 o                         
   9   3   3        673.53        660.56        20.88 o                         
  10   3   3          3.61          4.93        11.06 o                         
  11   3   3         52.35         46.81        18.72 o                         
  12   3   3         13.67         28.55        16.60 o                         
  13   3   3        261.57        298.25        26.75 o                         
  14   3   3        132.47        193.17        64.20 o                         
  15   3   3         47.73         35.75        25.69 o                         
  16   3   3          0.63         28.09        58.85 o                         
 -14   4   3          1.40          1.72        23.41 o                         
 -13   4   3         47.24         87.30        36.11 o                         
 -12   4   3        307.12        386.99        26.15 o                         
 -11   4   3          0.62         -1.79        15.49 o                         
 -10   4   3        268.43        286.14        22.16 o                         
  -9   4   3        561.44        576.19        23.11 o                         
  -8   4   3        286.58        292.19        20.09 o                         
  -7   4   3        102.75        101.38         9.58 o                         
  -6   4   3        430.94        438.51        13.18 o                         
  -5   4   3        379.42        394.22        18.54 o                         
  -4   4   3        183.26        166.01         8.36 o                         
  -3   4   3        796.51        846.63        20.85 o                         
  -2   4   3         53.70         48.44         5.11 o                         
  -1   4   3       1296.16       1322.54        31.68 o                         
   0   4   3        145.37        177.88         9.52 o                         
   1   4   3        773.11        803.16        18.23 o                         
   2   4   3       5625.72       5938.33       102.66 o                         
   3   4   3        840.51        872.09        26.73 o                         
   4   4   3          2.61          7.79         8.68 o                         
   5   4   3         17.45         27.53        10.45 o                         
   6   4   3          3.75         13.11         9.01 o                         
   7   4   3        211.08        240.76        25.21 o                         
   8   4   3          7.94          5.60         9.65 o                         
   9   4   3          1.31          0.23         8.80 o                         
  10   4   3          2.94          1.51        10.23 o                         
  11   4   3        159.71        178.81        26.08 o                         
  12   4   3         13.62          6.15        14.34 o                         
  13   4   3         27.16         40.37        23.41 o                         
  14   4   3         62.94         19.43        24.94 o                         
  15   4   3          4.68        -46.81        65.53 o                         
 -14   5   3         48.83         42.80        26.75 o                         
 -13   5   3          2.79          2.48        16.24 o                         
 -12   5   3         20.50         70.49        18.53 o                         
 -11   5   3        468.46        460.13        34.06 o                         
 -10   5   3          0.06         22.92        14.75 o                         
  -9   5   3        922.66       1181.91       107.66 o                         
  -8   5   3         64.75         54.73        13.86 o                         
  -7   5   3         47.47         20.49        11.97 o                         
  -6   5   3          6.13          5.23         7.57 o                         
  -5   5   3         26.41         23.88         7.50 o                         
  -4   5   3         52.90         69.78         8.00 o                         
  -3   5   3        129.28        131.58         7.99 o                         
  -2   5   3        244.46        288.83        13.97 o                         
  -1   5   3         54.58         70.85         6.98 o                         
   0   5   3         60.96         50.15         6.19 o                         
   1   5   3        112.80        131.53         7.70 o                         
   2   5   3         80.27         79.97        11.16 o                         
   3   5   3         49.34         54.81        10.76 o                         
   4   5   3       1024.25       1084.79        36.25 o                         
   5   5   3        102.18        149.20        34.85 o                         
   6   5   3          0.04         -8.30        12.04 o                         
   7   5   3        102.93         78.78        14.31 o                         
   8   5   3          0.96          9.83        11.40 o                         
   9   5   3        277.49        236.73        37.45 o                         
  10   5   3        245.63        227.40        37.19 o                         
  11   5   3         14.61         10.00        14.96 o                         
  12   5   3          0.05         39.64        46.14 o                         
  13   5   3         56.97         59.52        27.62 o                         
 -12   6   3        214.23        276.81        28.26 o                         
 -11   6   3          0.00        -22.68        31.42 o                         
 -10   6   3         48.56        128.97        29.77 o                         
  -9   6   3         67.30         95.88        23.54 o                         
  -8   6   3         52.93         45.94         8.21 o                         
  -7   6   3         57.03         51.01        10.17 o                         
  -6   6   3          6.39         10.08         7.73 o                         
  -5   6   3          5.96          5.66        11.09 o                         
  -4   6   3        507.81        466.48        21.98 o                         
  -3   6   3        350.79        437.34        24.13 o                         
  -2   6   3        184.51        177.17        14.02 o                         
  -1   6   3        790.97        829.75        29.77 o                         
   0   6   3        359.12        299.30        16.73 o                         
   1   6   3        788.25        940.56        59.65 o                         
   2   6   3          0.01          5.38         7.71 o                         
   3   6   3         88.38        152.11        22.20 o                         
   4   6   3        420.82        397.81        38.60 o                         
   5   6   3          0.41        -11.19        11.86 o                         
   6   6   3         20.57         10.28        14.02 o                         
   7   6   3         71.35         57.30        16.91 o                         
   8   6   3          7.33         -6.97        17.29 o                         
   9   6   3         11.44         -6.66        12.87 o                         
  10   6   3          7.94          8.51        22.09 o                         
  11   6   3          0.34         28.09        33.36 o                         
  -9   7   3        148.89        164.52        24.00 o                         
  -8   7   3          6.77         49.20        25.24 o                         
  -7   7   3        164.92        156.48        44.14 o                         
  -6   7   3         93.11        113.68        40.12 o                         
  -5   7   3        207.69        276.23        37.05 o                         
  -4   7   3         53.29         69.91        13.52 o                         
  -3   7   3         80.36        113.61        20.16 o                         
  -2   7   3         67.30         27.16        13.58 o                         
  -1   7   3         52.63         42.73        14.09 o                         
   0   7   3         40.96         40.53        12.96 o                         
   1   7   3         14.40          8.75        10.71 o                         
   2   7   3          0.25         16.15         9.49 o                         
   3   7   3         52.95         29.73        20.06 o                         
   4   7   3        191.45        202.61        28.32 o                         
   5   7   3        331.84        411.93        50.82 o                         
   6   7   3          4.01        -18.06        31.43 o                         
   7   7   3        279.57        241.05        39.45 o                         
   8   7   3          0.00        -17.71        17.71 o                         
  -4   8   3          0.04         58.32        53.50 o                         
  -3   8   3          6.51         30.11        15.89 o                         
  -2   8   3         26.22         30.66        22.07 o                         
  -1   8   3         22.59         41.22        19.39 o                         
   0   8   3          9.10         14.13        12.85 o                         
   1   8   3        155.19        179.85        42.08 o                         
   2   8   3         99.64         62.35        35.44 o                         
   3   8   3         96.48        118.79        24.27 o                         
 -18   0   4         36.39        -16.05        25.41 o                         
 -17   0   4          6.46          5.35        21.40 o                         
 -16   0   4         82.64         53.81        18.28 o                         
 -15   0   4         16.98         14.71        16.08 o                         
 -14   0   4        163.85        193.93        32.10 o                         
 -13   0   4         23.49         20.86         7.26 o                         
 -12   0   4         39.11         26.81         5.89 o                         
 -11   0   4        274.30        247.03        10.23 o                         
 -10   0   4       5125.93       5377.27        96.64 o                         
  -9   0   4       3911.39       3997.27        67.51 o                         
  -8   0   4        671.45        695.89        20.24 o                         
  -7   0   4       2274.97       2270.96        49.25 o                         
  -6   0   4          7.49          2.26         3.73 o                         
  -5   0   4       2170.58       2210.53        51.64 o                         
  -4   0   4       4125.55       3963.67        59.74 o                         
  -3   0   4      30984.48      28552.66       758.42 o                         
  -2   0   4       5254.19       5171.65        89.99 o                         
  -1   0   4       3941.64       3856.88        73.21 o                         
   0   0   4          6.15          6.54         2.12 o                         
   1   0   4        146.90        148.51         5.60 o                         
   2   0   4       2058.61       2146.21        42.53 o                         
   3   0   4      13177.90      12794.21       208.27 o                         
   4   0   4       1133.06       1162.00        29.94 o                         
   5   0   4         30.42         46.54         6.56 o                         
   6   0   4       7650.58       8507.54       165.70 o                         
   7   0   4       5676.11       5898.75       113.90 o                         
   8   0   4        900.79        899.96        33.78 o                         
   9   0   4       7504.56       7743.24       184.06 o                         
  10   0   4       1225.43       1270.00        63.23 o                         
  11   0   4       6382.33       6848.59       234.95 o                         
  12   0   4         36.74         34.73        14.14 o                         
  13   0   4        429.99        431.21        52.83 o                         
  14   0   4        789.02        902.02        50.59 o                         
  15   0   4        625.37        547.01        58.85 o                         
  16   0   4         69.67        109.67        36.11 o                         
  17   0   4        630.21        567.07        69.55 o                         
 -16   1   4         16.45         40.50        33.44 o                         
 -15   1   4         51.30         72.95        13.71 o                         
 -14   1   4        133.88        126.33        14.10 o                         
 -13   1   4        119.77        113.43         9.07 o                         
 -12   1   4        152.56        149.12        10.57 o                         
 -11   1   4        150.34        151.35         7.55 o                         
 -10   1   4       2376.75       2408.24        38.46 o                         
  -9   1   4        488.95        488.72        15.78 o                         
  -8   1   4       3644.21       3817.81        46.16 o                         
  -7   1   4         15.92         14.28         2.82 o                         
  -6   1   4          0.82         -0.28         2.28 o                         
  -5   1   4       2186.66       2070.15        26.36 o                         
  -4   1   4       2937.46       2793.57        33.59 o                         
  -3   1   4        651.13        546.76        10.01 o                         
  -2   1   4      20203.36      19162.69       205.60 o                         
  -1   1   4       9103.87       8373.52       103.35 o                         
   0   1   4       5377.18       4986.20        64.19 o                         
   1   1   4       4043.71       3886.95        55.76 o                         
   2   1   4      11238.02      11054.42       147.27 o                         
   3   1   4      14836.67      14068.84       198.06 o                         
   4   1   4       1718.55       1648.43        27.92 o                         
   5   1   4       1018.21        877.66        17.73 o                         
   6   1   4          0.91          6.00         2.70 o                         
   7   1   4       2972.17       3087.12        46.69 o                         
   8   1   4       1239.99       1340.38        23.94 o                         
   9   1   4       2096.34       2157.96        35.93 o                         
  10   1   4          0.47         -1.09         2.83 o                         
  11   1   4        140.63        129.16        10.35 o                         
  12   1   4        367.45        388.96        64.87 o                         
  13   1   4        215.27        274.64        21.00 o                         
  14   1   4          7.77          5.76        12.19 o                         
  15   1   4        104.85         78.61        18.36 o                         
  16   1   4         39.01         28.93        22.02 o                         
  17   1   4         11.73          3.86        16.71 o                         
 -18   2   4          0.41          6.15        37.45 o                         
 -17   2   4         33.27         41.04        23.77 o                         
 -16   2   4         53.81         61.70        18.56 o                         
 -15   2   4         62.57         53.04        13.46 o                         
 -14   2   4        376.79        371.76        23.63 o                         
 -13   2   4         44.57         46.76         9.21 o                         
 -12   2   4          2.30          8.17         5.72 o                         
 -11   2   4         39.17         33.32         9.85 o                         
 -10   2   4        597.57        557.26        16.76 o                         
  -9   2   4        615.06        620.35        22.22 o                         
  -8   2   4        177.45        152.60         7.22 o                         
  -7   2   4       2337.89       2307.50        35.65 o                         
  -6   2   4          0.13          7.59         3.02 o                         
  -5   2   4        249.40        182.59         5.78 o                         
  -4   2   4         28.74         47.32         5.50 o                         
  -3   2   4         42.87         31.26         3.47 o                         
  -2   2   4       1277.73       1385.45        22.25 o                         
  -1   2   4         25.26         32.38         4.06 o                         
   0   2   4       1069.29       1158.10        18.42 o                         
   1   2   4         42.58         38.96         6.04 o                         
   2   2   4       1510.70       1372.59        37.45 o                         
   3   2   4         67.49         29.11         5.33 o                         
   4   2   4       2703.73       3103.30        71.84 o                         
   5   2   4        537.82        500.65        22.18 o                         
   6   2   4       2442.89       2418.50        40.19 o                         
   7   2   4        413.99        431.97        13.26 o                         
   8   2   4        128.25        125.44         6.22 o                         
   9   2   4       1799.08       1691.96        28.61 o                         
  10   2   4        115.90        128.39        10.87 o                         
  11   2   4        482.74        458.15        15.23 o                         
  12   2   4          6.49          1.19         6.00 o                         
  13   2   4        119.70        112.34        17.39 o                         
  14   2   4          8.85         20.44        23.16 o                         
  15   2   4         21.92         18.77        18.93 o                         
  16   2   4          3.51        -19.30        20.98 o                         
 -15   3   4          8.63        -17.39        37.45 o                         
 -14   3   4        101.86        131.04        71.55 o                         
 -13   3   4          3.70         14.51        12.74 o                         
 -12   3   4         66.74         96.61        15.84 o                         
 -11   3   4       1872.55       2106.32        49.64 o                         
 -10   3   4       1732.97       1742.26        37.79 o                         
  -9   3   4        155.59        136.58        10.74 o                         
  -8   3   4          0.39          1.07         8.67 o                         
  -7   3   4         90.38         79.43         6.66 o                         
  -6   3   4       1951.27       2094.91        35.41 o                         
  -5   3   4        383.49        353.55        13.99 o                         
  -4   3   4        432.95        433.90        12.17 o                         
  -3   3   4       1331.28       1430.25        28.98 o                         
  -2   3   4        250.04        236.47        13.48 o                         
  -1   3   4       1151.15       1059.87        20.55 o                         
   0   3   4         45.84         35.27         4.94 o                         
   1   3   4       1641.81       1591.09        33.80 o                         
   2   3   4         67.03         65.60         6.79 o                         
   3   3   4       1161.34       1156.24        32.66 o                         
   4   3   4       2289.13       2493.38        73.36 o                         
   5   3   4       2824.23       2793.42        68.85 o                         
   6   3   4        636.35        708.47        25.68 o                         
   7   3   4         52.04         48.10        11.04 o                         
   8   3   4        899.33        851.21        25.61 o                         
   9   3   4        470.56        470.63        18.07 o                         
  10   3   4        160.77        129.71        19.53 o                         
  11   3   4          0.21          6.03        11.82 o                         
  12   3   4        195.01        164.70        31.48 o                         
  13   3   4        112.77        123.41        37.45 o                         
  14   3   4         97.74        141.71        27.79 o                         
  15   3   4         46.36         38.97        26.22 o                         
  16   3   4         39.87         24.24        37.87 o                         
 -16   4   4         24.27         32.12        28.55 o                         
 -15   4   4         43.53         29.89        25.89 o                         
 -14   4   4        291.74        283.62        23.46 o                         
 -13   4   4         21.15         20.41        14.92 o                         
 -12   4   4         13.97         21.06        17.99 o                         
 -11   4   4        535.58        510.54        27.93 o                         
 -10   4   4         41.33         40.09        11.97 o                         
  -9   4   4        112.24        108.14         9.28 o                         
  -8   4   4        296.34        310.64        15.85 o                         
  -7   4   4        115.79        101.00        11.90 o                         
  -6   4   4        972.72        987.86        23.46 o                         
  -5   4   4        392.87        455.99        15.23 o                         
  -4   4   4         67.48         54.60         6.18 o                         
  -3   4   4         25.57         16.45         4.57 o                         
  -2   4   4        325.06        293.00        13.88 o                         
  -1   4   4        204.13        181.67        10.85 o                         
   0   4   4         13.33         12.75         4.38 o                         
   1   4   4         76.90        119.17        15.75 o                         
   2   4   4        435.45        499.70        25.45 o                         
   3   4   4         61.86         54.86        15.06 o                         
   4   4   4         22.79         25.97         8.00 o                         
   5   4   4        220.69        204.50        14.21 o                         
   6   4   4        214.09        211.02        23.89 o                         
   7   4   4        517.07        505.68        28.05 o                         
   8   4   4          0.99         -3.01         8.48 o                         
   9   4   4         47.33         28.42        11.29 o                         
  10   4   4        468.22        455.57        28.89 o                         
  11   4   4        106.90        111.14        17.99 o                         
  12   4   4         68.46         50.55        14.00 o                         
  13   4   4         20.27         81.58        54.83 o                         
  14   4   4         49.70         68.38        28.91 o                         
  15   4   4         69.88        101.65        68.21 o                         
 -14   5   4         18.34         21.40        29.42 o                         
 -13   5   4         41.58         40.59        44.80 o                         
 -12   5   4        283.47        281.47        24.92 o                         
 -11   5   4         92.63         81.15        28.90 o                         
 -10   5   4          9.97         36.69        19.72 o                         
  -9   5   4         64.52         79.62        17.94 o                         
  -8   5   4         56.62         29.05        13.33 o                         
  -7   5   4        692.68        764.47        90.03 o                         
  -6   5   4         62.18         64.13         8.98 o                         
  -5   5   4       1046.65       1091.11        47.88 o                         
  -4   5   4         64.28         85.66         8.66 o                         
  -3   5   4         14.72         18.05         7.17 o                         
  -2   5   4         56.87         28.62         7.83 o                         
  -1   5   4        134.26        112.90         7.39 o                         
   0   5   4        293.97        271.46        11.70 o                         
   1   5   4         45.08         55.50         6.98 o                         
   2   5   4         12.59         25.60         5.68 o                         
   3   5   4         45.61         71.57        16.11 o                         
   4   5   4         18.19         21.40        16.79 o                         
   5   5   4          4.66          1.63        12.99 o                         
   6   5   4         42.82         50.63        26.12 o                         
   7   5   4         40.05         24.61        11.92 o                         
   8   5   4       1014.91        921.89        42.78 o                         
   9   5   4          3.66         11.09        14.96 o                         
  10   5   4         17.07         92.28        48.15 o                         
  11   5   4        110.78         97.80        21.16 o                         
  12   5   4         35.13         87.13        38.79 o                         
  13   5   4         13.02         13.17        27.89 o                         
 -12   6   4         18.62         57.03        35.38 o                         
 -11   6   4          6.27        -22.64        22.64 o                         
 -10   6   4        306.30        342.94        29.19 o                         
  -9   6   4          0.42         14.88        21.71 o                         
  -8   6   4         65.63         45.26         8.79 o                         
  -7   6   4        523.64        505.55        35.91 o                         
  -6   6   4          0.21         -8.97         8.97 o                         
  -5   6   4         80.72         71.30        10.77 o                         
  -4   6   4        959.34       1034.35        35.47 o                         
  -3   6   4        311.86        279.87        19.88 o                         
  -2   6   4        702.53        672.83        29.61 o                         
  -1   6   4         14.52         20.76        16.41 o                         
   0   6   4         28.82         38.11         9.01 o                         
   1   6   4         67.88         60.00        11.00 o                         
   2   6   4        624.46        629.70        28.96 o                         
   3   6   4         88.93        128.70        57.76 o                         
   4   6   4          0.02          5.42        18.90 o                         
   5   6   4         19.83         10.04        18.44 o                         
   6   6   4        201.95        219.36        18.94 o                         
   7   6   4         29.26         30.46        18.67 o                         
   8   6   4         99.08        119.43        27.52 o                         
   9   6   4          2.86         -7.24        16.49 o                         
  10   6   4        184.89        175.07        33.10 o                         
  11   6   4         34.72         65.91        32.60 o                         
  -9   7   4        171.00        234.18        46.81 o                         
  -8   7   4        471.75        556.38        46.22 o                         
  -7   7   4         53.55        126.82        27.79 o                         
  -6   7   4        657.26        675.02        33.40 o                         
  -5   7   4        256.65        212.63        26.35 o                         
  -4   7   4          4.46         26.79        13.87 o                         
  -3   7   4        372.40        384.02        24.38 o                         
  -2   7   4         11.08         21.11        14.25 o                         
  -1   7   4         40.91         57.74        13.89 o                         
   0   7   4          3.04         16.09        12.62 o                         
   1   7   4          0.31          3.19        14.70 o                         
   2   7   4          2.24         14.87        19.37 o                         
   3   7   4          5.40         -5.47        23.41 o                         
   4   7   4         36.68         86.52        32.77 o                         
   5   7   4         32.32         19.98        22.17 o                         
   6   7   4          7.52         -7.65        28.32 o                         
   7   7   4          4.43         29.42        30.64 o                         
   8   7   4        265.11        216.15        35.11 o                         
  -4   8   4          8.20         -6.10        17.08 o                         
  -3   8   4        122.77        115.14        18.90 o                         
  -2   8   4          4.51         11.73        14.21 o                         
  -1   8   4          0.08          4.76        16.71 o                         
   0   8   4         78.92        107.33        25.00 o                         
   1   8   4         82.64         71.68        25.38 o                         
   2   8   4        129.36        182.25        35.01 o                         
   3   8   4          0.54        -21.25        21.25 o                         
 -16   1   5        178.07        224.67        23.32 o                         
 -15   1   5          0.46         -7.36        12.11 o                         
 -14   1   5       1228.56       1315.21        36.15 o                         
 -13   1   5        137.79        132.63        10.90 o                         
 -12   1   5         45.31         54.58         6.23 o                         
 -11   1   5       1098.94       1090.37        33.81 o                         
 -10   1   5         10.81         14.43         3.61 o                         
  -9   1   5        115.76        113.53         7.42 o                         
  -8   1   5          4.28          5.87         3.66 o                         
  -7   1   5        484.11        539.41        13.00 o                         
  -6   1   5        619.43        571.29        10.87 o                         
  -5   1   5       2690.38       2675.08        34.20 o                         
  -4   1   5       3681.75       3658.88        43.18 o                         
  -3   1   5        398.98        378.09         8.11 o                         
  -2   1   5       2138.78       1988.07        26.15 o                         
  -1   1   5       3933.53       3773.92        46.63 o                         
   0   1   5       6638.56       6611.00        81.70 o                         
   1   1   5       4308.00       3934.02        52.76 o                         
   2   1   5       3289.38       3078.12        45.61 o                         
   3   1   5         16.88          4.19         2.55 o                         
   4   1   5       3494.68       3612.38        47.45 o                         
   5   1   5         12.78         15.78         3.50 o                         
   6   1   5          3.88          9.63         2.96 o                         
   7   1   5       1145.63       1342.35        26.24 o                         
   8   1   5        221.18        247.16         9.30 o                         
   9   1   5        939.49        946.91        21.73 o                         
  10   1   5        411.57        448.17        19.46 o                         
  11   1   5        247.67        283.63        23.00 o                         
  12   1   5        166.96        169.78        22.39 o                         
  13   1   5        406.52        383.18        24.23 o                         
  14   1   5          9.48          7.10        13.11 o                         
  15   1   5         39.85          0.18        15.80 o                         
  16   1   5          4.05         -7.13        15.55 o                         
  17   1   5         16.93         44.00        23.41 o                         
 -17   2   5         23.02         18.31        24.37 o                         
 -16   2   5         46.54         47.85        44.80 o                         
 -15   2   5        140.22        152.89        81.58 o                         
 -14   2   5        388.47        438.14        25.94 o                         
 -13   2   5          5.08          8.50         8.88 o                         
 -12   2   5        106.50        117.21        10.51 o                         
 -11   2   5        231.02        262.27        14.04 o                         
 -10   2   5          4.68          8.61         6.07 o                         
  -9   2   5        229.49        237.77         9.99 o                         
  -8   2   5        668.48        687.96        15.78 o                         
  -7   2   5        147.05        146.04         8.43 o                         
  -6   2   5         14.60         13.50         3.64 o                         
  -5   2   5        133.56        132.72        10.08 o                         
  -4   2   5       4330.17       4188.39        56.04 o                         
  -3   2   5       3846.81       3930.08        52.29 o                         
  -2   2   5         64.46        101.23         5.13 o                         
  -1   2   5       3787.63       3535.34        45.76 o                         
   0   2   5       1131.05       1108.15        17.16 o                         
   1   2   5       3215.37       3258.12        52.93 o                         
   2   2   5       7753.29       7912.38       122.08 o                         
   3   2   5       3980.02       4174.65       117.60 o                         
   4   2   5       2145.42       2274.68        50.24 o                         
   5   2   5       1279.00       1519.65        28.92 o                         
   6   2   5        148.51        137.82         5.45 o                         
   7   2   5       2153.05       2338.48        38.99 o                         
   8   2   5       2113.15       2300.67        40.81 o                         
   9   2   5        206.34        174.82         8.68 o                         
  10   2   5         49.69         57.16         6.59 o                         
  11   2   5          9.92         19.37         7.57 o                         
  12   2   5        242.81        240.06        15.54 o                         
  13   2   5         17.52         18.33        12.30 o                         
  14   2   5         59.34         39.31        23.20 o                         
  15   2   5        263.95        286.04        25.49 o                         
  16   2   5          8.83         30.09        15.32 o                         
 -17   3   5          3.34          5.85        24.41 o                         
 -15   3   5        132.48        119.86        59.52 o                         
 -14   3   5        788.65        829.79        56.92 o                         
 -13   3   5         54.58         45.15        12.60 o                         
 -12   3   5        416.84        430.83        36.29 o                         
 -11   3   5        352.70        398.72        16.54 o                         
 -10   3   5         17.78         16.04         8.37 o                         
  -9   3   5        488.54        442.56        14.73 o                         
  -8   3   5        571.44        545.66        18.10 o                         
  -7   3   5          7.24          8.49         4.23 o                         
  -6   3   5        492.24        488.68        13.28 o                         
  -5   3   5       1454.30       1455.80        27.19 o                         
  -4   3   5        291.64        326.03         9.42 o                         
  -3   3   5        362.78        446.15        16.07 o                         
  -2   3   5       7965.95       8055.81       113.91 o                         
  -1   3   5        949.90        947.82        19.50 o                         
   0   3   5        259.72        207.47        10.39 o                         
   1   3   5          6.79         37.31         9.37 o                         
   2   3   5        372.74        360.83        24.10 o                         
   3   3   5         73.30         75.65         8.00 o                         
   4   3   5        266.60        326.87        14.91 o                         
   5   3   5        614.57        674.47        25.14 o                         
   6   3   5        396.58        341.61        36.39 o                         
   7   3   5       3778.72       3789.35        96.49 o                         
   8   3   5        171.72        149.65         7.37 o                         
   9   3   5         84.60         68.08         8.07 o                         
  10   3   5         48.40         50.04        11.07 o                         
  11   3   5        692.49        752.70        27.93 o                         
  12   3   5         20.56         12.18         7.37 o                         
  13   3   5         27.27         33.70        14.04 o                         
  14   3   5          3.57         19.60        12.76 o                         
  15   3   5         14.32         19.66        13.33 o                         
 -16   4   5        438.22        553.53        51.78 o                         
 -15   4   5          0.74          0.93        24.37 o                         
 -14   4   5        342.31        332.84        31.80 o                         
 -13   4   5        203.24        251.95        20.04 o                         
 -12   4   5        477.04        522.75        46.81 o                         
 -11   4   5          8.29         27.35        16.13 o                         
 -10   4   5        380.65        348.76        24.03 o                         
  -9   4   5        188.70        161.37        10.86 o                         
  -8   4   5        367.30        412.56        20.16 o                         
  -7   4   5          0.38         -0.35         5.97 o                         
  -6   4   5          0.13         -0.64         4.61 o                         
  -5   4   5         22.96         17.08         5.16 o                         
  -4   4   5        188.97        174.37         8.91 o                         
  -3   4   5        664.37        620.54        17.21 o                         
  -2   4   5        113.39        111.82         8.06 o                         
  -1   4   5       1367.84       1383.36        28.84 o                         
   0   4   5       1370.24       1412.61        27.84 o                         
   1   4   5       1462.76       1596.87        33.91 o                         
   2   4   5        678.60        737.65        17.88 o                         
   3   4   5          5.97          4.37         7.44 o                         
   4   4   5         10.57         14.70         8.22 o                         
   5   4   5        112.59         86.90        11.60 o                         
   6   4   5          1.92         18.41        10.76 o                         
   7   4   5        105.80        128.03        13.96 o                         
   8   4   5         42.81         58.10        11.84 o                         
   9   4   5         16.66          6.04        10.84 o                         
  10   4   5        393.30        380.07        33.38 o                         
  11   4   5          0.13          7.61        15.55 o                         
  12   4   5          9.48          2.50        15.26 o                         
  13   4   5         18.99        -40.12        54.83 o                         
  14   4   5         40.53         58.71        27.79 o                         
 -14   5   5        109.41        127.44        29.09 o                         
 -13   5   5         28.84         17.56        21.49 o                         
 -12   5   5          0.22        -12.39        22.81 o                         
 -11   5   5        211.84        268.21        62.27 o                         
 -10   5   5         55.41         27.72        13.65 o                         
  -9   5   5          2.50        -14.68        14.68 o                         
  -8   5   5        126.24         99.56        16.09 o                         
  -7   5   5        268.54        244.27        22.07 o                         
  -6   5   5         79.11         67.55         8.78 o                         
  -5   5   5         34.72         47.49        10.07 o                         
  -4   5   5        688.07        685.63        32.83 o                         
  -3   5   5         99.85        108.17         7.71 o                         
  -2   5   5        836.01        935.50        24.37 o                         
  -1   5   5         12.88         -0.95         4.93 o                         
   0   5   5         44.21         31.37         5.86 o                         
   1   5   5         15.99         11.13         6.11 o                         
   2   5   5         48.95         48.01         4.26 o                         
   3   5   5         18.41         14.12         9.52 o                         
   4   5   5          0.20        -10.86        11.60 o                         
   5   5   5        439.24        370.47        64.20 o                         
   6   5   5        170.86        165.13        30.73 o                         
   7   5   5       1026.84       1035.73        45.30 o                         
   8   5   5         89.06         64.15        17.98 o                         
   9   5   5         40.91         21.31        15.47 o                         
  10   5   5        352.30        292.06        35.01 o                         
  11   5   5          0.00        -21.44        22.08 o                         
  12   5   5          4.96         33.88        45.47 o                         
  13   5   5          0.41          2.90        27.60 o                         
 -12   6   5          6.65         -4.94        24.53 o                         
 -11   6   5         95.44         63.71        18.29 o                         
 -10   6   5        112.48        153.96        29.35 o                         
  -9   6   5        262.51        280.38        41.81 o                         
  -8   6   5         88.70         90.68        14.08 o                         
  -7   6   5          4.25         10.82        12.16 o                         
  -6   6   5         18.22         15.64        11.69 o                         
  -5   6   5          1.79          9.64        10.67 o                         
  -4   6   5        430.10        472.82        22.41 o                         
  -3   6   5         61.01         70.10        11.09 o                         
  -2   6   5         56.98         58.67        11.18 o                         
  -1   6   5          0.03         10.12         8.40 o                         
   0   6   5         10.82          4.99        12.74 o                         
   1   6   5          0.03         -0.83         8.39 o                         
   2   6   5          1.58          8.87         6.74 o                         
   3   6   5        498.25        567.42        57.77 o                         
   4   6   5         26.26         18.18        13.46 o                         
   5   6   5        643.54        738.74        36.88 o                         
   6   6   5          0.24         36.82        24.73 o                         
   7   6   5         76.97         51.82        21.20 o                         
   8   6   5        114.84        102.83        19.16 o                         
   9   6   5          0.07         33.42        22.34 o                         
  10   6   5         81.42         89.96        30.64 o                         
  11   6   5         41.18         51.03        33.61 o                         
  -9   7   5          0.38          3.67        37.45 o                         
  -8   7   5          2.85         14.71        20.81 o                         
  -7   7   5          0.69         13.82        34.77 o                         
  -6   7   5       1059.98       1118.18        47.99 o                         
  -5   7   5        215.10        197.87        40.12 o                         
  -4   7   5         16.43          8.45        17.55 o                         
  -3   7   5          2.09         -5.28        19.56 o                         
  -2   7   5        191.88        232.72        20.14 o                         
  -1   7   5        135.88        154.28        18.77 o                         
   0   7   5         11.79         10.81        10.42 o                         
   1   7   5         16.12         23.25        10.07 o                         
   2   7   5         59.71         62.73        21.67 o                         
   3   7   5        179.42        169.82        25.89 o                         
   4   7   5          2.20         21.34        19.59 o                         
   5   7   5         35.27         29.42        18.03 o                         
   6   7   5        148.15        165.49        52.16 o                         
   7   7   5         15.94         14.37        29.78 o                         
   8   7   5          1.27          8.33        27.14 o                         
  -3   8   5         46.95         38.33        19.23 o                         
  -2   8   5         10.08         24.74        15.62 o                         
  -1   8   5         28.19         27.90        15.13 o                         
   0   8   5          1.35         -4.35        17.20 o                         
   1   8   5         44.44         45.34        23.04 o                         
   2   8   5          0.24         22.84        25.48 o                         
 -18   0   6         64.32         22.74        29.42 o                         
 -17   0   6          6.02        -17.67        17.67 o                         
 -16   0   6         62.53         94.96        33.44 o                         
 -15   0   6        212.23        278.26        74.23 o                         
 -14   0   6        219.34        204.31        59.52 o                         
 -13   0   6          6.74          0.94         6.70 o                         
 -12   0   6        321.28        325.60        14.23 o                         
 -11   0   6        198.42        155.99         9.77 o                         
 -10   0   6       3859.42       4305.17        82.09 o                         
  -9   0   6        893.21        886.32        21.24 o                         
  -8   0   6       1401.46       1264.91        25.54 o                         
  -7   0   6        265.35        323.92        15.11 o                         
  -6   0   6        226.38        269.15         8.60 o                         
  -5   0   6       4638.94       4922.72        75.56 o                         
  -4   0   6          8.25          0.95         2.62 o                         
  -3   0   6       4151.87       4188.42        72.24 o                         
  -2   0   6      13627.70      12709.20       224.74 o                         
  -1   0   6      12366.28      11962.93       215.37 o                         
   0   0   6       7379.91       6829.38       124.28 o                         
   1   0   6       2551.65       2390.59        49.00 o                         
   2   0   6       1796.84       1674.67        36.62 o                         
   3   0   6      44093.02      45300.27      1444.43 o                         
   4   0   6      15638.67      16024.52       238.04 o                         
   5   0   6        139.20        115.09         9.62 o                         
   6   0   6       1030.84       1040.47        25.52 o                         
   7   0   6         83.62         88.70        13.71 o                         
   8   0   6         73.23         54.88        13.69 o                         
   9   0   6        875.67        923.68        41.61 o                         
  10   0   6       2038.44       2207.78       100.98 o                         
  11   0   6       1130.00       1129.37        79.58 o                         
  12   0   6        278.81        337.03        45.47 o                         
  13   0   6       1286.20       1222.80       132.41 o                         
  14   0   6          6.41          4.01        17.39 o                         
  15   0   6         12.83         17.39        29.42 o                         
  16   0   6       1347.47       1651.73       128.39 o                         
 -18   1   6        112.79         72.24        27.31 o                         
 -17   1   6        178.53        205.09        43.61 o                         
 -16   1   6          0.08         15.02        12.85 o                         
 -15   1   6         54.18         29.84        23.17 o                         
 -14   1   6         82.14         99.45        26.13 o                         
 -13   1   6         49.66         48.78        12.36 o                         
 -12   1   6        330.45        322.37        15.67 o                         
 -11   1   6        306.81        343.16         9.87 o                         
 -10   1   6        324.43        343.79        12.18 o                         
  -9   1   6        524.28        533.62        11.49 o                         
  -8   1   6         70.01         90.80         4.69 o                         
  -7   1   6        527.48        539.99        12.51 o                         
  -6   1   6      11528.01      11930.18       128.23 o                         
  -5   1   6       5802.98       5932.61        66.09 o                         
  -4   1   6         49.49         58.48         4.21 o                         
  -3   1   6       9777.84       9070.92       103.01 o                         
  -2   1   6         61.72        101.44         3.67 o                         
  -1   1   6       3507.28       3565.11        47.50 o                         
   0   1   6       1244.50       1263.08        21.01 o                         
   1   1   6        345.25        370.19         8.18 o                         
   2   1   6          9.54         13.16         2.95 o                         
   3   1   6      12413.58      13049.01       223.70 o                         
   4   1   6        181.79        118.59         8.36 o                         
   5   1   6        510.42        506.14        10.44 o                         
   6   1   6      12622.61      13120.40       169.75 o                         
   7   1   6        140.20        103.39         7.64 o                         
   8   1   6        891.24        991.03        31.90 o                         
   9   1   6       1171.69       1267.89        27.11 o                         
  10   1   6         50.20         41.25         5.32 o                         
  11   1   6       1790.70       1864.82        57.84 o                         
  12   1   6         48.58         58.95        14.09 o                         
  13   1   6          0.38         26.28        13.10 o                         
  14   1   6        113.73        141.23        22.26 o                         
  15   1   6          1.06         -9.67        16.53 o                         
  16   1   6         22.36         40.57        16.75 o                         
 -16   2   6         18.02          8.02        42.80 o                         
 -14   2   6        105.82        115.78        19.41 o                         
 -13   2   6        128.32        128.54        18.96 o                         
 -12   2   6          0.01         -2.02        12.26 o                         
 -11   2   6         70.53         55.50         7.87 o                         
 -10   2   6        247.29        246.88        10.80 o                         
  -9   2   6         89.34         82.07         7.03 o                         
  -8   2   6       2204.77       2269.76        38.19 o                         
  -7   2   6       1027.20       1056.14        18.45 o                         
  -6   2   6       1071.55       1076.38        18.08 o                         
  -5   2   6         48.41         23.35         4.55 o                         
  -4   2   6         22.21          5.85         3.36 o                         
  -3   2   6         54.19         40.22         4.57 o                         
  -2   2   6         39.38         43.79         4.22 o                         
  -1   2   6       5071.55       5176.72        66.70 o                         
   0   2   6       6823.31       6804.59        88.43 o                         
   1   2   6        318.19        344.83        12.13 o                         
   2   2   6       1497.33       1233.19        39.94 o                         
   3   2   6         61.84        111.56         8.45 o                         
   4   2   6       4487.11       4438.62        62.70 o                         
   5   2   6        651.01        597.42        17.92 o                         
   6   2   6       1165.98       1225.73        22.13 o                         
   7   2   6        136.25        121.30         6.61 o                         
   8   2   6         16.71          8.04         4.16 o                         
   9   2   6          1.13         -0.88         3.67 o                         
  10   2   6        111.52        120.84        14.62 o                         
  11   2   6        261.03        262.25        14.91 o                         
  12   2   6        229.65        231.66        23.63 o                         
  13   2   6         96.70         81.30        13.46 o                         
  14   2   6         72.85         95.20        17.25 o                         
  15   2   6         10.81         42.30        15.97 o                         
  16   2   6         49.33         28.18        42.80 o                         
 -17   3   6         14.00         48.17        26.64 o                         
 -16   3   6         17.00         29.04        27.42 o                         
 -15   3   6         26.86         25.63        12.24 o                         
 -14   3   6         21.62         25.18        11.81 o                         
 -13   3   6        248.84        263.76        25.15 o                         
 -12   3   6        770.29        856.87        31.50 o                         
 -11   3   6        456.25        443.32        35.19 o                         
 -10   3   6        575.12        575.00        33.11 o                         
  -9   3   6        120.78        127.13        11.36 o                         
  -8   3   6        162.39        137.15         8.16 o                         
  -7   3   6        426.51        408.05        16.61 o                         
  -6   3   6       1076.16       1043.12        23.38 o                         
  -5   3   6       1462.82       1565.86        30.18 o                         
  -4   3   6          4.65          7.82         4.74 o                         
  -3   3   6         82.63         71.77         5.77 o                         
  -2   3   6       2547.14       2676.62        43.44 o                         
  -1   3   6       1311.09       1209.75        22.74 o                         
   0   3   6       2256.07       2522.38        40.17 o                         
   1   3   6       5896.96       6013.65       121.76 o                         
   2   3   6         25.18         27.29         5.85 o                         
   3   3   6         89.12         76.36         8.78 o                         
   4   3   6        709.44        725.78        32.89 o                         
   5   3   6        765.84        802.87        32.04 o                         
   6   3   6        540.54        535.14        23.20 o                         
   7   3   6        362.93        387.64        23.70 o                         
   8   3   6       1436.59       1344.67        52.53 o                         
   9   3   6        350.86        338.66        10.83 o                         
  10   3   6        145.34        154.65         9.87 o                         
  11   3   6        812.79        808.74        29.70 o                         
  12   3   6        159.79        171.40        12.19 o                         
  13   3   6        222.24        221.88        22.21 o                         
  14   3   6        297.65        295.40        25.42 o                         
  15   3   6         40.61         35.48        32.10 o                         
 -16   4   6         36.75         75.74        37.45 o                         
 -15   4   6        164.30        190.80        21.77 o                         
 -14   4   6         96.75         86.01        17.99 o                         
 -13   4   6         38.13         42.45        14.06 o                         
 -12   4   6         85.42        109.27        15.89 o                         
 -11   4   6          2.39         10.77        10.99 o                         
 -10   4   6         95.51        117.01        26.33 o                         
  -9   4   6        622.91        640.84        30.87 o                         
  -8   4   6       1075.20       1119.62        50.97 o                         
  -7   4   6        506.53        509.23        23.23 o                         
  -6   4   6        185.22        175.95        20.95 o                         
  -5   4   6        756.66        817.79        22.51 o                         
  -4   4   6         26.85         12.05         5.22 o                         
  -3   4   6          4.58          4.27         5.64 o                         
  -2   4   6        397.73        427.55        12.62 o                         
  -1   4   6          5.72         -1.01         4.48 o                         
   0   4   6        220.03        245.87        12.39 o                         
   1   4   6          6.05         -0.80         3.83 o                         
   2   4   6        210.70        199.91         7.77 o                         
   3   4   6       1091.58       1022.17        33.04 o                         
   4   4   6         34.59          2.75        15.25 o                         
   5   4   6         59.98         98.93        13.55 o                         
   6   4   6        871.91        781.17        35.96 o                         
   7   4   6       1237.30       1263.53        47.73 o                         
   8   4   6        384.13        354.86        21.51 o                         
   9   4   6        709.83        581.02        35.24 o                         
  10   4   6         16.04         15.23        14.83 o                         
  11   4   6          0.72         12.54        12.03 o                         
  12   4   6          6.18         -6.81        15.23 o                         
  13   4   6         16.52         70.88        60.18 o                         
  14   4   6          0.11        -10.74        27.63 o                         
 -14   5   6          5.47         21.01        18.39 o                         
 -12   5   6          8.33        155.75        34.38 o                         
 -11   5   6        213.21        251.09        27.51 o                         
 -10   5   6          5.58          4.48        14.97 o                         
  -9   5   6         18.16         39.40        14.92 o                         
  -8   5   6        945.33       1200.83        48.20 o                         
  -7   5   6         13.91          9.43        19.53 o                         
  -6   5   6         51.14         63.85         9.13 o                         
  -5   5   6        344.20        304.24        25.48 o                         
  -4   5   6         41.27         53.17        11.96 o                         
  -3   5   6         73.60         51.47         7.49 o                         
  -2   5   6          1.13          2.17         5.90 o                         
  -1   5   6        222.98        263.20        10.77 o                         
   0   5   6          0.07         11.19         9.78 o                         
   1   5   6       1623.99       1499.45        39.80 o                         
   2   5   6        104.28         83.83        13.28 o                         
   3   5   6        308.29        285.78        51.49 o                         
   4   5   6        181.97        154.54        23.50 o                         
   5   5   6          0.72         -7.27        18.46 o                         
   6   5   6         84.41         77.09        15.65 o                         
   7   5   6         57.26         33.50        20.52 o                         
   8   5   6         40.92         44.46        21.40 o                         
   9   5   6         73.56        100.37        18.51 o                         
  10   5   6        465.19        408.51        57.51 o                         
  11   5   6         88.94         90.21        21.37 o                         
  12   5   6         89.65         42.99        22.35 o                         
  13   5   6          4.16         21.02        32.17 o                         
 -12   6   6        183.20        219.76        34.10 o                         
 -11   6   6          5.08         16.61        19.69 o                         
 -10   6   6        119.32        135.43        37.45 o                         
  -9   6   6        294.91        292.22        25.38 o                         
  -8   6   6         27.44         37.49        17.44 o                         
  -7   6   6         74.23         86.96        18.01 o                         
  -6   6   6        118.66        116.10        14.37 o                         
  -5   6   6        212.86        238.14        31.27 o                         
  -4   6   6        641.50        586.12        53.83 o                         
  -3   6   6        118.45         93.00        13.63 o                         
  -2   6   6        492.63        600.42        26.48 o                         
  -1   6   6        312.89        325.58        26.25 o                         
   0   6   6         71.38         52.64        10.81 o                         
   1   6   6        381.59        371.22        22.78 o                         
   2   6   6          5.00          2.38        14.96 o                         
   3   6   6         43.09         22.25        19.34 o                         
   4   6   6        884.73        865.01        51.91 o                         
   5   6   6        113.81         90.60        27.82 o                         
   6   6   6          8.36          3.71        22.81 o                         
   7   6   6          5.05         -2.08        14.68 o                         
   8   6   6        118.29        123.97        22.13 o                         
   9   6   6        132.44        143.06        35.30 o                         
  10   6   6        239.09        240.34        54.83 o                         
  11   6   6          6.83          9.66        37.45 o                         
  -9   7   6         48.47         46.81        32.10 o                         
  -8   7   6         12.14          3.42        22.75 o                         
  -7   7   6        311.02        382.38        29.60 o                         
  -6   7   6         47.50          8.18        13.43 o                         
  -5   7   6          4.47         -0.56        13.31 o                         
  -4   7   6          5.60         26.29        14.41 o                         
  -3   7   6        182.95        222.21        19.91 o                         
  -2   7   6         10.13         47.01        18.65 o                         
  -1   7   6          0.01         -4.14        12.36 o                         
   0   7   6         62.25         52.50        12.53 o                         
   1   7   6          1.76          4.55         8.50 o                         
   2   7   6          2.89        -17.11        20.18 o                         
   3   7   6         26.13         85.35        27.79 o                         
   4   7   6         88.77         57.39        20.32 o                         
   5   7   6        117.97         98.51        28.74 o                         
   6   7   6        109.79         68.43        46.81 o                         
   7   7   6          0.27         16.26        60.85 o                         
   8   7   6         59.12         35.21        25.12 o                         
  -3   8   6         16.20         18.55        19.90 o                         
  -2   8   6         50.68         18.00        16.69 o                         
  -1   8   6          0.84         12.04        29.42 o                         
   0   8   6         55.71         16.81        24.10 o                         
   1   8   6        179.53        161.58        72.89 o                         
 -18   1   7          0.46         15.19        23.14 o                         
 -17   1   7         38.01         46.76        16.90 o                         
 -16   1   7         80.77         73.80        21.26 o                         
 -15   1   7        107.14        108.51        14.22 o                         
 -14   1   7         44.11         49.46        11.90 o                         
 -13   1   7        235.38        232.98        11.94 o                         
 -12   1   7        301.11        276.71         9.06 o                         
 -11   1   7        182.57        161.08         8.48 o                         
 -10   1   7        878.30        908.19        23.75 o                         
  -9   1   7        731.12        699.07        13.56 o                         
  -8   1   7       2609.61       2713.84        36.01 o                         
  -7   1   7       2828.39       2926.00        37.53 o                         
  -6   1   7       7297.33       7875.46        88.00 o                         
  -5   1   7       2427.58       2386.21        30.15 o                         
  -4   1   7       2213.69       2506.85        32.67 o                         
  -3   1   7      12817.55      12675.20       143.54 o                         
  -2   1   7        208.22        252.75        11.77 o                         
  -1   1   7       4870.25       5016.92        65.25 o                         
   0   1   7        326.85        389.32        13.19 o                         
   1   1   7         19.05         30.65         3.94 o                         
   2   1   7        518.48        699.86        30.63 o                         
   3   1   7        110.12        105.08         8.39 o                         
   4   1   7        832.95        737.65        17.57 o                         
   5   1   7       1195.80       1177.66        19.60 o                         
   6   1   7        697.58        744.46        14.39 o                         
   7   1   7         12.29         18.24         4.08 o                         
   8   1   7       1065.76       1036.57        24.06 o                         
   9   1   7        293.08        299.04        14.67 o                         
  10   1   7        348.58        315.60        11.56 o                         
  11   1   7        222.37        217.39        31.67 o                         
  12   1   7        354.67        416.78        32.77 o                         
  13   1   7        101.33         97.94        18.04 o                         
  14   1   7          7.94         10.98        12.14 o                         
  15   1   7         57.89         59.99        30.76 o                         
  16   1   7          2.57          7.42        15.07 o                         
 -16   2   7         12.55          3.63        21.40 o                         
 -15   2   7         79.70         61.50        12.10 o                         
 -14   2   7        539.80        559.28        25.51 o                         
 -13   2   7          6.19         -0.48         8.53 o                         
 -12   2   7       1259.61       1270.41        33.20 o                         
 -11   2   7        476.67        467.90        20.97 o                         
 -10   2   7        522.46        522.34        14.89 o                         
  -9   2   7        150.59        159.66         8.90 o                         
  -8   2   7         36.85         30.46         4.92 o                         
  -7   2   7        142.47        126.84         8.74 o                         
  -6   2   7        627.56        639.41        12.81 o                         
  -5   2   7        304.65        320.83         8.49 o                         
  -4   2   7        347.57        324.62         8.44 o                         
  -3   2   7       3592.58       3782.84        51.93 o                         
  -2   2   7       6403.94       6381.25        89.12 o                         
  -1   2   7       6451.64       6548.44        81.40 o                         
   0   2   7       2386.35       2572.63        37.97 o                         
   1   2   7        254.70        249.12         8.68 o                         
   2   2   7       3453.83       3527.99        58.94 o                         
   3   2   7       4422.23       4492.70        86.91 o                         
   4   2   7        751.29        763.54        14.19 o                         
   5   2   7         36.32         39.41         5.88 o                         
   6   2   7       4637.69       4940.44        84.33 o                         
   7   2   7        407.30        390.14        16.37 o                         
   8   2   7          4.09         -0.08         4.06 o                         
   9   2   7          0.83          3.34         4.09 o                         
  10   2   7        271.89        295.10        19.81 o                         
  11   2   7         18.29         17.23         8.11 o                         
  12   2   7        170.40        171.60        17.08 o                         
  13   2   7        114.96        109.94        19.64 o                         
  14   2   7         92.86        132.40        21.75 o                         
  15   2   7          8.67          3.11        15.12 o                         
  16   2   7          0.97          1.78        14.35 o                         
 -17   3   7        112.04         52.28        28.09 o                         
 -16   3   7          5.86        -12.98        21.85 o                         
 -15   3   7        225.29        232.27        20.14 o                         
 -14   3   7          2.60          6.65        11.88 o                         
 -13   3   7         68.84         57.09        25.00 o                         
 -12   3   7        542.23        613.60        26.45 o                         
 -11   3   7        505.19        550.48        22.41 o                         
 -10   3   7        236.43        209.78        11.38 o                         
  -9   3   7       1477.34       1488.95        46.45 o                         
  -8   3   7         85.69         68.58         7.40 o                         
  -7   3   7        427.05        421.21        20.59 o                         
  -6   3   7         27.63         25.12         5.44 o                         
  -5   3   7        535.03        645.89        21.85 o                         
  -4   3   7         76.04         99.19         5.39 o                         
  -3   3   7        773.43        795.09        15.98 o                         
  -2   3   7          0.53          4.88         3.43 o                         
  -1   3   7       1743.67       1778.48        32.28 o                         
   0   3   7      13542.32      14125.85       170.29 o                         
   1   3   7        409.92        372.16        11.37 o                         
   2   3   7         38.71         26.91         3.21 o                         
   3   3   7         32.23         27.02         5.97 o                         
   4   3   7        568.65        597.92        32.21 o                         
   5   3   7        397.27        380.49        17.18 o                         
   6   3   7        247.54        227.91        13.26 o                         
   7   3   7       1624.13       1634.79       122.52 o                         
   8   3   7        265.22        245.24         9.97 o                         
   9   3   7        123.77        103.70        11.04 o                         
  10   3   7        288.50        282.93        17.27 o                         
  11   3   7        176.87        174.73        15.69 o                         
  12   3   7         12.44         14.31        29.41 o                         
  13   3   7         59.57         43.23        11.73 o                         
  14   3   7         27.24         40.26        35.34 o                         
  15   3   7         10.56          0.54        64.87 o                         
 -16   4   7          5.80         31.96        27.95 o                         
 -15   4   7         73.35         73.56        25.41 o                         
 -14   4   7         19.84         13.27        36.78 o                         
 -13   4   7        363.78        378.32        41.46 o                         
 -12   4   7          6.39         -0.23        14.52 o                         
 -11   4   7         25.64         15.28        30.76 o                         
 -10   4   7       1336.43       1529.76        54.48 o                         
  -9   4   7        601.52        681.78        29.99 o                         
  -8   4   7       3080.31       3090.47        70.33 o                         
  -7   4   7       2325.22       2362.26        52.48 o                         
  -6   4   7         33.33         11.82         5.65 o                         
  -5   4   7       2431.94       2677.48        53.36 o                         
  -4   4   7        217.59        251.05        11.46 o                         
  -3   4   7        442.76        452.08        15.18 o                         
  -2   4   7       1263.59       1219.63        26.55 o                         
  -1   4   7        442.64        442.14        15.33 o                         
   0   4   7       1450.79       1418.86        29.53 o                         
   1   4   7       2415.93       2527.56        60.01 o                         
   2   4   7         17.90         24.37         5.91 o                         
   3   4   7       1676.73       1897.78        53.71 o                         
   4   4   7          4.84          2.16        13.57 o                         
   5   4   7          0.65        -13.76        13.76 o                         
   6   4   7         44.82         61.91        12.94 o                         
   7   4   7          2.00          5.71        11.18 o                         
   8   4   7        967.05       1166.19        61.14 o                         
   9   4   7        231.03        189.38        24.07 o                         
  10   4   7       1235.83       1311.92        64.87 o                         
  11   4   7          4.48          4.90        28.75 o                         
  12   4   7         48.69         43.33        16.27 o                         
  13   4   7          0.41         -7.22        24.48 o                         
  14   4   7         45.27         75.20        40.74 o                         
 -14   5   7         47.99         32.10        28.09 o                         
 -12   5   7        237.88        236.56        24.86 o                         
 -11   5   7        151.39        134.01        33.16 o                         
 -10   5   7         99.54         98.04        17.49 o                         
  -9   5   7        564.38        631.37        32.24 o                         
  -8   5   7         47.23         57.12        16.14 o                         
  -7   5   7         17.22         35.82        15.91 o                         
  -6   5   7        147.82        180.80        17.01 o                         
  -5   5   7         98.21        112.61         9.18 o                         
  -4   5   7        754.19        768.15        22.54 o                         
  -3   5   7       1775.76       1856.07        46.15 o                         
  -2   5   7         41.68         38.58         7.56 o                         
  -1   5   7        359.80        421.45        13.56 o                         
   0   5   7       1193.11       1356.67        29.97 o                         
   1   5   7         46.04         56.89         5.42 o                         
   2   5   7          0.17         -1.16        14.67 o                         
   3   5   7        139.70        126.77        29.42 o                         
   4   5   7        111.09         76.99        20.04 o                         
   5   5   7         33.68         54.88        13.57 o                         
   6   5   7         26.10         48.13        15.09 o                         
   7   5   7         99.86         37.48        20.73 o                         
   8   5   7         41.92         29.87        19.94 o                         
   9   5   7         74.61         60.85        22.70 o                         
  10   5   7        115.22        133.88        44.14 o                         
  11   5   7          8.03          7.29        21.16 o                         
  12   5   7         19.38         -6.08        27.31 o                         
 -12   6   7         45.90         19.02        33.89 o                         
 -11   6   7         91.38         86.46        19.07 o                         
 -10   6   7        200.81        228.16        38.96 o                         
  -9   6   7         13.58          4.77        20.20 o                         
  -8   6   7         79.92         76.56        25.05 o                         
  -7   6   7        220.63        219.74        30.04 o                         
  -6   6   7        287.17        288.92        27.12 o                         
  -5   6   7         16.06         10.29        12.33 o                         
  -4   6   7        695.55        768.03        50.52 o                         
  -3   6   7        336.59        304.98        26.22 o                         
  -2   6   7        127.01        160.94        19.30 o                         
  -1   6   7         13.85          9.32        10.41 o                         
   0   6   7         80.69         70.61        13.73 o                         
   1   6   7          9.73          0.85         7.11 o                         
   2   6   7        268.95        275.81        24.59 o                         
   3   6   7        618.13        597.85        34.69 o                         
   4   6   7         60.89         67.33        21.49 o                         
   5   6   7         11.78         27.45        18.76 o                         
   6   6   7        104.89         40.68        17.85 o                         
   7   6   7          0.46         11.22        15.41 o                         
   8   6   7         20.90         23.93        21.28 o                         
   9   6   7          0.11         -1.19        21.01 o                         
  10   6   7         47.17         88.23        37.82 o                         
  -9   7   7          4.46         29.42        41.46 o                         
  -8   7   7          3.07          0.00        37.45 o                         
  -7   7   7          0.08         30.23        16.49 o                         
  -6   7   7          2.38         23.09        17.31 o                         
  -5   7   7         34.69         47.07        15.15 o                         
  -4   7   7         55.67         50.71        18.26 o                         
  -3   7   7          0.80         -4.42        13.73 o                         
  -2   7   7         96.06         92.87        16.36 o                         
  -1   7   7          3.94          9.11        10.23 o                         
   0   7   7         74.87         58.07        15.89 o                         
   1   7   7          0.19         16.73        19.78 o                         
   2   7   7         19.02         24.74        22.17 o                         
   3   7   7         52.61         78.61        25.06 o                         
   4   7   7        145.84        162.73        31.67 o                         
   5   7   7         31.75         45.99        26.35 o                         
   6   7   7        260.61        261.43        32.37 o                         
   7   7   7         28.41        -20.00        23.34 o                         
  -2   8   7          3.48         14.02        14.96 o                         
  -1   8   7         35.33          1.34        22.74 o                         
   0   8   7          0.00        -22.74        28.70 o                         
 -16   0   8          8.72          8.67        15.07 o                         
 -15   0   8         15.27        -18.72        26.75 o                         
 -14   0   8        831.89        883.57        38.52 o                         
 -13   0   8         96.83         97.90        10.99 o                         
 -12   0   8        468.24        485.34        31.66 o                         
 -11   0   8          6.58          5.70         6.08 o                         
 -10   0   8        821.15        805.29        23.15 o                         
  -9   0   8        929.20        939.03        23.87 o                         
  -8   0   8        715.40        901.16        21.12 o                         
  -7   0   8       1544.33       1762.96        33.30 o                         
  -6   0   8       6605.76       6818.86       101.04 o                         
  -5   0   8        227.41        254.38        12.33 o                         
  -4   0   8       2706.80       2952.63        53.34 o                         
  -3   0   8       4308.76       4509.65        90.53 o                         
  -2   0   8        405.37        295.92        12.25 o                         
  -1   0   8       1312.08       1436.61        32.79 o                         
   0   0   8       1370.41       1677.10        39.95 o                         
   1   0   8         21.62         56.80         9.29 o                         
   2   0   8       5336.46       5664.18       111.42 o                         
   3   0   8        561.97        673.78        19.30 o                         
   4   0   8        395.31        368.91        13.10 o                         
   5   0   8        235.04        175.95         7.97 o                         
   6   0   8       5577.37       5756.85        99.89 o                         
   7   0   8        394.36        362.90        15.28 o                         
   8   0   8       2652.79       2815.29        88.89 o                         
   9   0   8        263.64        351.04        68.88 o                         
  10   0   8         33.68         22.25        11.57 o                         
  11   0   8        121.92        190.99        23.77 o                         
  12   0   8         38.59          2.48        12.84 o                         
  13   0   8          8.20         46.81        28.09 o                         
  14   0   8         33.83        -14.71        28.09 o                         
  15   0   8          4.57          4.01        21.40 o                         
  16   0   8          9.80         34.77        25.41 o                         
 -18   1   8          4.62         48.53        23.16 o                         
 -17   1   8         47.94         40.81        15.73 o                         
 -16   1   8         89.08         72.09        22.35 o                         
 -15   1   8        325.38        342.47        17.57 o                         
 -14   1   8         69.86         64.74         9.55 o                         
 -13   1   8        855.29        895.14        29.01 o                         
 -12   1   8        395.12        374.33        11.33 o                         
 -11   1   8         33.18         30.54         4.84 o                         
 -10   1   8         70.98         68.98         5.04 o                         
  -9   1   8        567.65        540.15        13.65 o                         
  -8   1   8        144.07        145.40         5.48 o                         
  -7   1   8       2128.80       2236.81        30.49 o                         
  -6   1   8         44.28         55.88         3.57 o                         
  -5   1   8        143.95        143.30         4.94 o                         
  -4   1   8       6881.01       7172.37        83.54 o                         
  -3   1   8       3852.88       3588.28        47.37 o                         
  -2   1   8       1441.62       1433.73        21.90 o                         
  -1   1   8       5495.42       5291.84        67.48 o                         
   0   1   8       2297.44       2113.89        32.37 o                         
   1   1   8       4889.15       4949.91        69.55 o                         
   2   1   8       1562.29       1542.36        27.87 o                         
   3   1   8       1531.01       1445.04        25.72 o                         
   4   1   8          7.08          7.14         3.77 o                         
   5   1   8       2515.27       2823.38        40.68 o                         
   6   1   8       1167.57       1130.18        20.92 o                         
   7   1   8        218.00        262.80        12.26 o                         
   8   1   8        861.93        868.43        22.82 o                         
   9   1   8          0.07         11.35         5.60 o                         
  10   1   8         14.68         22.53         4.57 o                         
  11   1   8        611.08        655.53        38.80 o                         
  12   1   8         80.54         62.85        60.85 o                         
  13   1   8        299.77        283.77        21.75 o                         
  14   1   8        125.17        132.51        17.45 o                         
  15   1   8          1.34          9.55        16.05 o                         
  16   1   8        234.37        180.78        37.45 o                         
 -17   2   8          4.02          2.67        34.10 o                         
 -16   2   8         47.61         48.65        38.79 o                         
 -15   2   8        202.56        194.50        20.21 o                         
 -14   2   8         94.42         89.19        11.89 o                         
 -13   2   8        291.76        310.59        18.04 o                         
 -12   2   8         21.04         18.20         8.52 o                         
 -11   2   8        526.96        468.65        20.65 o                         
 -10   2   8         14.43          9.75         8.10 o                         
  -9   2   8          8.84         11.33         5.68 o                         
  -8   2   8         25.52         26.71         6.89 o                         
  -7   2   8        724.53        717.28        13.56 o                         
  -6   2   8        119.36        133.77         5.48 o                         
  -5   2   8       1017.84        862.18        15.74 o                         
  -4   2   8        575.99        591.22        14.35 o                         
  -3   2   8       7789.10       7715.88        98.39 o                         
  -2   2   8       6159.45       6831.87        86.26 o                         
  -1   2   8       4553.26       4491.46        63.40 o                         
   0   2   8        125.36        120.11         5.15 o                         
   1   2   8        101.15         98.02         8.09 o                         
   2   2   8       1972.73       2018.03        34.62 o                         
   3   2   8       1569.09       1580.95        53.89 o                         
   4   2   8       3401.25       3406.59        48.55 o                         
   5   2   8       1476.46       1605.32        28.08 o                         
   6   2   8         10.28          2.83         3.61 o                         
   7   2   8          5.72          2.17         3.44 o                         
   8   2   8         50.23         40.34         4.98 o                         
   9   2   8        361.71        358.38        16.19 o                         
  10   2   8         46.52         63.48         8.40 o                         
  11   2   8         26.64         23.91         7.85 o                         
  12   2   8        192.33        180.71        19.92 o                         
  13   2   8         67.41         68.30        23.41 o                         
  14   2   8        121.41        112.43        27.72 o                         
  15   2   8         13.85         41.68        19.67 o                         
 -17   3   8         54.38         39.35        26.84 o                         
 -15   3   8         99.72         78.42        22.07 o                         
 -14   3   8          0.11         -8.03        11.11 o                         
 -13   3   8        210.62        204.64        18.93 o                         
 -12   3   8        842.80        911.99        32.37 o                         
 -11   3   8          6.65         -0.81         8.25 o                         
 -10   3   8        112.13        100.50         8.93 o                         
  -9   3   8        692.37        612.64        32.11 o                         
  -8   3   8        178.60        170.35         9.21 o                         
  -7   3   8        141.63        150.11        10.08 o                         
  -6   3   8        982.62       1088.24        31.07 o                         
  -5   3   8         80.37         90.54        11.08 o                         
  -4   3   8         54.52         68.66         5.70 o                         
  -3   3   8       2095.29       2255.86        36.70 o                         
  -2   3   8        240.23        224.22        10.49 o                         
  -1   3   8       1672.43       1635.42        27.84 o                         
   0   3   8       1175.15       1233.63        22.28 o                         
   1   3   8        421.85        501.89        17.37 o                         
   2   3   8        159.92        197.24         9.87 o                         
   3   3   8          0.13         17.66         9.65 o                         
   4   3   8        795.86        755.08        24.80 o                         
   5   3   8        119.61        100.02        11.00 o                         
   6   3   8        964.44        955.57        30.61 o                         
   7   3   8        320.45        336.43        15.93 o                         
   8   3   8        836.79        763.64        35.17 o                         
   9   3   8       1801.78       1862.68        57.95 o                         
  10   3   8          2.02          8.14        16.94 o                         
  11   3   8        596.11        526.47        22.85 o                         
  12   3   8        352.96        317.35        29.54 o                         
  13   3   8          0.13        -10.58        10.58 o                         
  14   3   8         31.42          1.55        23.44 o                         
  15   3   8          7.55          0.06        69.55 o                         
 -15   4   8         48.21          5.35        24.07 o                         
 -14   4   8         50.31         40.17        16.28 o                         
 -13   4   8        241.03        286.83        37.98 o                         
 -12   4   8         73.54         73.30        22.32 o                         
 -11   4   8         55.15         75.34        14.97 o                         
 -10   4   8        317.67        309.87        21.61 o                         
  -9   4   8       1923.72       1999.84        54.93 o                         
  -8   4   8         88.04         68.56         9.44 o                         
  -7   4   8        750.95        734.38        22.12 o                         
  -6   4   8       1450.11       1426.10        41.67 o                         
  -5   4   8        553.23        546.17        17.41 o                         
  -4   4   8        508.26        494.31        18.92 o                         
  -3   4   8        265.96        277.28        11.20 o                         
  -2   4   8         46.99         44.65         7.48 o                         
  -1   4   8         35.73         34.94         5.61 o                         
   0   4   8        114.89         95.71        10.85 o                         
   1   4   8        976.87        965.59        28.88 o                         
   2   4   8       1237.00       1183.58        29.38 o                         
   3   4   8         48.89         54.58        14.13 o                         
   4   4   8        331.40        311.73        19.27 o                         
   5   4   8        543.00        525.26        30.82 o                         
   6   4   8         20.79         51.31        54.83 o                         
   7   4   8         10.76         26.92        12.04 o                         
   8   4   8        111.99         94.50        13.75 o                         
   9   4   8          1.61         24.36        12.60 o                         
  10   4   8        223.97        218.00        54.83 o                         
  11   4   8        151.30         89.25        24.87 o                         
  12   4   8        197.08        163.94        49.49 o                         
  13   4   8          5.45         -1.07        52.16 o                         
  14   4   8         21.96         53.33        29.56 o                         
 -14   5   8         54.99        104.32        30.76 o                         
 -13   5   8          2.95        -19.65        19.65 o                         
 -12   5   8        390.73        426.17        30.17 o                         
 -11   5   8         74.54         42.13        20.81 o                         
 -10   5   8          0.58         -5.10        14.56 o                         
  -9   5   8        180.33        201.98        21.89 o                         
  -8   5   8        155.39        148.81        34.76 o                         
  -7   5   8         15.70         -9.59        16.97 o                         
  -6   5   8        516.36        435.84        31.01 o                         
  -5   5   8        322.84        370.84        25.82 o                         
  -4   5   8        378.40        330.44        17.45 o                         
  -3   5   8          0.42          4.34         7.78 o                         
  -2   5   8        471.86        394.99        14.81 o                         
  -1   5   8        348.28        325.18        12.98 o                         
   0   5   8       1726.51       1666.29        36.97 o                         
   1   5   8        731.41        828.29        22.77 o                         
   2   5   8        208.03        182.93        25.46 o                         
   3   5   8         39.88          1.89        10.99 o                         
   4   5   8        248.61        245.82        21.50 o                         
   5   5   8        108.13         33.73        13.86 o                         
   6   5   8        159.37        161.15        18.24 o                         
   7   5   8         50.91         56.67        19.94 o                         
   8   5   8         77.04         74.90        20.34 o                         
   9   5   8        242.38        246.99        31.67 o                         
  10   5   8          0.28          5.83        23.59 o                         
  11   5   8          0.35         -0.10        34.70 o                         
  12   5   8          5.87         12.18        46.14 o                         
 -12   6   8         64.60         84.18        19.98 o                         
 -11   6   8          1.22        -29.32        29.32 o                         
 -10   6   8         45.72         43.68        18.91 o                         
  -9   6   8        168.03        179.29        20.82 o                         
  -8   6   8          0.31         -4.60        15.04 o                         
  -7   6   8         77.97         90.67        17.91 o                         
  -6   6   8          0.05        -16.94        16.94 o                         
  -5   6   8        536.64        490.59        34.84 o                         
  -4   6   8        609.10        682.96        33.50 o                         
  -3   6   8         17.12         11.64        17.43 o                         
  -2   6   8         60.16         37.83        14.09 o                         
  -1   6   8        585.64        574.30        24.44 o                         
   0   6   8          0.11          6.08         7.53 o                         
   1   6   8          4.41         -6.21         6.21 o                         
   2   6   8          0.02         -0.58        12.08 o                         
   3   6   8         40.23         13.00        18.92 o                         
   4   6   8         38.04         37.51        15.47 o                         
   5   6   8          2.50          8.94        13.51 o                         
   6   6   8         34.03         33.72        18.18 o                         
   7   6   8        153.30         77.06        20.76 o                         
   8   6   8         91.51         23.50        32.74 o                         
   9   6   8          4.90        -24.24        24.24 o                         
  10   6   8          0.53        -27.96        27.96 o                         
  -9   7   8         72.12         37.45        38.79 o                         
  -8   7   8         98.49        107.96        19.32 o                         
  -7   7   8          1.42          3.67        13.94 o                         
  -6   7   8          0.22          1.83        11.21 o                         
  -5   7   8         36.73         12.08        30.59 o                         
  -4   7   8          5.38         -3.64        12.05 o                         
  -3   7   8          5.05          2.29        13.32 o                         
  -2   7   8         18.91         24.74        12.50 o                         
  -1   7   8         14.49         24.45        17.74 o                         
   0   7   8          0.31         -8.96        11.44 o                         
   1   7   8         52.79         66.20        19.86 o                         
   2   7   8         35.38         21.34        21.47 o                         
   3   7   8        166.25        199.11        33.44 o                         
   4   7   8          2.10         27.60        28.55 o                         
   5   7   8          1.15        -21.14        21.14 o                         
   6   7   8         57.18         51.62        24.53 o                         
   7   7   8          9.18          7.23        35.13 o                         
 -18   1   9         20.88         -6.54        22.09 o                         
 -16   1   9         60.60         56.56        13.31 o                         
 -15   1   9         34.78         23.65         8.95 o                         
 -14   1   9         46.41         47.52         7.40 o                         
 -13   1   9        178.18        162.19         9.70 o                         
 -12   1   9        265.20        236.61        17.20 o                         
 -11   1   9        140.30        155.19         7.62 o                         
 -10   1   9        285.92        292.56        10.93 o                         
  -9   1   9         20.58         20.36         5.66 o                         
  -8   1   9        868.68        853.76        15.25 o                         
  -7   1   9       3250.60       3205.38        42.90 o                         
  -6   1   9         50.68         45.40         4.01 o                         
  -5   1   9       9609.38      10199.94       111.55 o                         
  -4   1   9       1251.02       1300.25        19.38 o                         
  -3   1   9        244.73        253.08         7.79 o                         
  -2   1   9          0.53          6.13         2.79 o                         
  -1   1   9        853.81       1093.60        20.25 o                         
   0   1   9       6903.71       6755.06        90.50 o                         
   1   1   9         45.11         44.15         3.61 o                         
   2   1   9        445.89        483.89        11.43 o                         
   3   1   9        664.28        667.50        18.79 o                         
   4   1   9        101.94        134.90         7.40 o                         
   5   1   9          1.40          6.52         3.27 o                         
   6   1   9         88.96         58.43         6.92 o                         
   7   1   9         28.24         24.64         3.97 o                         
   8   1   9         93.13         92.56         5.30 o                         
   9   1   9        129.38        156.30         9.83 o                         
  10   1   9        216.90        233.15        28.76 o                         
  11   1   9          4.11          4.25        10.85 o                         
  12   1   9        131.70        140.24        16.30 o                         
  13   1   9         50.27         50.84        15.62 o                         
  14   1   9          4.23         -4.57        14.10 o                         
  15   1   9         95.85         72.86        19.79 o                         
 -18   2   9        152.68        112.94        43.47 o                         
 -17   2   9          0.22          7.62        30.09 o                         
 -15   2   9         68.33         57.76        14.44 o                         
 -14   2   9          2.83         18.93         9.27 o                         
 -13   2   9        268.69        270.72        16.76 o                         
 -12   2   9         47.70         35.32         7.80 o                         
 -11   2   9        289.34        282.95        15.54 o                         
 -10   2   9        764.83        778.66        23.20 o                         
  -9   2   9         46.13         51.40         5.74 o                         
  -8   2   9       1195.63       1170.83        24.93 o                         
  -7   2   9          1.08         -3.86         3.86 o                         
  -6   2   9        312.12        311.34         8.18 o                         
  -5   2   9        144.36        160.92         9.85 o                         
  -4   2   9       2497.86       2528.74        35.47 o                         
  -3   2   9       2652.17       2704.23        45.20 o                         
  -2   2   9        179.75        231.59        10.50 o                         
  -1   2   9       4167.30       4187.22        64.04 o                         
   0   2   9        526.97        537.11        12.77 o                         
   1   2   9        429.97        445.92        11.74 o                         
   2   2   9       1246.20       1294.44        25.32 o                         
   3   2   9       4441.75       4419.38        74.67 o                         
   4   2   9        144.89        147.01         7.98 o                         
   5   2   9        574.76        610.65        16.59 o                         
   6   2   9        133.09        129.02        10.04 o                         
   7   2   9          0.74         -1.84         3.80 o                         
   8   2   9       1313.03       1377.26        38.47 o                         
   9   2   9         71.48         63.70         7.44 o                         
  10   2   9        559.91        616.43        29.60 o                         
  11   2   9          0.05          1.64         8.78 o                         
  12   2   9        403.02        390.49        62.86 o                         
  13   2   9          4.01         -8.78        14.81 o                         
  14   2   9         12.78         30.76        20.81 o                         
  15   2   9         38.46         36.17        24.74 o                         
 -17   3   9         77.36         85.42        28.18 o                         
 -15   3   9        145.33        168.62        16.37 o                         
 -14   3   9         21.91         15.32        14.53 o                         
 -13   3   9          0.01        -10.89        11.68 o                         
 -12   3   9        134.23        146.39        15.81 o                         
 -11   3   9         54.77         41.49         8.84 o                         
 -10   3   9          6.55          3.83         7.74 o                         
  -9   3   9        116.12        120.78         9.57 o                         
  -8   3   9        243.39        227.31        17.54 o                         
  -7   3   9       2535.40       2556.80        48.19 o                         
  -6   3   9         34.42         31.34         5.41 o                         
  -5   3   9       2093.70       2045.10        38.85 o                         
  -4   3   9       1540.04       1599.92        31.12 o                         
  -3   3   9       1071.55        939.53        19.62 o                         
  -2   3   9         10.11          8.22         3.70 o                         
  -1   3   9       1877.48       1923.91        39.24 o                         
   0   3   9         89.66         79.86         4.96 o                         
   1   3   9         51.60         37.50         7.46 o                         
   2   3   9          1.92          3.92         3.03 o                         
   3   3   9       1664.47       1496.42        28.29 o                         
   4   3   9        333.60        250.32        14.80 o                         
   5   3   9         25.09         37.66         8.28 o                         
   6   3   9        921.14        956.37        41.31 o                         
   7   3   9         14.43          9.42         8.43 o                         
   8   3   9        201.98        165.79        14.86 o                         
   9   3   9       1414.52       1389.39        51.44 o                         
  10   3   9        201.38        218.22        83.59 o                         
  11   3   9          2.36         -0.86         7.49 o                         
  12   3   9          3.16        -12.39        12.39 o                         
  13   3   9        120.16         72.93        24.94 o                         
  14   3   9          0.83        -17.83        27.21 o                         
 -15   4   9          0.06         -5.90        13.17 o                         
 -14   4   9         20.68         15.46        14.97 o                         
 -13   4   9         48.92         25.95        20.62 o                         
 -12   4   9        255.31        266.64        26.59 o                         
 -11   4   9        294.54        317.54        22.24 o                         
 -10   4   9         12.65         20.87         9.86 o                         
  -9   4   9        850.72        972.48        33.64 o                         
  -8   4   9        192.77        186.59        12.10 o                         
  -7   4   9       1784.86       1745.97        40.57 o                         
  -6   4   9        124.63         87.94        11.40 o                         
  -5   4   9        274.82        288.83        12.31 o                         
  -4   4   9        241.93        285.31        11.98 o                         
  -3   4   9       1843.93       1975.25        41.55 o                         
  -2   4   9       1303.69       1405.30        29.91 o                         
  -1   4   9        114.12        153.58         9.76 o                         
   0   4   9        326.10        284.24        10.49 o                         
   1   4   9         19.59         24.26         5.48 o                         
   2   4   9        295.90        310.03        24.90 o                         
   3   4   9        603.14        646.06        69.05 o                         
   4   4   9        155.56        179.20        34.04 o                         
   5   4   9         31.42         10.39        14.23 o                         
   6   4   9         88.02         61.49        13.47 o                         
   7   4   9         10.30         13.12        10.99 o                         
   8   4   9        239.97        145.70        15.97 o                         
   9   4   9         89.04        132.91        23.99 o                         
  10   4   9       1264.81       1385.58        98.97 o                         
  11   4   9         24.34         22.14        22.74 o                         
  12   4   9         13.28         15.76        35.00 o                         
  13   4   9        225.24        144.75        42.65 o                         
 -14   5   9         61.06         82.12        36.38 o                         
 -13   5   9          0.03         -5.74        20.71 o                         
 -12   5   9         55.03         47.10        17.42 o                         
 -11   5   9        294.79        287.72        24.91 o                         
 -10   5   9          6.49         -4.68        23.64 o                         
  -9   5   9        103.36         64.01        15.72 o                         
  -8   5   9         62.28         58.44        15.86 o                         
  -7   5   9        303.26        374.16        21.51 o                         
  -6   5   9       1835.25       1862.63        62.77 o                         
  -5   5   9          7.03          5.30        10.05 o                         
  -4   5   9       2540.69       2637.17        74.73 o                         
  -3   5   9       3042.41       3164.58        64.65 o                         
  -2   5   9         39.27         24.72         6.90 o                         
  -1   5   9       1424.59       1494.69        35.45 o                         
   0   5   9        256.17        233.73        12.36 o                         
   1   5   9        269.04        295.18        11.87 o                         
   2   5   9         33.30         24.22        13.00 o                         
   3   5   9         47.17         41.86        12.55 o                         
   4   5   9         17.39         -9.13        12.55 o                         
   5   5   9        462.42        485.72        29.49 o                         
   6   5   9        180.73        205.35        18.88 o                         
   7   5   9        579.25        626.32        34.17 o                         
   8   5   9          2.50         11.50        18.44 o                         
   9   5   9          3.12         53.91        60.85 o                         
  10   5   9        112.61         23.23        24.10 o                         
  11   5   9         27.33         37.96        21.55 o                         
  12   5   9          4.62         28.83        40.12 o                         
 -12   6   9          0.73         -0.28        18.84 o                         
 -11   6   9          1.05         -4.01        20.81 o                         
 -10   6   9          1.26        -13.86        13.86 o                         
  -9   6   9        119.49        123.94        18.49 o                         
  -8   6   9        130.68        124.67        28.09 o                         
  -7   6   9          0.58         11.57        17.02 o                         
  -6   6   9        137.22        133.32        21.03 o                         
  -5   6   9        212.63        227.60        26.22 o                         
  -4   6   9        975.31        888.45        78.91 o                         
  -3   6   9        219.55        200.50        22.04 o                         
  -2   6   9        560.63        587.56        25.51 o                         
  -1   6   9        604.66        547.10        28.18 o                         
   0   6   9         23.96         27.22         8.30 o                         
   1   6   9        111.52        109.46        17.70 o                         
   2   6   9          2.79         11.64        12.60 o                         
   3   6   9          4.15          4.46        19.18 o                         
   4   6   9          0.07          0.48        13.86 o                         
   5   6   9         38.77         55.65        16.50 o                         
   6   6   9        180.51        147.63        21.12 o                         
   7   6   9        455.32        509.97        34.36 o                         
   8   6   9         70.91        132.71        37.27 o                         
   9   6   9          0.19         33.44        27.60 o                         
  -9   7   9          2.70         -2.69        14.82 o                         
  -8   7   9         44.38         80.82        17.86 o                         
  -7   7   9          2.29         39.85        16.42 o                         
  -6   7   9         27.07         30.23        48.15 o                         
  -5   7   9        130.41        148.83        18.92 o                         
  -4   7   9        122.08        122.41        17.77 o                         
  -3   7   9         61.31         39.79        14.42 o                         
  -2   7   9         12.01          0.65        16.55 o                         
  -1   7   9         54.20         59.23        21.53 o                         
   0   7   9          1.24         15.01        25.06 o                         
   1   7   9         42.08        -11.22        26.28 o                         
   2   7   9          0.97         18.08        22.74 o                         
   3   7   9        168.31        161.84        32.53 o                         
   4   7   9          0.67        -12.06        62.19 o                         
   5   7   9        310.02        340.99        39.45 o                         
   6   7   9         93.91         80.51        24.87 o                         
 -17   0  10         85.50         46.62        19.79 o                         
 -15   0  10        324.78        304.63        20.94 o                         
 -14   0  10        277.00        267.42        19.33 o                         
 -13   0  10         71.29         61.99        10.20 o                         
 -12   0  10         30.62         35.31         9.27 o                         
 -11   0  10        200.03        181.32        10.54 o                         
 -10   0  10        104.55         98.99        18.99 o                         
  -9   0  10         16.12         19.56         6.24 o                         
  -8   0  10       2189.90       2244.83        47.14 o                         
  -7   0  10       5505.66       5745.93       102.94 o                         
  -6   0  10       1854.85       2171.67        42.62 o                         
  -5   0  10        949.03       1009.24        22.94 o                         
  -4   0  10       1515.25       1462.06        30.83 o                         
  -3   0  10       2839.67       2614.34        54.76 o                         
  -2   0  10        216.82        252.91        18.53 o                         
  -1   0  10       4964.07       4976.99       117.18 o                         
   0   0  10       1506.18       1325.91        33.98 o                         
   1   0  10       4152.29       4324.92        83.88 o                         
   2   0  10        370.94        558.75        27.99 o                         
   3   0  10       3415.61       3585.71        74.00 o                         
   4   0  10       1110.87       1054.34        28.46 o                         
   5   0  10        389.64        398.98        17.21 o                         
   6   0  10       3846.11       4170.76        86.71 o                         
   7   0  10         37.46         46.60        16.34 o                         
   8   0  10        273.46        270.08        13.93 o                         
   9   0  10       1314.88       1267.40        39.43 o                         
  10   0  10       1273.95       1360.81        60.95 o                         
  11   0  10        166.63        156.48        21.77 o                         
  12   0  10        109.77         99.93        30.09 o                         
  13   0  10        545.64        612.55        61.52 o                         
  14   0  10        295.48        291.56        49.49 o                         
  15   0  10        497.65        613.88        72.22 o                         
 -17   1  10        104.68         82.68        23.99 o                         
 -16   1  10        166.69        157.55        27.36 o                         
 -15   1  10         23.46         21.84        11.01 o                         
 -14   1  10          6.36         -2.44         7.30 o                         
 -13   1  10        623.36        615.13        23.82 o                         
 -12   1  10        100.82         89.47         8.71 o                         
 -11   1  10        237.52        257.68        11.94 o                         
 -10   1  10        703.34        682.17        21.61 o                         
  -9   1  10        633.16        641.26        15.25 o                         
  -8   1  10       2518.36       2517.27        37.13 o                         
  -7   1  10        176.08        169.36         8.03 o                         
  -6   1  10        528.36        457.66        10.03 o                         
  -5   1  10        319.12        318.66         8.24 o                         
  -4   1  10       1446.64       1438.65        29.79 o                         
  -3   1  10       1003.62        988.39        17.53 o                         
  -2   1  10         14.90          7.85         3.36 o                         
  -1   1  10        623.55        575.94        13.14 o                         
   0   1  10       1989.07       1933.96        30.60 o                         
   1   1  10       1057.12       1194.78        23.27 o                         
   2   1  10        840.72        862.37        26.85 o                         
   3   1  10       2803.83       2891.64        44.27 o                         
   4   1  10        307.80        263.33         9.04 o                         
   5   1  10         78.33         71.44        10.42 o                         
   6   1  10        211.48        174.02        10.30 o                         
   7   1  10       1246.56       1269.93        26.64 o                         
   8   1  10        217.61        211.25         8.75 o                         
   9   1  10          8.40          1.34         4.90 o                         
  10   1  10         15.94          8.11        10.21 o                         
  11   1  10          0.42          6.62        10.10 o                         
  12   1  10          5.69          7.16        11.43 o                         
  13   1  10         19.11         24.39        14.84 o                         
  14   1  10        112.71         70.17        17.67 o                         
  15   1  10        211.77        180.89        52.16 o                         
 -18   2  10          0.03         25.29        30.09 o                         
 -17   2  10          2.56         -3.30        22.81 o                         
 -15   2  10          3.11         15.46        12.47 o                         
 -14   2  10         54.64         44.60        13.51 o                         
 -13   2  10          0.14         -1.36         8.88 o                         
 -12   2  10          0.10         -3.05         7.39 o                         
 -11   2  10         11.40         27.55         7.24 o                         
 -10   2  10        351.09        348.47        12.61 o                         
  -9   2  10         46.49         44.66        10.19 o                         
  -8   2  10          2.52          1.80         4.60 o                         
  -7   2  10       1492.45       1441.62        24.70 o                         
  -6   2  10        947.15        942.10        25.85 o                         
  -5   2  10        386.26        416.94        15.25 o                         
  -4   2  10      13256.94      14223.45       162.46 o                         
  -3   2  10        898.30        821.74        15.91 o                         
  -2   2  10        343.92        466.61        10.69 o                         
  -1   2  10       1598.98       1557.83        24.79 o                         
   0   2  10       1298.77       1461.04        27.04 o                         
   1   2  10        367.18        316.56        12.28 o                         
   2   2  10        124.60        156.24         6.82 o                         
   3   2  10        178.89        190.20         9.30 o                         
   4   2  10        156.59        192.63         7.54 o                         
   5   2  10       3158.55       3270.81        62.70 o                         
   6   2  10       1348.85       1295.22        40.82 o                         
   7   2  10        626.44        689.98        19.32 o                         
   8   2  10        124.87        136.35         9.62 o                         
   9   2  10       1391.84       1514.11        44.66 o                         
  10   2  10          8.54         10.93        10.98 o                         
  11   2  10        345.32        313.18        23.11 o                         
  12   2  10         40.74         45.11        31.43 o                         
  13   2  10         19.78         12.16        22.67 o                         
  14   2  10         75.34         61.52        17.97 o                         
  15   2  10         98.12         76.42        26.75 o                         
 -16   3  10        292.65        290.86        35.90 o                         
 -15   3  10        291.53        300.22        58.78 o                         
 -14   3  10          3.79        -12.22        12.22 o                         
 -13   3  10         14.74         25.75        25.30 o                         
 -12   3  10          6.76         -1.16        10.57 o                         
 -11   3  10        511.15        493.88        20.53 o                         
 -10   3  10        450.78        454.62        22.61 o                         
  -9   3  10         12.14         17.44         9.23 o                         
  -8   3  10          6.72         10.25         9.58 o                         
  -7   3  10          6.62          6.13         6.88 o                         
  -6   3  10        437.67        481.19        16.94 o                         
  -5   3  10          9.72          8.38         5.42 o                         
  -4   3  10        211.23        236.63        14.36 o                         
  -3   3  10       2328.34       2302.06        51.11 o                         
  -2   3  10         91.95         79.96         6.00 o                         
  -1   3  10        127.23        118.06         6.26 o                         
   0   3  10        709.01        790.99        21.67 o                         
   1   3  10         15.77         17.78         5.84 o                         
   2   3  10        207.87        193.18        13.83 o                         
   3   3  10          1.30         14.54        11.46 o                         
   4   3  10          0.10         -2.35         2.35 o                         
   5   3  10       1005.73       1041.70        22.71 o                         
   6   3  10       1140.79       1160.70        41.27 o                         
   7   3  10        497.62        408.51        23.12 o                         
   8   3  10         35.10         27.25        11.58 o                         
   9   3  10         45.82         32.88         6.32 o                         
  10   3  10        669.54        587.97        48.74 o                         
  11   3  10          8.90         22.74        45.47 o                         
  12   3  10          0.01          3.50        36.76 o                         
  13   3  10         10.33         46.00        36.92 o                         
  14   3  10        126.08         48.19        41.43 o                         
 -16   4  10         49.49         63.80        28.55 o                         
 -15   4  10         41.08          2.12        14.03 o                         
 -14   4  10        274.40        298.30        31.83 o                         
 -13   4  10        189.15        228.30        34.58 o                         
 -12   4  10          6.55          3.95        14.51 o                         
 -11   4  10          0.34         10.83        13.28 o                         
 -10   4  10        292.40        274.16        16.82 o                         
  -9   4  10         10.40         12.98         9.68 o                         
  -8   4  10       1864.27       1887.40        47.27 o                         
  -7   4  10          8.03          5.99         8.53 o                         
  -6   4  10          7.91          5.82         7.64 o                         
  -5   4  10        107.68        105.67         9.27 o                         
  -4   4  10       1926.48       2066.35        45.17 o                         
  -3   4  10        208.66        198.51        10.28 o                         
  -2   4  10        425.52        451.78        16.21 o                         
  -1   4  10          0.15         12.29         7.54 o                         
   0   4  10          3.93         -2.18         4.38 o                         
   1   4  10         73.97         86.19         6.70 o                         
   2   4  10        748.44        703.23        35.07 o                         
   3   4  10        848.13        908.78        87.79 o                         
   4   4  10         45.21         67.02        13.35 o                         
   5   4  10        174.67        149.92        43.47 o                         
   6   4  10          4.57          4.23        18.72 o                         
   7   4  10          2.31          6.77        11.46 o                         
   8   4  10         21.86         14.66        11.01 o                         
   9   4  10          9.88         14.53        20.73 o                         
  10   4  10          8.42          8.15        20.55 o                         
  11   4  10        117.41        144.89        28.74 o                         
  12   4  10        284.46        257.96        39.98 o                         
  13   4  10         25.95        -40.14        40.14 o                         
 -14   5  10         88.32         92.28        26.75 o                         
 -13   5  10          4.20         33.31        15.30 o                         
 -12   5  10          7.24         -8.57        48.15 o                         
 -11   5  10        100.00        119.33        19.45 o                         
 -10   5  10         29.85         34.84        18.90 o                         
  -9   5  10         42.50         45.31        18.29 o                         
  -8   5  10        561.90        569.95        29.98 o                         
  -7   5  10        813.05        894.27        32.57 o                         
  -6   5  10        706.30        718.61        27.99 o                         
  -5   5  10         68.61        128.30        13.25 o                         
  -4   5  10       1134.78        976.08        32.14 o                         
  -3   5  10        540.65        626.22        25.22 o                         
  -2   5  10        697.43        573.07        18.02 o                         
  -1   5  10        357.44        360.18        18.50 o                         
   0   5  10        220.92        201.55        20.44 o                         
   1   5  10       1363.33       1438.39        43.26 o                         
   2   5  10          8.11          7.68        13.47 o                         
   3   5  10          3.74          0.39        11.44 o                         
   4   5  10         23.34         15.84        11.77 o                         
   5   5  10         23.45         16.92        14.93 o                         
   6   5  10         79.09         96.37        29.02 o                         
   7   5  10         14.20          6.65        14.45 o                         
   8   5  10          0.94        -14.67        14.67 o                         
   9   5  10         39.98         58.56        33.09 o                         
  10   5  10         89.70        124.09        32.17 o                         
  11   5  10         52.17         16.46        20.93 o                         
 -12   6  10          2.32          8.86        16.69 o                         
 -11   6  10         22.85         -5.67        29.13 o                         
 -10   6  10        304.23        290.22        53.50 o                         
  -9   6  10         67.91         64.20        36.11 o                         
  -8   6  10         73.11         73.56        28.09 o                         
  -7   6  10          4.37        -13.62        20.55 o                         
  -6   6  10        275.44        319.56        28.32 o                         
  -5   6  10         13.70         38.79        17.02 o                         
  -4   6  10        265.51        290.16        25.48 o                         
  -3   6  10          0.23         11.49        15.29 o                         
  -2   6  10        397.64        355.77        27.99 o                         
  -1   6  10         31.49         23.28         8.81 o                         
   0   6  10        158.94        133.29        20.66 o                         
   1   6  10         27.95         49.49        32.10 o                         
   2   6  10        111.65         73.14        16.76 o                         
   3   6  10        315.15        361.65        52.14 o                         
   4   6  10        314.85        281.31        25.74 o                         
   5   6  10        119.84        165.89        20.41 o                         
   6   6  10          5.00          9.71        17.11 o                         
   7   6  10         30.86         22.63        22.72 o                         
   8   6  10          8.89          8.07        25.89 o                         
   9   6  10        136.38        177.68        59.52 o                         
  -9   7  10         33.73         22.23        28.09 o                         
  -8   7  10         28.83         34.00        19.92 o                         
  -7   7  10          6.98         10.26        26.08 o                         
  -6   7  10        116.00        164.77        21.62 o                         
  -5   7  10          1.91          0.96        12.80 o                         
  -4   7  10         66.99         56.67        14.78 o                         
  -3   7  10         15.58         19.95        17.94 o                         
  -2   7  10          0.04        -12.59        12.59 o                         
  -1   7  10        442.70        489.47        44.44 o                         
   0   7  10         41.93         24.59        28.75 o                         
   1   7  10         72.44         69.55        27.43 o                         
   2   7  10         27.28         18.03        24.10 o                         
   3   7  10        246.11        256.59        47.48 o                         
   4   7  10        111.46        118.32        28.35 o                         
   5   7  10          8.25         47.55        53.50 o                         
   6   7  10         23.79         25.46        28.13 o                         
 -17   1  11        119.70        150.52        38.12 o                         
 -16   1  11        186.02        113.53        29.27 o                         
 -15   1  11         77.74         93.44        25.67 o                         
 -14   1  11         89.58         69.10         9.94 o                         
 -13   1  11         96.83        112.36        13.77 o                         
 -12   1  11        154.55        153.26         9.86 o                         
 -11   1  11       1016.50       1004.67        33.53 o                         
 -10   1  11       1943.93       2028.14        38.84 o                         
  -9   1  11        175.20        182.78        12.64 o                         
  -8   1  11         24.00         23.99         5.98 o                         
  -7   1  11       1072.10        950.59        19.73 o                         
  -6   1  11          9.28         10.58         3.49 o                         
  -5   1  11        290.59        314.10         8.79 o                         
  -4   1  11        983.41        950.85        18.02 o                         
  -3   1  11        568.35        677.21        16.44 o                         
  -2   1  11       2196.55       2431.58        36.89 o                         
  -1   1  11       2101.85       2309.73        50.70 o                         
   0   1  11       4802.42       4971.27        71.70 o                         
   1   1  11       1173.86       1066.13        24.62 o                         
   2   1  11       2873.24       2890.39        45.27 o                         
   3   1  11       4576.43       4556.13        74.80 o                         
   4   1  11        252.84        249.24         8.54 o                         
   5   1  11         30.92         22.47         4.68 o                         
   6   1  11       1021.70        994.17        31.38 o                         
   7   1  11         61.32         61.59         5.92 o                         
   8   1  11        228.40        221.19        10.95 o                         
   9   1  11        372.35        377.79        15.85 o                         
  10   1  11        351.07        343.29        22.20 o                         
  11   1  11         12.59         30.06        15.05 o                         
  12   1  11         48.93         11.00        13.08 o                         
  13   1  11         32.77         42.28        18.28 o                         
  14   1  11         54.39         43.42        18.74 o                         
  15   1  11         11.36         16.70        28.09 o                         
 -18   2  11         10.19        -25.53        25.53 o                         
 -16   2  11         20.76         12.66        28.09 o                         
 -15   2  11         22.54         19.53        14.59 o                         
 -14   2  11        315.68        328.15        32.62 o                         
 -13   2  11          3.55          6.75         9.26 o                         
 -12   2  11        536.71        501.89        27.45 o                         
 -11   2  11        403.14        409.05        19.98 o                         
 -10   2  11        704.56        688.18        30.46 o                         
  -9   2  11        149.79        154.41         8.70 o                         
  -8   2  11        920.07        876.81        23.08 o                         
  -7   2  11       1037.34        999.72        23.25 o                         
  -6   2  11       1663.27       1686.24        29.27 o                         
  -5   2  11       3167.89       3187.57        44.47 o                         
  -4   2  11        153.25        140.85        10.57 o                         
  -3   2  11       3945.41       4385.11        61.31 o                         
  -2   2  11        820.13        954.98        18.24 o                         
  -1   2  11        606.88        667.36        18.70 o                         
   0   2  11        165.86        186.65         8.02 o                         
   1   2  11        594.40        709.43        18.68 o                         
   2   2  11        619.40        648.05        15.91 o                         
   3   2  11        685.80        684.54        17.19 o                         
   4   2  11        906.23        938.89        32.23 o                         
   5   2  11        241.50        223.56         8.08 o                         
   6   2  11        224.70        228.05         8.91 o                         
   7   2  11        192.58        235.30        10.55 o                         
   8   2  11        301.80        258.34        11.42 o                         
   9   2  11        251.91        210.17        21.53 o                         
  10   2  11        196.59        212.19        18.45 o                         
  11   2  11        177.98        196.83        21.80 o                         
  12   2  11         33.47         39.84        13.44 o                         
  13   2  11          0.02         -8.96        10.61 o                         
  14   2  11         46.67         24.48        16.09 o                         
 -17   3  11         89.03         49.53        29.27 o                         
 -16   3  11         47.68        110.28        28.55 o                         
 -15   3  11         82.11         54.83        21.40 o                         
 -14   3  11        851.92        868.39        40.45 o                         
 -13   3  11        123.70         93.92        20.10 o                         
 -12   3  11          0.08         -4.98         9.88 o                         
 -11   3  11       1120.83       1168.67        41.12 o                         
 -10   3  11        760.85        698.38        23.44 o                         
  -9   3  11        559.48        498.90        33.17 o                         
  -8   3  11         27.83         29.48         6.88 o                         
  -7   3  11        106.03        112.63         8.64 o                         
  -6   3  11         42.25         37.68         6.45 o                         
  -5   3  11          0.24          1.91         5.89 o                         
  -4   3  11        781.78        786.59        23.43 o                         
  -3   3  11       1030.76        971.82        21.79 o                         
  -2   3  11         28.23         26.07         5.19 o                         
  -1   3  11        836.28        743.57        20.44 o                         
   0   3  11        642.83        671.90        31.40 o                         
   1   3  11        392.58        386.65        14.85 o                         
   2   3  11       3587.19       3533.76        79.82 o                         
   3   3  11         41.03         37.28         4.59 o                         
   4   3  11        205.94        180.18         8.13 o                         
   5   3  11          2.70          6.12         4.17 o                         
   6   3  11          2.40          5.38         3.89 o                         
   7   3  11         65.57         68.31        10.01 o                         
   8   3  11         18.44         44.11        11.77 o                         
   9   3  11        324.16        322.23        20.24 o                         
  10   3  11        367.69        405.26        23.73 o                         
  11   3  11        153.30         87.94        22.74 o                         
  12   3  11         82.64        128.63        84.93 o                         
  13   3  11         20.69        -29.07        29.07 o                         
  14   3  11         29.62         11.87        28.83 o                         
 -16   4  11        248.76        173.54        33.06 o                         
 -15   4  11         91.20         95.56        28.23 o                         
 -14   4  11          2.24         -8.13        12.73 o                         
 -13   4  11         56.01         33.87        14.32 o                         
 -12   4  11        137.04        102.97        19.96 o                         
 -11   4  11         35.69         69.71        16.98 o                         
 -10   4  11        484.16        505.71        23.81 o                         
  -9   4  11        323.08        291.10        24.32 o                         
  -8   4  11       1468.72       1476.34        40.43 o                         
  -7   4  11          6.32         15.17         7.44 o                         
  -6   4  11         35.50         37.97         7.95 o                         
  -5   4  11        516.24        603.38        23.33 o                         
  -4   4  11        247.97        198.66        11.04 o                         
  -3   4  11        553.49        550.50        18.54 o                         
  -2   4  11        261.23        270.77        11.02 o                         
  -1   4  11          0.06          8.28         7.24 o                         
   0   4  11       2612.05       2689.30        59.55 o                         
   1   4  11       1280.45       1155.41        35.44 o                         
   2   4  11       2312.72       2408.21        85.11 o                         
   3   4  11        379.01        465.16        23.91 o                         
   4   4  11       1321.54       1606.44        65.23 o                         
   5   4  11       1154.92       1294.15        83.74 o                         
   6   4  11          4.26        -11.57        11.57 o                         
   7   4  11        618.58        629.64        34.11 o                         
   8   4  11         41.94         29.33        16.37 o                         
   9   4  11         55.82         14.27        41.46 o                         
  10   4  11         61.73        145.84        30.16 o                         
  11   4  11        298.37        177.75        56.84 o                         
  12   4  11        218.31        228.24        62.86 o                         
 -14   5  11        100.71         71.49        17.73 o                         
 -13   5  11        192.33        202.52        27.51 o                         
 -12   5  11         14.17         18.85        14.73 o                         
 -11   5  11          4.85         10.96        19.23 o                         
 -10   5  11        371.76        366.32        30.86 o                         
  -9   5  11         74.94        104.87        18.73 o                         
  -8   5  11        290.39        327.51        23.06 o                         
  -7   5  11          2.09          5.23        11.13 o                         
  -6   5  11         17.52         17.90        11.19 o                         
  -5   5  11        268.42        254.15        36.48 o                         
  -4   5  11          0.46          2.06         9.57 o                         
  -3   5  11       1276.77       1268.08        35.05 o                         
  -2   5  11       3284.94       3561.20        98.84 o                         
  -1   5  11         18.82          4.38         8.33 o                         
   0   5  11        129.21        112.21        23.70 o                         
   1   5  11        422.85        440.87        25.50 o                         
   2   5  11        386.04        405.82        26.31 o                         
   3   5  11          5.06         16.20        20.23 o                         
   4   5  11        112.89        102.50        19.27 o                         
   5   5  11        298.85        308.65        26.73 o                         
   6   5  11         48.58         36.12        15.84 o                         
   7   5  11          9.83          0.19        14.98 o                         
   8   5  11         19.30         -2.34        36.11 o                         
   9   5  11         44.43         36.63        24.37 o                         
  10   5  11         13.76         -9.97        35.96 o                         
  11   5  11         76.14         72.53        41.48 o                         
 -12   6  11        295.71        352.80        63.53 o                         
 -11   6  11          9.25          1.77        21.67 o                         
 -10   6  11         20.59         14.88        20.64 o                         
  -9   6  11        145.44        156.48        41.46 o                         
  -8   6  11          2.66         20.21        21.40 o                         
  -7   6  11         11.60         14.81        18.28 o                         
  -6   6  11         14.23         38.79        17.97 o                         
  -5   6  11         22.43         43.96        56.17 o                         
  -4   6  11          0.14         12.40        18.06 o                         
  -3   6  11         42.59         61.33        16.05 o                         
  -2   6  11         14.70         33.35        18.53 o                         
  -1   6  11        292.24        214.13        14.86 o                         
   0   6  11        177.02        184.67        19.88 o                         
   1   6  11         12.84         23.54        19.42 o                         
   2   6  11        249.74        356.14        53.68 o                         
   3   6  11          0.58          8.11        14.09 o                         
   4   6  11         39.64         46.60        18.91 o                         
   5   6  11         48.64         56.96        16.80 o                         
   6   6  11         14.67         14.53        15.37 o                         
   7   6  11         75.99         71.70        22.29 o                         
   8   6  11          1.03         40.62        26.94 o                         
   9   6  11          4.14        -27.79        27.79 o                         
  -8   7  11          6.59         -4.01        22.74 o                         
  -7   7  11          1.22         17.39        32.10 o                         
  -6   7  11         10.11         -2.50        15.95 o                         
  -5   7  11          3.91        -13.87        13.87 o                         
  -4   7  11          2.83          7.36        13.63 o                         
  -3   7  11         77.31         62.10        17.79 o                         
  -2   7  11        107.65        123.72        33.26 o                         
  -1   7  11        116.08         81.79        27.47 o                         
   0   7  11         24.45         67.45        28.32 o                         
   1   7  11         65.67         38.66        24.70 o                         
   2   7  11          0.22          1.13        23.44 o                         
   3   7  11        113.34        151.42        30.15 o                         
   4   7  11         35.24         47.38        27.79 o                         
   5   7  11         71.19         80.11        34.61 o                         
 -18   0  12         22.11         -8.17        22.09 o                         
 -16   0  12         41.28         43.28        19.59 o                         
 -15   0  12         37.87         37.78        11.68 o                         
 -14   0  12        706.18        657.37        30.48 o                         
 -13   0  12         19.81          6.81        10.82 o                         
 -12   0  12          0.45         -4.92         8.42 o                         
 -11   0  12        530.87        521.71        48.57 o                         
 -10   0  12       1464.24       1378.71        45.22 o                         
  -9   0  12          8.66         -3.89         7.52 o                         
  -8   0  12        403.02        424.62        22.78 o                         
  -7   0  12       1774.73       1686.00        40.20 o                         
  -6   0  12        741.67        860.41        22.69 o                         
  -5   0  12         57.04         46.57         5.38 o                         
  -4   0  12        172.15        129.05         7.34 o                         
  -3   0  12        150.48        143.33        13.96 o                         
  -2   0  12       6955.54       7129.24       159.07 o                         
  -1   0  12        640.96        728.20        23.08 o                         
   0   0  12         30.13         23.15         5.62 o                         
   1   0  12        655.71        564.78        18.14 o                         
   2   0  12       1666.85       1484.07        39.96 o                         
   3   0  12       2836.53       2808.98        67.28 o                         
   4   0  12          0.50         17.35         7.73 o                         
   5   0  12         31.92         36.42         9.07 o                         
   6   0  12       1418.55       1358.96        37.73 o                         
   7   0  12        643.02        651.98        23.17 o                         
   8   0  12          1.34          7.66         5.70 o                         
   9   0  12        583.13        689.83        47.48 o                         
  10   0  12        172.80         87.74        22.09 o                         
  11   0  12        535.29        482.00        62.86 o                         
  12   0  12         81.66         73.56        21.40 o                         
  13   0  12          0.53         13.37        28.09 o                         
  14   0  12        442.95        573.76        66.87 o                         
 -17   1  12          5.67         11.41        21.26 o                         
 -16   1  12        205.26        208.18        20.28 o                         
 -15   1  12         80.58         48.05        13.35 o                         
 -14   1  12         27.43         29.45         9.05 o                         
 -13   1  12        948.02        981.11        31.85 o                         
 -12   1  12        116.51        104.78         9.89 o                         
 -11   1  12        158.98        143.71         9.58 o                         
 -10   1  12        278.42        299.50        19.19 o                         
  -9   1  12         39.30         51.79         7.18 o                         
  -8   1  12          1.37          1.72         4.65 o                         
  -7   1  12        128.74        155.82        14.03 o                         
  -6   1  12        826.58        813.12        18.10 o                         
  -5   1  12        977.28        933.32        17.88 o                         
  -4   1  12       4447.44       4495.09        60.45 o                         
  -3   1  12        345.60        390.20        11.02 o                         
  -2   1  12       2063.05       2229.02        33.71 o                         
  -1   1  12       1090.49       1185.47        22.38 o                         
   0   1  12       1324.78       1126.57        29.19 o                         
   1   1  12        148.01        123.06         6.14 o                         
   2   1  12        884.67        833.45        17.38 o                         
   3   1  12         41.40         31.84         5.40 o                         
   4   1  12        547.51        553.89        14.24 o                         
   5   1  12         15.77         30.20         5.88 o                         
   6   1  12         34.80         21.88         5.53 o                         
   7   1  12        382.73        437.63        13.50 o                         
   8   1  12        464.15        459.84        18.08 o                         
   9   1  12        423.96        462.66        17.58 o                         
  10   1  12       1042.44       1079.48        47.06 o                         
  11   1  12         23.18         13.48        15.59 o                         
  12   1  12          1.61         19.25        14.41 o                         
  13   1  12        227.05        233.37        47.48 o                         
  14   1  12          8.46         13.71        16.32 o                         
 -16   2  12          3.40         -7.51        13.21 o                         
 -15   2  12         21.82         36.92        14.69 o                         
 -14   2  12        652.53        695.64        55.79 o                         
 -13   2  12        167.53        161.00        15.19 o                         
 -12   2  12        157.33        154.18        11.74 o                         
 -11   2  12        607.57        609.26        21.84 o                         
 -10   2  12         62.96         87.49         8.78 o                         
  -9   2  12         23.12         42.37         9.27 o                         
  -8   2  12        115.11        123.88        12.66 o                         
  -7   2  12          1.65          2.27         5.00 o                         
  -6   2  12        751.43        758.53        23.30 o                         
  -5   2  12        482.83        412.14        14.97 o                         
  -4   2  12       1036.03       1179.10        20.59 o                         
  -3   2  12        286.27        347.84         9.89 o                         
  -2   2  12       3625.55       3781.68        59.87 o                         
  -1   2  12       3097.09       3296.51        58.36 o                         
   0   2  12        447.22        438.63        10.92 o                         
   1   2  12        285.08        328.00        12.98 o                         
   2   2  12        534.92        578.79        15.90 o                         
   3   2  12       1118.83       1229.35        30.30 o                         
   4   2  12        334.41        380.17        18.04 o                         
   5   2  12       1016.13        932.57        23.10 o                         
   6   2  12        868.34        877.43        21.68 o                         
   7   2  12        355.96        364.19        15.21 o                         
   8   2  12       1226.53       1217.51        60.63 o                         
   9   2  12        202.30        158.67        18.17 o                         
  10   2  12         16.51         -6.74        12.60 o                         
  11   2  12        235.11        252.30        21.21 o                         
  12   2  12         12.53          7.87        11.30 o                         
  13   2  12         19.46         -2.12        50.82 o                         
  14   2  12         44.35         28.98        20.34 o                         
 -17   3  12        119.28        133.16        42.13 o                         
 -16   3  12         42.04         74.80        23.06 o                         
 -15   3  12        438.59        486.01        30.90 o                         
 -14   3  12        550.33        598.82        65.49 o                         
 -13   3  12          0.55          3.54        14.53 o                         
 -12   3  12         99.72        116.16        25.54 o                         
 -11   3  12        281.35        267.21        21.04 o                         
 -10   3  12         46.02         63.07        13.90 o                         
  -9   3  12          0.67          2.86         8.23 o                         
  -8   3  12       1337.24       1436.55        39.42 o                         
  -7   3  12          8.05          3.78         6.66 o                         
  -6   3  12       3001.93       3226.03        65.73 o                         
  -5   3  12        705.63        764.02        20.92 o                         
  -4   3  12        959.47        977.66        24.08 o                         
  -3   3  12       2538.53       2682.77        57.25 o                         
  -2   3  12       1105.30       1077.03        26.40 o                         
  -1   3  12       2699.52       2884.92        56.42 o                         
   0   3  12         66.04         62.02         8.07 o                         
   1   3  12       2816.91       2863.61        52.07 o                         
   2   3  12        147.40        152.55         7.36 o                         
   3   3  12        152.07        120.14        10.68 o                         
   4   3  12          3.26         17.27        13.19 o                         
   5   3  12        274.79        288.86        12.45 o                         
   6   3  12        313.14        311.95        15.48 o                         
   7   3  12         65.28         56.46         7.60 o                         
   8   3  12         16.40         20.67         7.93 o                         
   9   3  12        113.61        121.34        12.27 o                         
  10   3  12         13.96         10.83        11.32 o                         
  11   3  12          0.19          2.93         8.67 o                         
  12   3  12        202.95        197.47        34.01 o                         
  13   3  12         89.11         89.65        29.51 o                         
 -16   4  12          7.26         16.82        43.05 o                         
 -15   4  12        134.92        160.90        21.83 o                         
 -14   4  12         33.19         36.44        15.39 o                         
 -13   4  12         59.59         87.73        20.83 o                         
 -12   4  12        143.34        180.37        36.52 o                         
 -11   4  12          1.36         -9.09        14.00 o                         
 -10   4  12         23.54         20.13        14.50 o                         
  -9   4  12         86.35         74.16        16.60 o                         
  -8   4  12         13.76         21.49        10.09 o                         
  -7   4  12         51.63         50.69         8.51 o                         
  -6   4  12         20.96         22.16         8.39 o                         
  -5   4  12        140.14        138.04        10.87 o                         
  -4   4  12        129.19        115.47         8.96 o                         
  -3   4  12        499.34        478.04        16.15 o                         
  -2   4  12        211.38        232.89        14.13 o                         
  -1   4  12         31.27         16.24         6.56 o                         
   0   4  12        294.23        249.36        10.99 o                         
   1   4  12       1500.08       1391.75        44.55 o                         
   2   4  12        718.05        799.19        34.17 o                         
   3   4  12        773.05        841.28        37.85 o                         
   4   4  12          2.14         40.28        15.32 o                         
   5   4  12         59.27        121.33        26.08 o                         
   6   4  12          0.05          6.50        12.27 o                         
   7   4  12        346.93        304.40        54.66 o                         
   8   4  12        688.68        700.90        39.51 o                         
   9   4  12         90.44        107.41        33.09 o                         
  10   4  12         16.30         12.72        32.74 o                         
  11   4  12        116.43        156.71        40.48 o                         
  12   4  12          6.43        -12.82        38.09 o                         
 -14   5  12         38.66         52.69        20.30 o                         
 -13   5  12          0.07        -18.06        18.06 o                         
 -12   5  12          1.14        -10.48        15.62 o                         
 -11   5  12        137.46        127.03        29.78 o                         
 -10   5  12         57.30         20.93        17.32 o                         
  -9   5  12         17.26         27.18        13.32 o                         
  -8   5  12          0.01         29.42        16.05 o                         
  -7   5  12          6.27         14.33        12.68 o                         
  -6   5  12        672.10        682.06        43.63 o                         
  -5   5  12          5.74         -1.68         9.00 o                         
  -4   5  12        128.28        127.24        12.56 o                         
  -3   5  12          0.04         -1.07         8.66 o                         
  -2   5  12          3.15         14.54        10.08 o                         
  -1   5  12        159.99        240.09        21.91 o                         
   0   5  12          6.23          1.51         9.42 o                         
   1   5  12        112.49        130.17         8.03 o                         
   2   5  12        117.78        145.47        24.20 o                         
   3   5  12        176.21        134.19        20.59 o                         
   4   5  12         82.94         76.95        24.76 o                         
   5   5  12         99.95         79.16        19.58 o                         
   6   5  12         10.32          9.70        13.87 o                         
   7   5  12        170.90        140.76        28.45 o                         
   8   5  12          9.09          6.34        31.80 o                         
   9   5  12          7.28          6.54        28.09 o                         
  10   5  12         38.44         38.12        58.18 o                         
 -12   6  12        105.87         98.73        26.43 o                         
 -11   6  12          0.60         15.82        18.28 o                         
 -10   6  12        224.48        222.82        29.32 o                         
  -9   6  12         50.66         58.18        22.17 o                         
  -8   6  12         35.76         40.41        17.48 o                         
  -7   6  12         11.62         20.78        18.42 o                         
  -6   6  12          0.22         11.43        20.23 o                         
  -5   6  12         73.24         76.57        20.06 o                         
  -4   6  12         88.74        122.94        28.09 o                         
  -3   6  12          0.01          3.52        24.74 o                         
  -2   6  12        359.51        360.07        29.88 o                         
  -1   6  12       1385.84       1504.34        51.88 o                         
   0   6  12         39.34         36.64        12.78 o                         
   1   6  12          4.87         20.81        18.15 o                         
   2   6  12        150.98        210.86        25.90 o                         
   3   6  12          6.91         36.88        15.25 o                         
   4   6  12         14.36         23.17        13.90 o                         
   5   6  12          6.11         21.05        23.25 o                         
   6   6  12         15.61         26.38        19.04 o                         
   7   6  12          5.27         -0.19        26.28 o                         
   8   6  12         12.83         59.41        39.79 o                         
  -8   7  12          3.87        -10.70        24.07 o                         
  -7   7  12         18.79         48.43        25.41 o                         
  -6   7  12         20.46         21.40        32.10 o                         
  -5   7  12         13.03         35.03        17.59 o                         
  -4   7  12         68.13        102.22        21.59 o                         
  -3   7  12         18.91         19.22        14.67 o                         
  -2   7  12         14.19         18.70        14.85 o                         
  -1   7  12         54.80         51.86        38.79 o                         
   0   7  12        318.63        327.16        94.29 o                         
   1   7  12         43.78        115.51        27.89 o                         
   2   7  12          5.64         37.40        25.92 o                         
   3   7  12         92.89         83.72        28.18 o                         
   4   7  12        204.95        220.37        34.28 o                         
 -18   1  13         22.63         40.17        38.12 o                         
 -16   1  13         52.84         27.57        12.01 o                         
 -15   1  13         13.61         18.06         9.34 o                         
 -14   1  13         56.40         38.21         9.44 o                         
 -13   1  13          0.36          6.81         6.84 o                         
 -12   1  13         37.56         58.09         9.24 o                         
 -11   1  13         51.54         70.05         8.96 o                         
 -10   1  13        215.62        243.95        13.28 o                         
  -9   1  13        311.35        327.09        14.35 o                         
  -8   1  13       1944.18       2073.87        42.09 o                         
  -7   1  13        103.82         92.99         6.21 o                         
  -6   1  13        328.85        299.03         9.54 o                         
  -5   1  13         13.45         12.84         4.13 o                         
  -4   1  13       2621.26       2518.54        37.33 o                         
  -3   1  13        244.84        303.09         8.68 o                         
  -2   1  13         37.48         74.70         5.35 o                         
  -1   1  13         28.42         38.98         5.02 o                         
   0   1  13       2027.92       2048.19        33.69 o                         
   1   1  13        568.99        653.13        14.83 o                         
   2   1  13        101.65         84.49         6.49 o                         
   3   1  13        224.41        182.05         9.10 o                         
   4   1  13       1085.62       1085.18        23.80 o                         
   5   1  13        779.59        750.96        19.57 o                         
   6   1  13        859.21        882.72        23.25 o                         
   7   1  13        948.64        901.96        22.57 o                         
   8   1  13        174.16        158.29        10.46 o                         
   9   1  13        365.98        360.11        31.66 o                         
  10   1  13         42.14         45.24        14.05 o                         
  11   1  13         15.11         -4.10        13.46 o                         
  12   1  13         73.91         98.79        34.10 o                         
  13   1  13         68.33         50.44        22.07 o                         
  14   1  13        241.27        252.28        46.81 o                         
 -17   2  13          1.68         11.52        21.85 o                         
 -16   2  13         62.46         70.43        20.91 o                         
 -15   2  13         44.34         60.40        13.51 o                         
 -14   2  13         61.01         65.95        13.13 o                         
 -13   2  13        174.95        139.33        12.59 o                         
 -12   2  13        543.01        460.55        28.96 o                         
 -11   2  13        226.00        236.47        16.79 o                         
 -10   2  13         48.44         38.24         6.98 o                         
  -9   2  13       2881.22       2941.99        60.57 o                         
  -8   2  13          5.96         -2.41         6.62 o                         
  -7   2  13        539.03        457.57        17.31 o                         
  -6   2  13        298.98        274.85        10.22 o                         
  -5   2  13        100.43        115.36         8.50 o                         
  -4   2  13        562.11        567.05        17.16 o                         
  -3   2  13       3546.19       3649.75        57.46 o                         
  -2   2  13        119.69        102.99         6.08 o                         
  -1   2  13        180.10        132.19         7.35 o                         
   0   2  13       1129.09       1023.00        19.39 o                         
   1   2  13        617.86        596.14        15.74 o                         
   2   2  13       2515.59       2500.67        60.17 o                         
   3   2  13        357.53        345.61        23.81 o                         
   4   2  13          5.57         12.25         5.25 o                         
   5   2  13        341.47        321.09        11.87 o                         
   6   2  13       1113.46       1104.68        26.57 o                         
   7   2  13         18.48         17.40         6.63 o                         
   8   2  13          0.06          2.10         5.74 o                         
   9   2  13        412.76        425.94        37.68 o                         
  10   2  13          9.13        -11.87        35.44 o                         
  11   2  13         88.85         38.29        13.52 o                         
  12   2  13         37.61         30.54        15.33 o                         
  13   2  13         89.11         63.86        27.82 o                         
 -17   3  13         23.79        -14.26        25.05 o                         
 -16   3  13         54.49         52.82        27.59 o                         
 -15   3  13          2.00         -4.47        17.07 o                         
 -14   3  13        160.61        226.11        20.27 o                         
 -13   3  13        243.08        212.60        17.07 o                         
 -12   3  13        184.77        145.52        13.51 o                         
 -11   3  13        348.96        322.53        19.81 o                         
 -10   3  13          3.90         -6.30         7.40 o                         
  -9   3  13         29.51         32.46         8.36 o                         
  -8   3  13         35.46         28.63         7.72 o                         
  -7   3  13          2.39          5.86         6.75 o                         
  -6   3  13        811.90        759.62        22.79 o                         
  -5   3  13        345.37        357.95        13.79 o                         
  -4   3  13        575.02        570.12        37.45 o                         
  -3   3  13         28.62         43.26        10.62 o                         
  -2   3  13       1359.79       1635.62        48.15 o                         
  -1   3  13        376.09        417.31        24.62 o                         
   0   3  13         63.92         58.42         6.55 o                         
   1   3  13         62.40         37.37         6.56 o                         
   2   3  13         17.88          8.19         3.95 o                         
   3   3  13       1893.59       1971.05        49.32 o                         
   4   3  13       2335.57       2285.23        55.09 o                         
   5   3  13        530.48        568.51        25.78 o                         
   6   3  13       1329.31       1286.41        48.07 o                         
   7   3  13          2.19         -5.14         6.94 o                         
   8   3  13          3.23          1.68         9.85 o                         
   9   3  13         89.30         72.36        10.58 o                         
  10   3  13          1.50          8.92        10.82 o                         
  11   3  13         24.80         -4.05        30.53 o                         
  12   3  13         11.58         44.80        35.67 o                         
  13   3  13        146.44        127.61        43.97 o                         
 -15   4  13        289.29        330.20        29.30 o                         
 -14   4  13          2.20         14.85        13.69 o                         
 -13   4  13          8.67         17.46        16.07 o                         
 -12   4  13          0.28         -0.23        12.80 o                         
 -11   4  13          1.43          1.72        13.63 o                         
 -10   4  13        569.32        606.88        25.92 o                         
  -9   4  13        324.04        308.67        18.33 o                         
  -8   4  13         16.82         23.14         9.93 o                         
  -7   4  13         33.46         13.77         9.16 o                         
  -6   4  13       2433.66       2384.47        55.32 o                         
  -5   4  13        445.33        364.69        18.01 o                         
  -4   4  13        965.18       1007.39        27.18 o                         
  -3   4  13        131.59        163.00        12.35 o                         
  -2   4  13       1151.44       1164.17        64.80 o                         
  -1   4  13         22.53         23.37        14.29 o                         
   0   4  13       3289.86       3484.05       158.24 o                         
   1   4  13        449.45        467.86        21.75 o                         
   2   4  13         68.30         44.12         5.62 o                         
   3   4  13       2973.61       2934.09       111.19 o                         
   4   4  13        104.32        176.44        59.92 o                         
   5   4  13       1018.07       1250.48        59.59 o                         
   6   4  13        196.05        234.27        19.91 o                         
   7   4  13        750.85        759.37        71.94 o                         
   8   4  13         60.28         12.29        22.17 o                         
   9   4  13         67.58         98.79        27.31 o                         
  10   4  13        238.94        152.18        29.87 o                         
  11   4  13          3.35         45.22        27.31 o                         
  12   4  13        113.90        138.64        33.09 o                         
 -14   5  13         81.79        111.36        22.02 o                         
 -13   5  13          6.07        -11.32        21.71 o                         
 -12   5  13         50.26         35.16        18.17 o                         
 -11   5  13          0.83         -2.34        15.29 o                         
 -10   5  13         91.98         84.93        26.48 o                         
  -9   5  13          8.37         22.16        16.53 o                         
  -8   5  13         70.46         59.70        13.90 o                         
  -7   5  13         35.36         51.42        11.68 o                         
  -6   5  13         37.71         45.55        10.04 o                         
  -5   5  13        464.02        463.82        24.32 o                         
  -4   5  13         39.29         63.83         9.95 o                         
  -3   5  13        230.50        256.39        19.95 o                         
  -2   5  13        129.36        121.53        18.96 o                         
  -1   5  13          0.51         13.48         9.99 o                         
   0   5  13        102.78         66.75        18.57 o                         
   1   5  13        190.65        201.71        20.04 o                         
   2   5  13        654.81        614.49        46.80 o                         
   3   5  13         23.27         55.07        20.55 o                         
   4   5  13        742.72        815.63        40.48 o                         
   5   5  13          0.01          6.44        15.35 o                         
   6   5  13         20.06         24.84        15.08 o                         
   7   5  13         20.40         29.59        15.09 o                         
   8   5  13         84.61        122.71        28.75 o                         
   9   5  13         17.67         45.94        37.51 o                         
  10   5  13          0.72         -8.55        40.12 o                         
 -11   6  13          8.98         36.56        24.74 o                         
 -10   6  13         50.29        120.95        36.11 o                         
  -9   6  13          7.58        -10.24        30.76 o                         
  -8   6  13         34.97         37.45        24.07 o                         
  -7   6  13         92.58         65.53        30.76 o                         
  -6   6  13          0.01          2.67        13.49 o                         
  -5   6  13        132.20        110.56        22.26 o                         
  -4   6  13        379.94        388.10        33.44 o                         
  -3   6  13         66.99         85.27        17.89 o                         
  -2   6  13        169.45        117.07        16.56 o                         
  -1   6  13         50.22         65.31        19.50 o                         
   0   6  13         39.74         49.61        21.41 o                         
   1   6  13         51.65         36.43        16.57 o                         
   2   6  13          3.00          0.44        16.37 o                         
   3   6  13          1.87          8.04        17.20 o                         
   4   6  13         40.53         16.77        18.01 o                         
   5   6  13          0.54          4.60        18.72 o                         
   6   6  13         12.98          6.25        18.11 o                         
   7   6  13        374.91        403.38        45.62 o                         
  -7   7  13         75.74         64.28        23.99 o                         
  -6   7  13         13.66         32.10        21.40 o                         
  -5   7  13          2.26         -8.72        13.73 o                         
  -4   7  13          8.71         16.00        18.90 o                         
  -3   7  13         15.46         13.40        15.46 o                         
  -2   7  13          0.71         20.08        13.06 o                         
  -1   7  13         17.68         -8.02        41.46 o                         
   0   7  13        131.29        119.49        27.14 o                         
   1   7  13          4.05         10.03        20.81 o                         
   2   7  13         60.69        177.66        56.17 o                         
   3   7  13         72.92         49.75        28.18 o                         
 -18   0  14        148.64        149.79        42.80 o                         
 -17   0  14        113.29        123.04        40.12 o                         
 -16   0  14        237.45        190.34        24.07 o                         
 -15   0  14         67.88         58.67        22.07 o                         
 -14   0  14        112.21        100.81        17.99 o                         
 -13   0  14        278.22        311.50        35.44 o                         
 -12   0  14        134.23         95.57        14.78 o                         
 -11   0  14        116.40        134.47        20.73 o                         
 -10   0  14        374.62        346.56        41.46 o                         
  -9   0  14         29.47         32.71         9.90 o                         
  -8   0  14         65.65         37.16        10.13 o                         
  -7   0  14        869.36        930.39        40.12 o                         
  -6   0  14        493.43        433.90        15.97 o                         
  -5   0  14         91.40        131.27        13.09 o                         
  -4   0  14        158.37        108.07        14.86 o                         
  -3   0  14        194.58        159.17         9.96 o                         
  -2   0  14         78.66         48.12         6.11 o                         
  -1   0  14          0.31         13.85         5.87 o                         
   0   0  14       2216.84       2185.95        82.26 o                         
   1   0  14       1216.06       1442.95        39.96 o                         
   2   0  14        355.17        384.88        17.23 o                         
   3   0  14        574.48        501.72        35.98 o                         
   4   0  14         36.83         73.18         9.57 o                         
   5   0  14        167.60        208.33        13.08 o                         
   6   0  14         19.53         27.98         7.88 o                         
   7   0  14        145.11        131.25        10.83 o                         
   8   0  14        441.37        384.59        21.08 o                         
   9   0  14        116.40         91.97        41.46 o                         
  10   0  14        693.62        752.94        90.95 o                         
  11   0  14        212.66        159.15        36.11 o                         
  12   0  14        162.29        259.46        40.12 o                         
  13   0  14          0.27         20.06        24.07 o                         
  14   0  14         17.65         25.41        26.75 o                         
 -18   1  14          0.18         -4.74        38.79 o                         
 -16   1  14         25.19         18.77        16.40 o                         
 -15   1  14        102.70         82.56        12.51 o                         
 -14   1  14        140.30        111.29        13.01 o                         
 -13   1  14         18.83         43.15        12.40 o                         
 -12   1  14        345.07        299.51        14.95 o                         
 -11   1  14       1479.25       1417.50        39.36 o                         
 -10   1  14        691.98        679.90        25.15 o                         
  -9   1  14         20.93         26.62         8.17 o                         
  -8   1  14       1332.71       1351.74        36.27 o                         
  -7   1  14         18.75         20.18         7.78 o                         
  -6   1  14        733.11        750.00        19.96 o                         
  -5   1  14        338.87        329.74        10.12 o                         
  -4   1  14       3613.92       3756.10        53.55 o                         
  -3   1  14         74.39         95.85         7.92 o                         
  -2   1  14       2453.68       2449.51        40.69 o                         
  -1   1  14       1245.01       1245.51        24.07 o                         
   0   1  14       1544.42       1633.71        30.33 o                         
   1   1  14       6238.76       6237.32       107.83 o                         
   2   1  14         18.17          5.52         4.62 o                         
   3   1  14       1239.10       1120.53        27.31 o                         
   4   1  14        595.60        601.65        16.80 o                         
   5   1  14       1516.07       1703.00        37.01 o                         
   6   1  14         46.46         50.69         9.12 o                         
   7   1  14         14.32         10.13         5.44 o                         
   8   1  14        121.03         84.23        13.24 o                         
   9   1  14        106.89         96.40        16.27 o                         
  10   1  14        115.50        124.71        19.22 o                         
  11   1  14         60.18         74.97        17.07 o                         
  12   1  14          9.03         25.38        20.23 o                         
  13   1  14          3.40         16.15        18.84 o                         
  14   1  14         76.94         60.88        25.11 o                         
 -17   2  14        106.01         76.86        28.18 o                         
 -16   2  14         10.65         -4.73        11.49 o                         
 -15   2  14        104.55        106.11        14.93 o                         
 -14   2  14          3.63         -1.16         7.59 o                         
 -13   2  14         69.52         56.05        10.81 o                         
 -12   2  14        373.28        450.00        33.01 o                         
 -11   2  14        667.22        661.02        23.96 o                         
 -10   2  14          6.04          3.71         6.19 o                         
  -9   2  14       2023.86       2075.30        46.93 o                         
  -8   2  14       1239.61       1269.65        31.73 o                         
  -7   2  14        487.28        455.99        18.23 o                         
  -6   2  14         80.04         82.03         8.59 o                         
  -5   2  14        305.02        324.74        20.12 o                         
  -4   2  14       1934.08       1931.50        45.84 o                         
  -3   2  14        501.73        515.69        21.93 o                         
  -2   2  14        179.04        189.54        11.44 o                         
  -1   2  14       1598.46       1604.40        38.10 o                         
   0   2  14        854.10        839.28        19.70 o                         
   1   2  14         61.73         72.12         8.36 o                         
   2   2  14       1490.45       1481.56        35.31 o                         
   3   2  14        365.49        324.48        21.63 o                         
   4   2  14         37.65         37.77         6.66 o                         
   5   2  14       1514.23       1483.09        35.81 o                         
   6   2  14        387.38        402.64        21.91 o                         
   7   2  14        143.35        178.89        11.38 o                         
   8   2  14         11.44         19.39         9.10 o                         
   9   2  14         41.51         46.88        21.74 o                         
  10   2  14         16.61         -1.91        11.99 o                         
  11   2  14         28.13         43.18        16.71 o                         
  12   2  14          3.97         10.45        13.70 o                         
  13   2  14        127.05        120.80        23.01 o                         
 -16   3  14         33.41          3.70        16.84 o                         
 -15   3  14        140.36        188.25        37.12 o                         
 -14   3  14        146.17        125.49        20.57 o                         
 -13   3  14        353.17        457.62        26.90 o                         
 -12   3  14         22.71          6.75         9.29 o                         
 -11   3  14         36.86         27.78        10.50 o                         
 -10   3  14         95.98         94.01        12.48 o                         
  -9   3  14        126.54        121.54        12.62 o                         
  -8   3  14         32.99         38.98        14.42 o                         
  -7   3  14        195.39        180.26        15.00 o                         
  -6   3  14        102.94         91.10         8.80 o                         
  -5   3  14         86.83         68.85         9.49 o                         
  -4   3  14        413.14        414.92        15.92 o                         
  -3   3  14         47.65         45.99         8.98 o                         
  -2   3  14         39.26         57.30         8.12 o                         
  -1   3  14       1371.29       1438.01        48.87 o                         
   0   3  14         86.26         68.23         6.96 o                         
   1   3  14         65.53         75.72        17.37 o                         
   2   3  14        187.70        219.80        15.83 o                         
   3   3  14          9.84         23.70         4.94 o                         
   4   3  14       2229.20       2199.77        52.41 o                         
   5   3  14         45.53         22.35        18.50 o                         
   6   3  14        510.11        496.92        30.11 o                         
   7   3  14         42.11         62.70        13.75 o                         
   8   3  14         24.15         16.18         8.42 o                         
   9   3  14        117.14        124.10        32.72 o                         
  10   3  14         18.67         12.40        11.75 o                         
  11   3  14          1.94         29.86        25.38 o                         
  12   3  14          0.01        -20.96        23.90 o                         
 -15   4  14         24.27         16.14        25.11 o                         
 -14   4  14         65.89         98.07        19.66 o                         
 -13   4  14          3.10         -5.57        20.75 o                         
 -12   4  14        123.58        134.39        18.93 o                         
 -11   4  14          3.38          3.23        15.95 o                         
 -10   4  14         25.26         24.45        10.41 o                         
  -9   4  14        293.89        295.10        18.20 o                         
  -8   4  14          2.08         -3.72        10.26 o                         
  -7   4  14         38.32         25.17         9.04 o                         
  -6   4  14        294.84        333.42        15.25 o                         
  -5   4  14        381.12        374.15        27.26 o                         
  -4   4  14          0.31          1.24         8.97 o                         
  -3   4  14          0.19         11.66         7.00 o                         
  -2   4  14        129.30        134.73        17.57 o                         
  -1   4  14         86.19         94.95        10.05 o                         
   0   4  14       1205.62       1120.92        34.32 o                         
   1   4  14         95.61         91.19         9.65 o                         
   2   4  14         44.38         41.35         9.27 o                         
   3   4  14       2871.42       2734.65        77.41 o                         
   4   4  14        201.33        238.18        27.71 o                         
   5   4  14        223.71        241.54        20.30 o                         
   6   4  14          6.27         13.55        13.43 o                         
   7   4  14         12.31         13.39        13.00 o                         
   8   4  14         28.75        -17.39        30.15 o                         
   9   4  14         26.03         34.85        33.09 o                         
  10   4  14          0.57        -46.74        63.53 o                         
  11   4  14         47.78         20.75        84.26 o                         
 -13   5  14          0.13         -0.59        17.97 o                         
 -12   5  14          2.73          5.02        30.81 o                         
 -11   5  14          0.01         30.76        14.56 o                         
 -10   5  14         62.37         65.78        16.76 o                         
  -9   5  14         67.97         43.52        16.54 o                         
  -8   5  14         42.22         45.40        13.51 o                         
  -7   5  14         28.57         22.76        10.17 o                         
  -6   5  14        544.26        561.82        30.55 o                         
  -5   5  14         66.48         54.10        16.88 o                         
  -4   5  14         48.89          2.98        10.53 o                         
  -3   5  14        169.95        195.55        15.74 o                         
  -2   5  14        297.00        416.12        33.37 o                         
  -1   5  14       1030.94        963.85        37.95 o                         
   0   5  14        485.53        609.81        41.10 o                         
   1   5  14         15.54          4.05         6.91 o                         
   2   5  14        358.50        408.33        28.76 o                         
   3   5  14         15.60         22.13        18.69 o                         
   4   5  14         20.06         39.30        19.04 o                         
   5   5  14         69.23         68.52        25.92 o                         
   6   5  14          8.29         36.98        20.01 o                         
   7   5  14         10.63         29.05        65.53 o                         
   8   5  14          7.94         -3.25        25.68 o                         
   9   5  14         11.64         11.94        36.11 o                         
 -11   6  14         14.41         19.90        23.14 o                         
 -10   6  14          0.22        -15.68        25.69 o                         
  -9   6  14        113.23        170.38        62.19 o                         
  -8   6  14         22.74         11.56        22.07 o                         
  -7   6  14         71.49         69.09        17.48 o                         
  -6   6  14          0.15         17.83        46.14 o                         
  -5   6  14         56.77         75.22        18.84 o                         
  -4   6  14         27.18         51.09        17.81 o                         
  -3   6  14        121.31        146.24        19.43 o                         
  -2   6  14         93.05         78.59        20.10 o                         
  -1   6  14        293.88        350.42        21.04 o                         
   0   6  14          0.07          7.19        12.21 o                         
   1   6  14          7.94         18.93        20.66 o                         
   2   6  14        169.39        131.96        21.96 o                         
   3   6  14         82.39         63.12        19.55 o                         
   4   6  14          0.78          8.20        22.34 o                         
   5   6  14         25.91         37.82        22.58 o                         
   6   6  14        186.83        191.83        32.96 o                         
   7   6  14          6.72        -28.42        30.96 o                         
  -7   7  14         20.18         24.89        26.28 o                         
  -6   7  14         49.08         29.42        22.74 o                         
  -5   7  14         13.20         -2.97        21.67 o                         
  -4   7  14         17.87         20.84        17.39 o                         
  -3   7  14         18.44         22.49        13.24 o                         
  -2   7  14        162.77        186.01        36.78 o                         
  -1   7  14         78.20         71.55        27.95 o                         
   0   7  14         42.94         16.62        23.73 o                         
   1   7  14        392.73        393.93        46.22 o                         
   2   7  14        611.34        729.71        70.88 o                         
 -18   1  15         24.08        -18.17        24.10 o                         
 -17   1  15          9.19          0.28        22.46 o                         
 -16   1  15         37.81         29.75        10.88 o                         
 -15   1  15         11.29          8.63        10.83 o                         
 -14   1  15        113.29         98.56        17.43 o                         
 -13   1  15         13.33          6.00         9.46 o                         
 -12   1  15         20.10         45.59         9.07 o                         
 -11   1  15        397.68        463.38        23.74 o                         
 -10   1  15        887.65        930.91        32.46 o                         
  -9   1  15          6.06         -3.43         6.54 o                         
  -8   1  15         82.78         75.14        11.27 o                         
  -7   1  15          0.26         -5.07         9.46 o                         
  -6   1  15       1095.01       1145.63        30.32 o                         
  -5   1  15          0.94          1.00         9.67 o                         
  -4   1  15          0.43          7.06         6.58 o                         
  -3   1  15       2422.80       2366.05        47.11 o                         
  -2   1  15         94.50         87.54        11.66 o                         
  -1   1  15       5215.21       5069.84        90.76 o                         
   0   1  15         41.28         58.12        10.26 o                         
   1   1  15        971.43       1004.05        36.09 o                         
   2   1  15        812.46        848.78        24.83 o                         
   3   1  15       3329.30       3313.16        65.54 o                         
   4   1  15          0.24         11.61         5.88 o                         
   5   1  15        258.35        222.68        17.57 o                         
   6   1  15        411.02        421.84        21.63 o                         
   7   1  15        370.63        355.87        13.60 o                         
   8   1  15         28.29         39.41        12.89 o                         
   9   1  15         97.05        110.88        23.93 o                         
  10   1  15         94.26         75.71        16.42 o                         
  11   1  15         87.14         95.40        18.47 o                         
  12   1  15        119.05         74.46        59.52 o                         
  13   1  15          2.29         10.73        15.87 o                         
 -16   2  15          0.62         20.57        15.53 o                         
 -15   2  15         63.26         72.12        21.62 o                         
 -14   2  15        139.12        135.49        13.24 o                         
 -13   2  15        338.39        288.70        16.68 o                         
 -12   2  15        933.96        906.52        47.45 o                         
 -11   2  15         92.38         84.42        13.79 o                         
 -10   2  15        318.96        270.39        17.94 o                         
  -9   2  15        666.52        701.21        22.76 o                         
  -8   2  15        516.85        498.02        25.29 o                         
  -7   2  15        372.06        369.83        15.98 o                         
  -6   2  15        107.84         90.11        11.14 o                         
  -5   2  15        256.80        272.78        26.82 o                         
  -4   2  15          0.87          4.43         6.07 o                         
  -3   2  15        971.89       1046.72        34.55 o                         
  -2   2  15        252.48        264.63        11.93 o                         
  -1   2  15         76.82         64.16        10.57 o                         
   0   2  15        992.21        960.31        25.40 o                         
   1   2  15         42.55         40.05         7.98 o                         
   2   2  15        854.36        796.28        22.19 o                         
   3   2  15        129.08        128.22        11.15 o                         
   4   2  15         15.25         11.05         6.70 o                         
   5   2  15       1173.18       1200.47        36.22 o                         
   6   2  15         29.82         33.07         7.58 o                         
   7   2  15       1143.15       1251.28        52.93 o                         
   8   2  15        955.59       1126.89       104.84 o                         
   9   2  15        159.42        216.09        25.71 o                         
  10   2  15         35.69         42.72        20.79 o                         
  11   2  15         43.10         26.28        15.07 o                         
  12   2  15          8.30         -2.33        16.24 o                         
  13   2  15         70.94         44.21        15.43 o                         
 -16   3  15          1.57         42.31        22.47 o                         
 -15   3  15          0.97        -17.69        17.69 o                         
 -14   3  15          8.46         21.97        16.89 o                         
 -13   3  15         24.09         24.63        11.70 o                         
 -12   3  15          2.23         -1.01        17.57 o                         
 -11   3  15        143.45        125.22        14.68 o                         
 -10   3  15         41.43         32.79        10.41 o                         
  -9   3  15         80.88         69.15        16.22 o                         
  -8   3  15        176.20        143.18        13.01 o                         
  -7   3  15        754.62        740.15        31.75 o                         
  -6   3  15        340.72        354.39        18.16 o                         
  -5   3  15        192.06        208.86        13.36 o                         
  -4   3  15         30.16         16.25         8.74 o                         
  -3   3  15       1123.63       1142.60        35.02 o                         
  -2   3  15         16.81         44.35         8.94 o                         
  -1   3  15       2745.58       2744.08       112.54 o                         
   0   3  15        402.32        338.50        24.94 o                         
   1   3  15          6.63         -5.64         5.95 o                         
   2   3  15        870.40        817.39        28.38 o                         
   3   3  15        520.35        590.76        28.30 o                         
   4   3  15          1.60          6.82         7.85 o                         
   5   3  15        273.39        278.02        16.55 o                         
   6   3  15        723.94        728.31        30.06 o                         
   7   3  15          9.81         20.67         9.07 o                         
   8   3  15         54.23         16.53        28.55 o                         
   9   3  15         77.76        102.99        19.55 o                         
  10   3  15         13.53         47.98        25.48 o                         
  11   3  15          2.40        -36.57        36.57 o                         
  12   3  15         44.02         57.36        39.78 o                         
 -15   4  15         42.23         19.95        19.28 o                         
 -14   4  15          0.77         -0.75        18.42 o                         
 -13   4  15         36.69         39.31        16.31 o                         
 -12   4  15         56.42         62.59        24.97 o                         
 -11   4  15          7.95          2.67        14.20 o                         
 -10   4  15         12.14          3.93        10.80 o                         
  -9   4  15         24.17         23.42        11.81 o                         
  -8   4  15         86.50         93.89        18.42 o                         
  -7   4  15          1.85        -10.04        10.04 o                         
  -6   4  15          3.22          1.30         8.81 o                         
  -5   4  15         52.12         48.19        11.76 o                         
  -4   4  15        571.85        531.10        22.51 o                         
  -3   4  15        147.22        145.05        13.51 o                         
  -2   4  15         96.58         63.62        10.24 o                         
  -1   4  15        391.22        396.65        17.95 o                         
   0   4  15        174.75        197.65        23.57 o                         
   1   4  15       1035.27       1067.55        51.66 o                         
   2   4  15          8.29          6.97         5.48 o                         
   3   4  15        677.16        629.71        39.83 o                         
   4   4  15          7.58         23.73        10.42 o                         
   5   4  15         20.39         21.40        18.16 o                         
   6   4  15         55.95         12.61        16.30 o                         
   7   4  15          1.03         -7.61        13.68 o                         
   8   4  15         35.63         25.25        23.77 o                         
   9   4  15        227.61        207.94        34.38 o                         
  10   4  15         74.36         92.05        30.22 o                         
  11   4  15          0.51         -7.64        35.44 o                         
 -13   5  15        323.64        380.64        33.90 o                         
 -12   5  15         81.05        113.89        25.16 o                         
 -11   5  15         58.41         89.04        20.14 o                         
 -10   5  15        184.52        171.64        20.39 o                         
  -9   5  15         27.10         26.86        14.14 o                         
  -8   5  15          0.66        -11.63        14.53 o                         
  -7   5  15        164.16        141.76        14.10 o                         
  -6   5  15         67.71         46.89        16.73 o                         
  -5   5  15        932.69       1050.38        53.16 o                         
  -4   5  15          3.34         21.30        13.93 o                         
  -3   5  15        352.30        359.00        37.38 o                         
  -2   5  15         39.04         39.09        12.56 o                         
  -1   5  15        103.13        122.01        13.52 o                         
   0   5  15        249.97        223.94        21.26 o                         
   1   5  15         24.48          9.72         9.10 o                         
   2   5  15        110.57        120.65        13.32 o                         
   3   5  15         24.13         24.61        16.39 o                         
   4   5  15        187.07        225.38        22.71 o                         
   5   5  15        234.09        186.15        21.62 o                         
   6   5  15          4.36         25.97        16.69 o                         
   7   5  15          4.72        -23.04        24.73 o                         
   8   5  15          5.40         31.47        27.62 o                         
   9   5  15        338.93        538.66        61.38 o                         
 -11   6  15          7.73         -7.21        27.60 o                         
 -10   6  15          1.35        -26.43        26.43 o                         
  -9   6  15         66.38         31.21        21.77 o                         
  -8   6  15         49.83        103.64        23.14 o                         
  -7   6  15          2.06         41.86        19.24 o                         
  -6   6  15         83.44        146.60        23.64 o                         
  -5   6  15          3.35          4.52        18.22 o                         
  -4   6  15        216.09        219.65        24.25 o                         
  -3   6  15         65.32         40.59        13.45 o                         
  -2   6  15         17.62         37.03        12.52 o                         
  -1   6  15        147.31        182.50        36.74 o                         
   0   6  15         15.51         -4.05         8.94 o                         
   1   6  15         29.89         58.99        17.85 o                         
   2   6  15          0.03         22.44        22.66 o                         
   3   6  15         16.59         -5.59        36.78 o                         
   4   6  15         69.97         73.86        26.87 o                         
   5   6  15        247.43        295.50        34.34 o                         
   6   6  15         60.07         30.60        39.52 o                         
  -6   7  15         46.98         77.93        23.04 o                         
  -5   7  15         99.20        115.55        23.77 o                         
  -4   7  15         12.66         31.26        17.47 o                         
  -3   7  15         28.18         41.52        16.51 o                         
  -2   7  15         52.43         35.25        30.72 o                         
  -1   7  15          4.30          0.63        24.98 o                         
   0   7  15        205.72        202.86        65.53 o                         
   1   7  15        121.20         88.94        30.26 o                         
 -17   0  16        221.96        224.69        48.15 o                         
 -16   0  16        226.22        224.69        33.44 o                         
 -15   0  16        239.59        184.84        24.70 o                         
 -14   0  16       1867.06       2191.50        99.61 o                         
 -13   0  16         15.61         22.28        13.49 o                         
 -12   0  16        438.90        390.35        29.87 o                         
 -11   0  16          4.30         -3.69        11.57 o                         
 -10   0  16        751.52        790.59        40.18 o                         
  -9   0  16        132.44        116.76        17.02 o                         
  -8   0  16        638.30        682.02        70.22 o                         
  -7   0  16       3732.34       3789.44       123.84 o                         
  -6   0  16        421.16        474.38        84.93 o                         
  -5   0  16        150.07         90.95        25.85 o                         
  -4   0  16       1500.06       1534.40        56.22 o                         
  -3   0  16        115.97        146.10        16.05 o                         
  -2   0  16        201.11        237.49        17.02 o                         
  -1   0  16       2747.13       2507.28       159.82 o                         
   0   0  16       2242.45       2282.05        68.41 o                         
   1   0  16       1152.85        930.68        43.38 o                         
   2   0  16        163.21        172.33        36.52 o                         
   3   0  16       3375.89       3477.22        96.50 o                         
   4   0  16         88.65         63.70         9.80 o                         
   5   0  16       2180.76       1990.53        67.10 o                         
   6   0  16         14.72          9.22         6.80 o                         
   7   0  16        227.45        174.51        31.85 o                         
   8   0  16          9.16         17.05        14.78 o                         
   9   0  16        238.36        251.92        32.10 o                         
  10   0  16         76.81         97.63        33.44 o                         
  11   0  16         10.29         40.12        30.76 o                         
  12   0  16        268.98        266.15        50.82 o                         
  13   0  16         65.26         49.49        26.75 o                         
 -17   1  16         44.33         12.73        23.59 o                         
 -16   1  16          3.37          1.59        16.02 o                         
 -15   1  16         63.13         64.42        12.99 o                         
 -14   1  16         39.70         38.23        11.06 o                         
 -13   1  16          0.99         17.73        10.26 o                         
 -12   1  16         22.46         27.55         9.37 o                         
 -11   1  16        642.72        609.90        25.04 o                         
 -10   1  16       1214.94       1371.25        43.48 o                         
  -9   1  16        172.98        150.56        12.68 o                         
  -8   1  16         17.93         48.49        11.87 o                         
  -7   1  16        697.46        707.41        27.99 o                         
  -6   1  16         62.25         24.33         8.16 o                         
  -5   1  16        430.70        440.54        16.30 o                         
  -4   1  16       1155.80       1136.67        30.37 o                         
  -3   1  16          4.27          4.59         8.77 o                         
  -2   1  16        503.12        496.10        25.67 o                         
  -1   1  16       1145.44       1220.03        40.75 o                         
   0   1  16         28.49         30.86        10.42 o                         
   1   1  16        535.45        500.25        18.79 o                         
   2   1  16          3.79          0.08         5.43 o                         
   3   1  16       2245.99       2166.87        47.71 o                         
   4   1  16        139.35        131.24        16.55 o                         
   5   1  16          1.17         18.74         6.88 o                         
   6   1  16         29.35         21.06         8.92 o                         
   7   1  16        918.00        997.44        33.27 o                         
   8   1  16         19.29         27.28        15.50 o                         
   9   1  16          3.94         15.24        16.73 o                         
  10   1  16        179.01        169.07        21.72 o                         
  11   1  16        227.78        304.77        70.88 o                         
  12   1  16         50.33         59.81        24.00 o                         
  13   1  16          9.22         12.69        20.32 o                         
 -16   2  16        182.37        192.44        25.19 o                         
 -15   2  16         44.34         49.85        17.56 o                         
 -14   2  16        266.07        269.59        37.93 o                         
 -13   2  16         24.31         16.10         8.70 o                         
 -12   2  16        137.73        133.94        16.34 o                         
 -11   2  16         11.23         26.96         8.91 o                         
 -10   2  16        150.67        175.61        13.31 o                         
  -9   2  16         91.49         61.35        10.63 o                         
  -8   2  16        621.95        642.73        29.54 o                         
  -7   2  16        905.92        894.36        37.84 o                         
  -6   2  16        341.75        346.07        16.55 o                         
  -5   2  16        274.35        272.08        18.67 o                         
  -4   2  16          3.47          5.53         6.83 o                         
  -3   2  16         41.46         34.84         8.22 o                         
  -2   2  16         13.95         32.51         8.04 o                         
  -1   2  16        722.18        803.21        23.01 o                         
   0   2  16        181.16        162.47        10.32 o                         
   1   2  16        443.53        443.18        18.27 o                         
   2   2  16         11.25         11.56         8.90 o                         
   3   2  16        108.52        127.83        14.05 o                         
   4   2  16        139.90        148.10        23.74 o                         
   5   2  16          1.68         -0.78        16.52 o                         
   6   2  16        331.01        368.12        22.97 o                         
   7   2  16         80.27         95.00        18.73 o                         
   8   2  16        162.03        188.34        19.11 o                         
   9   2  16        539.35        652.35        37.54 o                         
  10   2  16          1.66          8.40        13.91 o                         
  11   2  16         30.87         12.83        33.23 o                         
  12   2  16         62.44         41.91        19.43 o                         
 -16   3  16         23.78         51.90        19.08 o                         
 -15   3  16          0.03          2.90        19.71 o                         
 -14   3  16          1.96         10.92        14.13 o                         
 -13   3  16         43.11         40.58        12.59 o                         
 -12   3  16        266.08        260.08        17.81 o                         
 -11   3  16         53.50         77.75        12.57 o                         
 -10   3  16        594.64        659.86        27.75 o                         
  -9   3  16          1.05          0.46         8.69 o                         
  -8   3  16          6.21         20.44        11.39 o                         
  -7   3  16        117.87        106.01        14.90 o                         
  -6   3  16        405.19        420.63        19.96 o                         
  -5   3  16         28.68         17.88         7.17 o                         
  -4   3  16         37.62         25.74         8.59 o                         
  -3   3  16         12.56         26.92         8.15 o                         
  -2   3  16          7.05          1.73         8.28 o                         
  -1   3  16         21.96         34.90        10.00 o                         
   0   3  16        232.97        191.14        12.71 o                         
   1   3  16        892.76        864.14        39.13 o                         
   2   3  16       1267.23       1312.49        38.50 o                         
   3   3  16        364.79        397.34        17.10 o                         
   4   3  16        719.50        692.05        29.83 o                         
   5   3  16       2779.67       3042.82        81.82 o                         
   6   3  16        904.25        920.52        90.73 o                         
   7   3  16         71.70         72.95        13.88 o                         
   8   3  16          6.40          7.65        21.85 o                         
   9   3  16          8.27         -4.98        24.19 o                         
  10   3  16          6.17         -0.67        35.01 o                         
  11   3  16          0.03         31.92        29.42 o                         
 -15   4  16         58.93         75.20        26.24 o                         
 -14   4  16         23.04         19.80        30.32 o                         
 -13   4  16        124.25        136.00        22.39 o                         
 -12   4  16          7.81          8.86        15.73 o                         
 -11   4  16         69.18         52.18        13.60 o                         
 -10   4  16        185.27        202.06        30.11 o                         
  -9   4  16         31.31         29.45        11.58 o                         
  -8   4  16         30.76         56.35        13.88 o                         
  -7   4  16        909.81        850.36        66.41 o                         
  -6   4  16        118.01         64.20        13.76 o                         
  -5   4  16         49.19         22.27        14.61 o                         
  -4   4  16       1288.67       1154.41        47.36 o                         
  -3   4  16         38.24         38.78         9.50 o                         
  -2   4  16        189.99        177.38        14.98 o                         
  -1   4  16        114.14        110.82        13.62 o                         
   0   4  16        525.51        567.58        27.86 o                         
   1   4  16          9.12         11.43        21.92 o                         
   2   4  16        978.85        917.54        51.40 o                         
   3   4  16        165.56        166.72        19.65 o                         
   4   4  16          0.78          5.45         6.95 o                         
   5   4  16         74.59         61.41        16.39 o                         
   6   4  16          0.19         10.68        13.60 o                         
   7   4  16         64.72         60.28        33.07 o                         
   8   4  16        123.81        153.94        40.16 o                         
   9   4  16          0.48        -10.99        35.86 o                         
  10   4  16         16.98          4.12        59.52 o                         
 -13   5  16        108.82        153.39        24.71 o                         
 -12   5  16         22.93         21.28        18.89 o                         
 -11   5  16          7.46        -20.86        20.86 o                         
 -10   5  16         81.59         63.86        17.36 o                         
  -9   5  16         24.42         21.88        17.54 o                         
  -8   5  16         86.17         46.33        13.37 o                         
  -7   5  16          2.49         -1.24        12.16 o                         
  -6   5  16         89.83         92.48        21.39 o                         
  -5   5  16         41.97         13.50        12.94 o                         
  -4   5  16        207.42        210.38        22.16 o                         
  -3   5  16          0.77         -8.34         9.11 o                         
  -2   5  16         22.92         26.92        13.03 o                         
  -1   5  16          0.87          3.69        22.77 o                         
   0   5  16         47.36         19.44         9.83 o                         
   1   5  16        206.36        138.82        23.08 o                         
   2   5  16          3.88          2.84        15.62 o                         
   3   5  16        231.18        296.61        27.98 o                         
   4   5  16        114.62         83.92        21.32 o                         
   5   5  16          4.53         40.72        21.48 o                         
   6   5  16        104.65         58.96        22.67 o                         
   7   5  16        526.03        573.79        58.83 o                         
   8   5  16         11.11         23.23        48.82 o                         
 -10   6  16          5.68         -0.85        34.77 o                         
  -9   6  16        102.64        118.07        23.25 o                         
  -8   6  16          3.79         31.72        25.05 o                         
  -7   6  16         72.33         63.88        26.08 o                         
  -6   6  16          1.89         -1.31        21.49 o                         
  -5   6  16         86.11         95.24        18.63 o                         
  -4   6  16        303.12        328.49        89.61 o                         
  -3   6  16         87.27         49.99        20.06 o                         
  -2   6  16        100.91        108.34        22.69 o                         
  -1   6  16          1.01         12.87        10.82 o                         
   0   6  16         80.37         96.61        34.60 o                         
   1   6  16        130.45         79.41        24.47 o                         
   2   6  16         64.89         31.12        27.51 o                         
   3   6  16         36.07         46.67        17.59 o                         
   4   6  16         23.16         19.49        23.51 o                         
   5   6  16        114.64        123.29        27.51 o                         
  -4   7  16        191.02        178.44        25.41 o                         
  -3   7  16        120.76         89.37        23.27 o                         
  -2   7  16         27.44         -5.01        22.21 o                         
  -1   7  16          1.81         17.65        31.43 o                         
 -17   1  17          0.54        -40.12        40.12 o                         
 -16   1  17          3.95          7.21        26.75 o                         
 -15   1  17          3.12          0.17        14.91 o                         
 -14   1  17         36.57         25.83        11.90 o                         
 -13   1  17         38.93         34.94        10.74 o                         
 -12   1  17         43.85         78.55        12.34 o                         
 -11   1  17         53.22         57.29        10.72 o                         
 -10   1  17       1057.90        992.99        36.41 o                         
  -9   1  17         63.44        106.58        12.35 o                         
  -8   1  17         35.79         51.99        15.44 o                         
  -7   1  17       2898.75       2875.61        74.58 o                         
  -6   1  17        200.39        218.61        13.67 o                         
  -5   1  17        100.72         97.24         9.51 o                         
  -4   1  17        139.98        162.66        16.50 o                         
  -3   1  17        317.91        293.89        13.18 o                         
  -2   1  17        413.83        491.40        18.90 o                         
  -1   1  17        466.12        487.21        18.81 o                         
   0   1  17          2.36          0.48         9.65 o                         
   1   1  17          0.72         12.67        10.99 o                         
   2   1  17        759.82        801.10        28.85 o                         
   3   1  17         45.63         40.01        13.13 o                         
   4   1  17          9.42         13.80        11.99 o                         
   5   1  17        771.04        696.24        27.36 o                         
   6   1  17        860.20        860.30        30.49 o                         
   7   1  17        391.12        360.13        30.89 o                         
   8   1  17         68.68         81.08        15.08 o                         
   9   1  17         72.37         63.04        23.06 o                         
  10   1  17        213.02        211.09        34.10 o                         
  11   1  17        144.35        148.41        27.31 o                         
  12   1  17          9.52         15.33        19.37 o                         
 -17   2  17         40.07         31.17        27.60 o                         
 -16   2  17         19.89         19.86        18.33 o                         
 -15   2  17         24.69         30.10        12.69 o                         
 -14   2  17         62.32         69.51        14.72 o                         
 -13   2  17        204.94        158.19        16.22 o                         
 -12   2  17        583.45        634.59        27.85 o                         
 -11   2  17          4.46         16.33        12.93 o                         
 -10   2  17          0.57         13.63        12.16 o                         
  -9   2  17        104.20         97.31        18.83 o                         
  -8   2  17        400.19        427.78        20.85 o                         
  -7   2  17          0.02         -1.07         8.28 o                         
  -6   2  17         16.17         23.28        12.12 o                         
  -5   2  17        379.89        363.19        33.91 o                         
  -4   2  17       2715.87       2603.53        59.93 o                         
  -3   2  17          9.16         15.90         7.55 o                         
  -2   2  17         17.90         15.87         8.01 o                         
  -1   2  17        227.34        196.37        10.90 o                         
   0   2  17        122.85        135.23        10.59 o                         
   1   2  17        867.53        956.77        31.79 o                         
   2   2  17        118.94        133.91        11.24 o                         
   3   2  17        173.49        152.82        14.93 o                         
   4   2  17        155.93        169.97        18.63 o                         
   5   2  17       2055.28       2206.33        90.01 o                         
   6   2  17       1643.58       1727.63        75.00 o                         
   7   2  17         97.45         93.18        15.89 o                         
   8   2  17        259.24        215.40        25.86 o                         
   9   2  17        376.49        360.74        26.78 o                         
  10   2  17         71.77         55.71        18.16 o                         
  11   2  17          1.31         21.81        16.92 o                         
  12   2  17        198.45        195.58        50.82 o                         
 -16   3  17          2.49          7.39        17.19 o                         
 -15   3  17          7.87         -7.21        17.53 o                         
 -14   3  17         23.25         33.72        15.32 o                         
 -13   3  17        148.92        141.30        18.02 o                         
 -12   3  17         58.61         72.77        14.31 o                         
 -11   3  17        329.56        390.17        21.86 o                         
 -10   3  17        553.00        586.23        25.88 o                         
  -9   3  17        278.74        253.59        20.27 o                         
  -8   3  17        119.45        102.21        18.31 o                         
  -7   3  17       1039.26        945.20        33.19 o                         
  -6   3  17        669.85        589.55        25.09 o                         
  -5   3  17        185.58        179.49        12.50 o                         
  -4   3  17        315.44        374.63        35.71 o                         
  -3   3  17        719.18        784.18        29.21 o                         
  -2   3  17         36.12         26.10        10.03 o                         
  -1   3  17          7.78         16.90         7.33 o                         
   0   3  17        954.92       1112.71        47.11 o                         
   1   3  17        166.90        126.57        15.25 o                         
   2   3  17        151.78        184.44        15.25 o                         
   3   3  17         37.50         33.91         9.26 o                         
   4   3  17          5.60         22.87        10.08 o                         
   5   3  17        209.35        226.60        18.50 o                         
   6   3  17        456.99        462.89        29.50 o                         
   7   3  17         90.87         91.69        11.86 o                         
   8   3  17         42.30         62.27        14.01 o                         
   9   3  17         13.68          2.46        10.98 o                         
  10   3  17         94.96        122.38        42.43 o                         
  11   3  17         17.33        -22.41        38.80 o                         
 -14   4  17          7.79         34.30        16.68 o                         
 -13   4  17          0.08        -11.51        16.72 o                         
 -12   4  17         16.75          9.37        19.55 o                         
 -11   4  17          0.83          1.40        14.63 o                         
 -10   4  17          8.14          4.07        13.83 o                         
  -9   4  17         81.41         52.60        21.04 o                         
  -8   4  17        667.92        771.01        32.61 o                         
  -7   4  17        231.21        197.61        20.25 o                         
  -6   4  17        367.65        383.52        25.48 o                         
  -5   4  17        770.75        699.97        51.82 o                         
  -4   4  17         28.56         22.52        12.56 o                         
  -3   4  17        121.30        117.64        22.68 o                         
  -2   4  17        101.83        122.34        15.60 o                         
  -1   4  17         26.92         54.99        11.11 o                         
   0   4  17        599.63        539.04        34.98 o                         
   1   4  17        235.79        267.89        18.29 o                         
   2   4  17         86.81         57.24        20.87 o                         
   3   4  17        373.68        343.40        20.20 o                         
   4   4  17          7.51         12.04         8.18 o                         
   5   4  17          1.10         31.62        17.33 o                         
   6   4  17          0.90        -15.35        15.35 o                         
   7   4  17        891.01       1279.28        76.53 o                         
   8   4  17        155.59        187.71        35.79 o                         
   9   4  17         21.48         -6.47        31.47 o                         
 -13   5  17          7.95         17.37        34.01 o                         
 -12   5  17        329.86        412.66        62.59 o                         
 -11   5  17          3.20        -16.27        19.49 o                         
 -10   5  17        299.88        261.62        39.84 o                         
  -9   5  17         32.56         19.41        31.43 o                         
  -8   5  17         92.76         92.43        21.51 o                         
  -7   5  17          8.56         23.05        15.20 o                         
  -6   5  17        380.19        320.03        25.39 o                         
  -5   5  17         61.18         86.05        24.48 o                         
  -4   5  17          0.05          7.28        10.58 o                         
  -3   5  17         75.43         78.31        13.76 o                         
  -2   5  17          3.97          9.76        10.74 o                         
  -1   5  17        104.52         86.70        23.07 o                         
   0   5  17         52.23         74.70        11.89 o                         
   1   5  17         31.59         34.58         9.10 o                         
   2   5  17         62.76         68.83        15.54 o                         
   3   5  17        398.59        272.70        24.06 o                         
   4   5  17         53.36         63.46        18.79 o                         
   5   5  17         48.57         73.59        20.13 o                         
   6   5  17        277.21        178.01        46.14 o                         
   7   5  17         16.53         21.00        27.62 o                         
 -10   6  17         40.96         66.87        41.46 o                         
  -9   6  17        122.75        126.57        25.68 o                         
  -8   6  17        361.66        391.70        37.83 o                         
  -7   6  17         39.36         47.65        24.26 o                         
  -6   6  17        198.34        215.91        27.21 o                         
  -5   6  17          0.12         16.48        19.54 o                         
  -4   6  17         28.67         45.35        14.58 o                         
  -3   6  17          5.33          6.45        12.80 o                         
  -2   6  17        305.46        344.39        33.26 o                         
  -1   6  17         24.73         36.17        12.79 o                         
   0   6  17          0.03         -3.47        15.47 o                         
   1   6  17         92.57         91.27        21.98 o                         
   2   6  17         22.43        -11.65        17.88 o                         
   3   6  17          0.05          8.30        20.41 o                         
   4   6  17        274.78        267.53        40.02 o                         
 -16   0  18        335.66        385.20        48.82 o                         
 -15   0  18          3.74         -0.45        12.73 o                         
 -14   0  18        364.18        238.47        28.59 o                         
 -13   0  18        135.66        112.66        17.99 o                         
 -12   0  18        255.71        259.76        40.12 o                         
 -11   0  18        109.14        130.58        17.99 o                         
 -10   0  18        379.44        395.24        28.55 o                         
  -9   0  18        492.50        445.55        52.83 o                         
  -8   0  18         76.34         85.11        22.74 o                         
  -7   0  18       8976.56       9445.90       281.35 o                         
  -6   0  18       2386.81       2391.60        88.76 o                         
  -5   0  18        157.68        216.16        18.91 o                         
  -4   0  18        361.55        390.44        56.84 o                         
  -3   0  18       1172.29       1242.24        62.86 o                         
  -2   0  18        160.78        193.52        17.89 o                         
  -1   0  18        323.12        305.63        23.16 o                         
   0   0  18       1047.22       1010.38        50.43 o                         
   1   0  18        160.94        112.71        15.41 o                         
   2   0  18       1483.41       1541.42        65.68 o                         
   3   0  18         43.98         45.04        14.45 o                         
   4   0  18        148.93        134.99        22.07 o                         
   5   0  18         57.27         88.21        24.07 o                         
   6   0  18        758.10        802.50        69.34 o                         
   7   0  18         25.68         -5.35        18.72 o                         
   8   0  18        412.31        460.08        54.83 o                         
   9   0  18        172.09        164.50        37.45 o                         
  10   0  18         39.47         12.04        30.76 o                         
  11   0  18          0.58        -29.42        32.10 o                         
  12   0  18          0.20         38.79        36.11 o                         
 -17   1  18         75.23         32.10        44.14 o                         
 -16   1  18         34.56         36.08        16.71 o                         
 -15   1  18         36.98         46.91        12.56 o                         
 -14   1  18        356.74        387.85        35.94 o                         
 -13   1  18         27.05         29.39        11.97 o                         
 -12   1  18       1501.58       1479.94        48.85 o                         
 -11   1  18         59.30         60.91        10.67 o                         
 -10   1  18         19.10         23.10         9.73 o                         
  -9   1  18          9.42          3.46         9.73 o                         
  -8   1  18       4865.19       5127.13       124.02 o                         
  -7   1  18        271.20        295.11        15.87 o                         
  -6   1  18        233.08        252.35        16.15 o                         
  -5   1  18        279.13        342.90        21.05 o                         
  -4   1  18        403.79        364.19        15.99 o                         
  -3   1  18          2.19          2.77         6.05 o                         
  -2   1  18         11.49         26.94         9.27 o                         
  -1   1  18        727.42        729.88        24.94 o                         
   0   1  18       1254.30       1234.33        39.00 o                         
   1   1  18       1106.10       1117.38        36.84 o                         
   2   1  18         77.52         98.58        23.25 o                         
   3   1  18       1489.25       1493.30        50.96 o                         
   4   1  18        585.05        592.24        26.89 o                         
   5   1  18        267.48        256.01        16.91 o                         
   6   1  18          0.43          1.39         9.36 o                         
   7   1  18       1461.77       1540.96        61.19 o                         
   8   1  18        217.84        247.45        21.71 o                         
   9   1  18          0.71         -2.67        17.39 o                         
  10   1  18          8.91         14.54        22.17 o                         
  11   1  18         39.78         53.69        19.26 o                         
 -16   2  18          3.12          3.93        25.83 o                         
 -15   2  18          0.01         -8.69        13.14 o                         
 -14   2  18         24.86         50.89        12.70 o                         
 -13   2  18          5.71         11.24        13.51 o                         
 -12   2  18        265.86        262.10        18.32 o                         
 -11   2  18         23.92         37.78        10.04 o                         
 -10   2  18       1525.21       1480.01        49.07 o                         
  -9   2  18        472.48        551.85        40.73 o                         
  -8   2  18         22.12         15.67         9.49 o                         
  -7   2  18         33.80         45.05        13.51 o                         
  -6   2  18         82.76         68.93        12.35 o                         
  -5   2  18         31.72         34.14         8.40 o                         
  -4   2  18         39.40         31.31         7.70 o                         
  -3   2  18        112.02        114.13        11.75 o                         
  -2   2  18        157.36        168.90        17.29 o                         
  -1   2  18        119.35        123.30         9.46 o                         
   0   2  18        181.04        205.27        17.46 o                         
   1   2  18        146.66        168.17        13.57 o                         
   2   2  18        474.84        532.52        26.95 o                         
   3   2  18       1129.03       1150.09        69.64 o                         
   4   2  18         33.58         19.45        12.12 o                         
   5   2  18          1.93         11.23        10.95 o                         
   6   2  18          6.81         12.54        10.78 o                         
   7   2  18        146.96        135.61        20.46 o                         
   8   2  18        336.35        359.40        30.21 o                         
   9   2  18          4.17          2.92        11.46 o                         
  10   2  18         85.04         79.53        15.85 o                         
  11   2  18        115.00        117.42        24.73 o                         
 -15   3  18        186.80        146.80        25.77 o                         
 -14   3  18         22.93         45.27        20.31 o                         
 -13   3  18         63.69         63.00        15.83 o                         
 -12   3  18         64.44        100.25        19.08 o                         
 -11   3  18        269.11        200.10        23.52 o                         
 -10   3  18        168.34        119.40        15.87 o                         
  -9   3  18        826.03        858.08        32.60 o                         
  -8   3  18        240.63        231.20        31.80 o                         
  -7   3  18          0.08          0.63         9.99 o                         
  -6   3  18        243.92        218.80        14.77 o                         
  -5   3  18       1568.18       1530.89        47.70 o                         
  -4   3  18        217.53        257.91        14.14 o                         
  -3   3  18         95.72        140.10        16.41 o                         
  -2   3  18        385.65        426.78        23.32 o                         
  -1   3  18        242.56        207.85        18.34 o                         
   0   3  18          5.15         10.14         7.23 o                         
   1   3  18         33.53         13.38        10.02 o                         
   2   3  18        100.75        128.86        17.54 o                         
   3   3  18         33.39         44.18        19.24 o                         
   4   3  18        430.09        463.69        25.11 o                         
   5   3  18          1.85         -2.01         9.44 o                         
   6   3  18          4.48          6.30        14.67 o                         
   7   3  18         43.69         18.27        17.86 o                         
   8   3  18         75.67         78.75        29.99 o                         
   9   3  18         23.31         43.54        33.44 o                         
  10   3  18         54.25         56.04        26.94 o                         
 -14   4  18         10.70         -6.26        17.63 o                         
 -13   4  18         27.25         40.60        27.53 o                         
 -12   4  18        129.68        157.88        54.87 o                         
 -11   4  18        296.53        334.43        59.28 o                         
 -10   4  18         22.31         24.56        15.25 o                         
  -9   4  18        451.50        386.38        27.87 o                         
  -8   4  18        109.00        110.45        19.41 o                         
  -7   4  18         89.48         69.88        14.63 o                         
  -6   4  18        161.26        157.35        30.78 o                         
  -5   4  18          4.72          6.46        11.20 o                         
  -4   4  18        113.09         83.73        13.37 o                         
  -3   4  18         21.34         31.17        12.04 o                         
  -2   4  18        130.61        105.04        15.88 o                         
  -1   4  18          8.96         -4.22        10.55 o                         
   0   4  18        158.52        162.05        15.55 o                         
   1   4  18          7.52          1.95        10.27 o                         
   2   4  18         28.15         29.84        18.06 o                         
   3   4  18          0.05          2.97         9.53 o                         
   4   4  18        182.12        168.62        20.66 o                         
   5   4  18         52.76         72.72        23.84 o                         
   6   4  18         43.93         74.52        20.70 o                         
   7   4  18         96.69         72.66        36.11 o                         
   8   4  18        161.95        122.87        36.11 o                         
   9   4  18         80.48         97.24        31.49 o                         
 -12   5  18          9.62         67.76        32.77 o                         
 -11   5  18         38.55         66.57        23.41 o                         
 -10   5  18         19.14         45.64        20.64 o                         
  -9   5  18        128.56        165.12        32.77 o                         
  -8   5  18        140.38         99.19        25.99 o                         
  -7   5  18        240.94        246.43        21.98 o                         
  -6   5  18          8.75          3.79        13.17 o                         
  -5   5  18        135.90         81.72        26.51 o                         
  -4   5  18         32.48         49.56        21.45 o                         
  -3   5  18          1.72         10.14        13.51 o                         
  -2   5  18          3.23         13.08        10.16 o                         
  -1   5  18        189.71        224.47        25.59 o                         
   0   5  18          1.36          3.60        19.64 o                         
   1   5  18         97.64        122.91        24.30 o                         
   2   5  18          9.45         -6.61        17.36 o                         
   3   5  18         39.77         49.09        28.59 o                         
   4   5  18          1.26         12.95        14.55 o                         
   5   5  18         98.49         83.47        21.15 o                         
   6   5  18        175.94        169.28        35.23 o                         
   7   5  18        168.61        155.51        60.18 o                         
  -9   6  18          4.13         42.34        27.23 o                         
  -8   6  18         32.32         67.03        28.09 o                         
  -7   6  18         25.82         78.22        26.03 o                         
  -6   6  18        238.81        269.41        65.53 o                         
  -5   6  18          0.05        -12.00        17.48 o                         
  -4   6  18        156.29        212.18        56.84 o                         
  -3   6  18          3.48        -10.64        20.16 o                         
  -2   6  18        329.18        326.71        36.03 o                         
  -1   6  18         41.00         41.70        12.98 o                         
   0   6  18          0.05         -3.80        18.29 o                         
   1   6  18        114.16         81.20        27.65 o                         
   2   6  18         81.30         92.65        26.50 o                         
   3   6  18         69.11        100.47        24.39 o                         
 -17   1  19         40.17         51.41        26.34 o                         
 -16   1  19          5.08          9.21        11.37 o                         
 -15   1  19         19.67         46.09        11.67 o                         
 -14   1  19          1.10         -8.83        11.53 o                         
 -13   1  19          0.25         25.44        11.39 o                         
 -12   1  19         83.92         77.60        13.76 o                         
 -11   1  19         22.25         37.99        12.81 o                         
 -10   1  19         52.67         76.37        10.50 o                         
  -9   1  19        742.32        797.20        36.10 o                         
  -8   1  19        247.87        328.26        52.12 o                         
  -7   1  19        406.53        314.56        17.76 o                         
  -6   1  19          9.44         -1.76         9.27 o                         
  -5   1  19          2.02         -8.04         8.04 o                         
  -4   1  19        224.79        211.02        19.63 o                         
  -3   1  19         94.20         85.97        10.34 o                         
  -2   1  19        167.93        198.31        14.49 o                         
  -1   1  19        299.37        230.49        15.22 o                         
   0   1  19         30.40         64.30        11.77 o                         
   1   1  19         30.97         10.75         9.53 o                         
   2   1  19         77.25        102.57        11.46 o                         
   3   1  19         79.40         98.92        11.82 o                         
   4   1  19         88.08        105.31        11.28 o                         
   5   1  19        491.96        525.76        23.86 o                         
   6   1  19        190.57        216.31        18.15 o                         
   7   1  19          5.05         -6.32        12.72 o                         
   8   1  19       1061.36        976.04        48.79 o                         
   9   1  19         12.92         26.52        21.20 o                         
  10   1  19         12.40         40.90        36.78 o                         
  11   1  19         97.56         99.27        25.48 o                         
 -16   2  19         12.92         13.21        17.20 o                         
 -15   2  19          6.16         10.14        14.58 o                         
 -14   2  19         17.62        -13.73        13.73 o                         
 -13   2  19         49.71         28.59        14.48 o                         
 -12   2  19         19.32         22.28        10.09 o                         
 -11   2  19        893.87        945.65        38.08 o                         
 -10   2  19         50.97         61.45        14.09 o                         
  -9   2  19         75.77         56.24        17.95 o                         
  -8   2  19         80.49        119.77        12.44 o                         
  -7   2  19        351.84        368.89        19.52 o                         
  -6   2  19        322.34        367.99        20.66 o                         
  -5   2  19       1155.67       1086.53        34.19 o                         
  -4   2  19        881.39        868.96        38.35 o                         
  -3   2  19         13.24         29.54         9.08 o                         
  -2   2  19          5.57          4.30         7.73 o                         
  -1   2  19          0.88          3.01         7.23 o                         
   0   2  19        702.15        757.10        25.80 o                         
   1   2  19        256.25        269.89        17.54 o                         
   2   2  19        556.11        490.59        21.45 o                         
   3   2  19        567.63        545.73        28.43 o                         
   4   2  19        368.23        337.90        21.41 o                         
   5   2  19        148.98        185.41        17.03 o                         
   6   2  19        106.05         73.95        15.98 o                         
   7   2  19        249.86        265.05        38.20 o                         
   8   2  19          0.23         -9.51        14.52 o                         
   9   2  19        828.79        828.51        64.79 o                         
  10   2  19          3.52          2.57        21.15 o                         
 -15   3  19          0.17        -16.05        17.39 o                         
 -14   3  19          6.21         23.12        21.26 o                         
 -13   3  19         27.00          7.99        18.53 o                         
 -12   3  19         13.51         27.72        18.03 o                         
 -11   3  19         14.92         10.43        16.43 o                         
 -10   3  19        101.41        140.49        14.59 o                         
  -9   3  19         16.67         23.69        12.70 o                         
  -8   3  19         21.33         48.09        10.49 o                         
  -7   3  19          2.85          7.19         8.98 o                         
  -6   3  19         14.32          7.46         9.49 o                         
  -5   3  19        370.17        355.44        23.64 o                         
  -4   3  19         43.08         42.37         9.13 o                         
  -3   3  19        328.84        277.80        22.51 o                         
  -2   3  19         12.23         25.38        14.18 o                         
  -1   3  19        378.98        390.42        25.82 o                         
   0   3  19        260.85        228.60        18.49 o                         
   1   3  19        361.04        320.51        27.31 o                         
   2   3  19        428.05        450.06        30.11 o                         
   3   3  19          0.48          9.56        10.83 o                         
   4   3  19        153.00        197.97        31.22 o                         
   5   3  19          0.86         19.01        13.90 o                         
   6   3  19        344.33        391.06        24.32 o                         
   7   3  19          2.13          6.49        12.46 o                         
   8   3  19        197.68        191.99        21.92 o                         
   9   3  19         79.03         69.67        40.16 o                         
 -14   4  19          0.06         17.09        16.80 o                         
 -13   4  19         60.02         35.30        18.97 o                         
 -12   4  19          0.29         22.01        58.18 o                         
 -11   4  19          0.45         15.86        19.79 o                         
 -10   4  19          5.65         19.38        36.78 o                         
  -9   4  19          7.55         12.49        14.08 o                         
  -8   4  19          4.12          0.98        13.73 o                         
  -7   4  19         46.59         38.58        18.65 o                         
  -6   4  19          4.18        -12.06        12.06 o                         
  -5   4  19         35.70         34.67        14.52 o                         
  -4   4  19          6.12         20.74        20.65 o                         
  -3   4  19        124.38         90.63        14.74 o                         
  -2   4  19          0.09         -7.30        10.55 o                         
  -1   4  19         95.95         83.61        14.66 o                         
   0   4  19         85.92        115.81        14.19 o                         
   1   4  19        186.31        225.57        31.43 o                         
   2   4  19        104.67        151.26        36.78 o                         
   3   4  19         44.62         34.43         9.95 o                         
   4   4  19         21.45         26.10        10.40 o                         
   5   4  19         23.50         64.44        16.49 o                         
   6   4  19        199.60        209.53        76.23 o                         
   7   4  19        361.83        429.83        58.85 o                         
   8   4  19         70.94        122.24        42.40 o                         
 -12   5  19         14.02         32.75        26.08 o                         
 -11   5  19        100.93        119.44        26.75 o                         
 -10   5  19        180.96        175.93        27.62 o                         
  -9   5  19        161.13        207.89        31.04 o                         
  -8   5  19          0.11         11.18        22.07 o                         
  -7   5  19          5.85         -6.78        15.88 o                         
  -6   5  19        188.77        214.48        32.77 o                         
  -5   5  19         58.61        127.39        22.46 o                         
  -4   5  19         34.41         28.61        13.86 o                         
  -3   5  19         59.79        102.52        32.89 o                         
  -2   5  19         29.08         28.74        12.32 o                         
  -1   5  19          0.26         -7.46        11.84 o                         
   0   5  19        272.27        232.53        37.56 o                         
   1   5  19         47.27         47.50        10.63 o                         
   2   5  19        331.60        360.80        36.81 o                         
   3   5  19         37.87         40.14        19.73 o                         
   4   5  19          8.49         -6.09        17.91 o                         
   5   5  19        141.63        143.83        25.20 o                         
   6   5  19        339.25        248.14        47.73 o                         
  -8   6  19          5.77         36.45        21.77 o                         
  -7   6  19          0.03         16.20        25.06 o                         
  -6   6  19        136.85        158.88        26.75 o                         
  -5   6  19         77.86         60.94        27.42 o                         
  -4   6  19         25.42          5.24        17.48 o                         
  -3   6  19         46.62         77.85        19.26 o                         
  -2   6  19         16.62          8.50        22.90 o                         
  -1   6  19        339.26        371.94        50.82 o                         
   0   6  19         31.52         -2.77        16.68 o                         
   1   6  19          9.96         11.69        37.12 o                         
   2   6  19         86.91         77.64        24.61 o                         
 -16   0  20        100.14        109.02        57.51 o                         
 -15   0  20        288.04        209.98        32.10 o                         
 -14   0  20         42.14         52.33        17.99 o                         
 -13   0  20         87.54         38.79        22.74 o                         
 -12   0  20        361.08        303.15        31.59 o                         
 -11   0  20        209.29        191.82        25.38 o                         
 -10   0  20          0.01         16.94        13.37 o                         
  -9   0  20         25.23          7.98        13.69 o                         
  -8   0  20        474.02        444.93        29.32 o                         
  -7   0  20        322.99        326.27        44.80 o                         
  -6   0  20       7597.81       8069.00       241.02 o                         
  -5   0  20       9479.27       9943.30       284.49 o                         
  -4   0  20        473.25        508.03        72.89 o                         
  -3   0  20          3.87         11.82        22.07 o                         
  -2   0  20        999.75       1074.64        57.32 o                         
  -1   0  20         11.15          4.54        15.58 o                         
   0   0  20          0.72         14.12        12.53 o                         
   1   0  20          0.13          8.54        11.34 o                         
   2   0  20       1648.89       1617.44        79.71 o                         
   3   0  20       1075.52       1073.93        52.96 o                         
   4   0  20        106.09        119.73        18.91 o                         
   5   0  20         28.60         40.45        28.75 o                         
   6   0  20          3.86        -18.28        21.54 o                         
   7   0  20          8.96         -1.63        29.42 o                         
   8   0  20         26.82         60.18        32.10 o                         
   9   0  20        663.41        577.77        68.21 o                         
  10   0  20       1703.11       2077.04       167.18 o                         
 -16   1  20         58.71         63.96        15.50 o                         
 -15   1  20        241.35        203.00        38.03 o                         
 -14   1  20        159.71        152.76        16.79 o                         
 -13   1  20         49.01         40.31        13.80 o                         
 -12   1  20         15.24          3.17        11.24 o                         
 -11   1  20        338.50        335.86        55.76 o                         
 -10   1  20        348.37        337.08        20.09 o                         
  -9   1  20          6.50         10.03        13.90 o                         
  -8   1  20        144.02        134.32        13.65 o                         
  -7   1  20        573.65        570.65        24.52 o                         
  -6   1  20         12.06         16.63         8.47 o                         
  -5   1  20        231.09        214.15        15.50 o                         
  -4   1  20       2642.87       2887.98        79.27 o                         
  -3   1  20         17.98         12.24        17.23 o                         
  -2   1  20        377.04        365.43        25.10 o                         
  -1   1  20       1446.20       1454.12        49.36 o                         
   0   1  20         18.85          9.85        10.62 o                         
   1   1  20        108.44        101.80        12.37 o                         
   2   1  20        173.00        160.48        12.94 o                         
   3   1  20         89.54         64.58        13.86 o                         
   4   1  20         45.20         54.17        12.57 o                         
   5   1  20        375.88        365.67        26.25 o                         
   6   1  20        505.66        525.00        36.48 o                         
   7   1  20        346.45        418.92        30.73 o                         
   8   1  20         60.81         41.62        17.81 o                         
   9   1  20          2.33         40.12        29.42 o                         
  10   1  20        199.27        218.01        60.18 o                         
 -16   2  20         11.75         36.55        15.06 o                         
 -15   2  20          0.05          2.61        15.46 o                         
 -14   2  20        135.40        128.38        20.08 o                         
 -13   2  20          0.55          3.41         9.69 o                         
 -12   2  20        155.23        134.02        16.52 o                         
 -11   2  20          0.35         -0.33        11.49 o                         
 -10   2  20          0.02          6.01         9.25 o                         
  -9   2  20         91.84         99.86        13.03 o                         
  -8   2  20         66.35         59.06        10.72 o                         
  -7   2  20        266.70        306.35        28.96 o                         
  -6   2  20          9.83         12.39        10.28 o                         
  -5   2  20       1026.68       1057.64        37.21 o                         
  -4   2  20          1.53          0.64         9.34 o                         
  -3   2  20        118.36        133.43        16.42 o                         
  -2   2  20        156.59        130.65        11.17 o                         
  -1   2  20       1068.05       1045.84        59.92 o                         
   0   2  20          1.42          6.76         7.12 o                         
   1   2  20         49.55         54.85        10.31 o                         
   2   2  20        280.83        297.98        22.08 o                         
   3   2  20          0.83         -8.96         8.96 o                         
   4   2  20         82.21        106.96        16.09 o                         
   5   2  20         52.79         46.07        13.32 o                         
   6   2  20        111.59        130.09        15.92 o                         
   7   2  20        156.51        177.67        46.14 o                         
   8   2  20         46.61         34.08        16.99 o                         
   9   2  20          3.86          3.46        14.52 o                         
  10   2  20         73.38         34.77        34.77 o                         
 -15   3  20          3.48        -15.99        21.51 o                         
 -14   3  20         13.75          1.59        24.25 o                         
 -13   3  20         63.29         55.97        17.49 o                         
 -12   3  20         90.94         91.11        37.48 o                         
 -11   3  20         50.32         64.33        13.29 o                         
 -10   3  20         11.03         20.57        11.63 o                         
  -9   3  20        200.36        219.96        17.35 o                         
  -8   3  20        448.90        383.02        22.39 o                         
  -7   3  20        151.78        187.64        14.98 o                         
  -6   3  20         21.36          3.54        10.99 o                         
  -5   3  20          4.06         20.38         9.99 o                         
  -4   3  20        279.33        235.27        16.28 o                         
  -3   3  20        901.44        865.62        39.57 o                         
  -2   3  20         13.03         47.51        12.81 o                         
  -1   3  20          1.76         22.49        10.03 o                         
   0   3  20        218.23        230.88        23.21 o                         
   1   3  20         23.51         25.97        12.33 o                         
   2   3  20          1.17         10.69        10.00 o                         
   3   3  20          7.05         -6.69        10.27 o                         
   4   3  20          6.04         12.43        11.69 o                         
   5   3  20        129.58        178.18        17.46 o                         
   6   3  20          0.12          3.49         9.71 o                         
   7   3  20        242.76        187.92        23.19 o                         
   8   3  20         33.61         78.72        28.89 o                         
   9   3  20         67.11         76.71        31.99 o                         
 -13   4  20         19.16         42.25        27.91 o                         
 -12   4  20         16.17         25.93        21.69 o                         
 -11   4  20         56.74         61.00        21.69 o                         
 -10   4  20         30.16         59.00        22.10 o                         
  -9   4  20        211.36        175.89        20.22 o                         
  -8   4  20        123.37        116.96        27.88 o                         
  -7   4  20        422.67        341.66        25.85 o                         
  -6   4  20        548.28        435.82        27.15 o                         
  -5   4  20          7.21          7.07        12.06 o                         
  -4   4  20        318.03        310.76        28.17 o                         
  -3   4  20        213.30        232.86        25.18 o                         
  -2   4  20        182.49        167.25        22.05 o                         
  -1   4  20        109.31         70.75        13.57 o                         
   0   4  20          6.48         10.76        11.80 o                         
   1   4  20         74.70         87.02        14.73 o                         
   2   4  20         72.12         70.84        13.29 o                         
   3   4  20        205.43        180.45        29.61 o                         
   4   4  20         66.58        106.68        17.27 o                         
   5   4  20        504.23        504.38        36.20 o                         
   6   4  20        127.99        117.27        50.82 o                         
   7   4  20         41.99        119.03        70.88 o                         
 -11   5  20          0.01          3.40        20.55 o                         
 -10   5  20         54.98         97.23        26.43 o                         
  -9   5  20        129.10        182.75        50.82 o                         
  -8   5  20          3.92         18.20        36.11 o                         
  -7   5  20          1.12         -4.40        16.50 o                         
  -6   5  20          1.31         -1.26        16.30 o                         
  -5   5  20         15.56         -5.06        16.79 o                         
  -4   5  20        190.14        189.55        22.47 o                         
  -3   5  20        220.53        253.56        22.58 o                         
  -2   5  20         76.28         63.33        15.87 o                         
  -1   5  20         49.85         42.67        12.50 o                         
   0   5  20        138.85        124.97        32.92 o                         
   1   5  20         78.42         46.98        22.21 o                         
   2   5  20          8.45          3.09        17.06 o                         
   3   5  20         33.04         18.57        21.74 o                         
   4   5  20        114.35        152.26        43.55 o                         
   5   5  20         87.20        130.16        65.53 o                         
  -7   6  20         66.19         58.07        25.41 o                         
  -6   6  20         75.87         68.67        24.98 o                         
  -5   6  20          1.25         -8.92        17.39 o                         
  -4   6  20        113.17        132.36        25.48 o                         
  -3   6  20        118.33         61.39        21.47 o                         
  -2   6  20         47.39         66.20        16.38 o                         
  -1   6  20        157.93        180.28        28.59 o                         
   0   6  20         16.84          6.17        28.91 o                         
   1   6  20         64.76         58.85        29.42 o                         
 -16   1  21        143.22        153.62        29.54 o                         
 -15   1  21        109.62         96.64        16.73 o                         
 -14   1  21         34.97         16.99        11.65 o                         
 -13   1  21         20.66         14.86        10.81 o                         
 -12   1  21         23.24          5.10        11.26 o                         
 -11   1  21         26.77         -7.67         9.91 o                         
 -10   1  21         83.30         58.33        21.04 o                         
  -9   1  21         49.07         34.76        10.89 o                         
  -8   1  21         65.12         49.98        14.62 o                         
  -7   1  21          6.67         -8.85        10.55 o                         
  -6   1  21          4.60          4.91        12.42 o                         
  -5   1  21        495.42        613.59        28.20 o                         
  -4   1  21       1199.11       1121.02        51.74 o                         
  -3   1  21          4.92         -6.88         8.72 o                         
  -2   1  21        106.93        107.19        14.67 o                         
  -1   1  21         58.66         59.28        18.34 o                         
   0   1  21        378.36        349.07        18.88 o                         
   1   1  21         26.74         22.15         9.92 o                         
   2   1  21        678.52        601.26        36.29 o                         
   3   1  21        267.34        280.33        18.81 o                         
   4   1  21          3.30          1.25        10.61 o                         
   5   1  21         17.23         34.40        13.53 o                         
   6   1  21         11.50         26.72        15.15 o                         
   7   1  21        488.68        442.51        33.01 o                         
   8   1  21        350.65        333.02        48.15 o                         
   9   1  21         47.86          6.69        26.75 o                         
  10   1  21        282.03        271.26        36.85 o                         
 -15   2  21          0.00        -12.13        18.94 o                         
 -14   2  21          0.47         -6.51        11.74 o                         
 -13   2  21         27.37         24.29        10.93 o                         
 -12   2  21          1.92         15.97        11.08 o                         
 -11   2  21          1.00          6.19        11.47 o                         
 -10   2  21          3.38         12.12         8.88 o                         
  -9   2  21        142.72        159.87        24.71 o                         
  -8   2  21         88.80        113.82        12.50 o                         
  -7   2  21        179.41        151.50        16.41 o                         
  -6   2  21        206.21        232.11        19.50 o                         
  -5   2  21         56.76         42.25        10.67 o                         
  -4   2  21        481.80        460.86        21.84 o                         
  -3   2  21        879.94        798.04        37.64 o                         
  -2   2  21        446.82        353.82        26.41 o                         
  -1   2  21        126.40        155.18        17.01 o                         
   0   2  21          3.64         -3.35         9.83 o                         
   1   2  21        272.35        319.08        23.58 o                         
   2   2  21         47.63         22.56         9.99 o                         
   3   2  21        239.04        250.48        20.59 o                         
   4   2  21         49.41         49.86        10.95 o                         
   5   2  21          1.85         -5.04        12.68 o                         
   6   2  21        350.64        319.08        23.53 o                         
   7   2  21         28.90         34.81        16.72 o                         
   8   2  21          4.10         -0.44        16.33 o                         
   9   2  21         96.28        129.45        56.84 o                         
 -14   3  21          8.48         -8.37        19.92 o                         
 -13   3  21          4.41        -21.56        21.56 o                         
 -12   3  21         58.52         73.60        16.07 o                         
 -11   3  21         35.53         34.85        16.60 o                         
 -10   3  21         48.82         55.39        13.89 o                         
  -9   3  21         12.44         -3.07        10.42 o                         
  -8   3  21         99.78         64.54        13.52 o                         
  -7   3  21        143.90        140.44        15.44 o                         
  -6   3  21          0.36          4.82         9.57 o                         
  -5   3  21         46.16         57.74        10.80 o                         
  -4   3  21        108.09         95.01        13.14 o                         
  -3   3  21       1644.05       1567.93        51.07 o                         
  -2   3  21        336.26        379.99        24.77 o                         
  -1   3  21        237.82        251.04        32.69 o                         
   0   3  21        233.68        223.22        19.44 o                         
   1   3  21        223.85        274.36        62.19 o                         
   2   3  21        144.79        131.70        26.02 o                         
   3   3  21          9.43         -8.80        11.80 o                         
   4   3  21          0.01         19.02        13.25 o                         
   5   3  21         71.65         59.49        16.41 o                         
   6   3  21        155.29        154.06        22.44 o                         
   7   3  21        197.97        196.73        38.74 o                         
   8   3  21          7.01         -8.62        27.46 o                         
 -13   4  21          1.04        -24.10        24.10 o                         
 -12   4  21          3.58        -19.68        25.68 o                         
 -11   4  21        325.55        350.32        56.17 o                         
 -10   4  21         82.54        123.34        22.00 o                         
  -9   4  21         23.05         30.00        21.30 o                         
  -8   4  21         11.43         21.84        13.13 o                         
  -7   4  21         63.82         47.68        15.68 o                         
  -6   4  21         79.87         82.82        16.67 o                         
  -5   4  21        112.83        110.63        30.17 o                         
  -4   4  21        118.30        135.66        23.51 o                         
  -3   4  21         29.12         51.28        14.11 o                         
  -2   4  21        121.95        108.64        15.11 o                         
  -1   4  21        103.37        167.44        16.69 o                         
   0   4  21          6.22         -3.98         9.22 o                         
   1   4  21        120.61        153.00        16.18 o                         
   2   4  21         11.36         -0.95        24.50 o                         
   3   4  21         87.39        109.40        13.78 o                         
   4   4  21        144.90        172.52        33.98 o                         
   5   4  21        200.31        209.99        23.85 o                         
   6   4  21          2.50          7.69        38.12 o                         
 -10   5  21         71.30         31.69        27.79 o                         
  -9   5  21         70.41         90.62        26.75 o                         
  -8   5  21         13.52         30.56        24.37 o                         
  -7   5  21         12.16         -1.28        14.86 o                         
  -6   5  21         14.99         23.62        16.85 o                         
  -5   5  21         48.20         20.62        17.38 o                         
  -4   5  21         48.98         68.47        19.09 o                         
  -3   5  21        272.41        262.81        41.14 o                         
  -2   5  21          8.32          5.62        14.88 o                         
  -1   5  21        102.69        144.78        19.78 o                         
   0   5  21         18.60         27.82        12.50 o                         
   1   5  21          4.22          7.83        25.68 o                         
   2   5  21         93.00         84.91        27.14 o                         
   3   5  21        141.52        218.95        33.32 o                         
   4   5  21          5.69          0.68        18.48 o                         
  -5   6  21         54.85         37.18        18.28 o                         
  -4   6  21         35.49         81.18        34.10 o                         
  -3   6  21         34.13         21.40        29.42 o                         
  -2   6  21         66.96         19.38        15.51 o                         
 -16   0  22        419.77        438.16        42.40 o                         
 -15   0  22          0.67         -2.05        21.14 o                         
 -14   0  22          9.09        -19.56        21.26 o                         
 -13   0  22         56.96         12.04        33.44 o                         
 -12   0  22          1.32         17.68        16.94 o                         
 -11   0  22        102.45        109.38        42.13 o                         
 -10   0  22         12.22         32.80        16.17 o                         
  -9   0  22        643.94        675.03       126.39 o                         
  -8   0  22        151.79        180.05        23.14 o                         
  -7   0  22         11.77         13.88        17.02 o                         
  -6   0  22       1267.36       1142.35       232.71 o                         
  -5   0  22       1352.70       1438.38        71.02 o                         
  -4   0  22        740.26        755.47        43.47 o                         
  -3   0  22          0.15        -13.49        13.49 o                         
  -2   0  22         58.95         40.51        14.64 o                         
  -1   0  22       1630.82       1766.11        81.77 o                         
   0   0  22          5.62         22.84        12.19 o                         
   1   0  22        528.66        632.68        40.18 o                         
   2   0  22        570.85        630.64        41.61 o                         
   3   0  22        145.90        138.13        21.40 o                         
   4   0  22       1487.24       1547.25       140.43 o                         
   5   0  22          1.16         -6.44        15.04 o                         
   6   0  22        391.70        403.82        33.69 o                         
   7   0  22         41.09         38.79        22.74 o                         
   8   0  22         49.70         64.20        36.11 o                         
   9   0  22        447.24        421.29        58.85 o                         
 -15   1  22        135.83        151.11        19.94 o                         
 -14   1  22        188.14        224.80        28.38 o                         
 -13   1  22         41.88         40.56        15.64 o                         
 -12   1  22        122.54        142.46        15.98 o                         
 -11   1  22         24.21         14.45         9.64 o                         
 -10   1  22        339.29        389.89        35.52 o                         
  -9   1  22         24.55          9.94        11.10 o                         
  -8   1  22        190.42        221.51        18.53 o                         
  -7   1  22        778.17        793.70        31.75 o                         
  -6   1  22          1.85          0.63         9.42 o                         
  -5   1  22         64.50         73.70        13.05 o                         
  -4   1  22        115.71        120.39        13.71 o                         
  -3   1  22       3408.63       3458.40        94.18 o                         
  -2   1  22        127.14        133.94        18.73 o                         
  -1   1  22        139.28        156.39        15.14 o                         
   0   1  22         22.52         25.05        11.20 o                         
   1   1  22          0.06          1.56         9.99 o                         
   2   1  22        108.11        120.59        17.57 o                         
   3   1  22         31.60         38.49        12.35 o                         
   4   1  22         38.80         39.41        11.80 o                         
   5   1  22         49.17         74.09        15.27 o                         
   6   1  22        119.04        114.83        20.66 o                         
   7   1  22          5.13          8.09        22.74 o                         
   8   1  22          7.97          1.62        20.32 o                         
   9   1  22        675.84        741.23        71.55 o                         
 -15   2  22          4.89         -4.28        18.13 o                         
 -14   2  22        263.45        257.94        25.08 o                         
 -13   2  22         26.47         26.62        13.84 o                         
 -12   2  22         15.91         15.16        16.41 o                         
 -11   2  22         27.35          8.69        12.87 o                         
 -10   2  22         22.70         17.56        11.65 o                         
  -9   2  22         14.12         23.83        11.63 o                         
  -8   2  22          5.53         -9.73         9.73 o                         
  -7   2  22         18.49          8.52        10.94 o                         
  -6   2  22         88.21        117.43        15.39 o                         
  -5   2  22          3.27         14.53        10.66 o                         
  -4   2  22          0.46          9.31         9.28 o                         
  -3   2  22        479.31        538.02        26.18 o                         
  -2   2  22         15.76         10.71        17.37 o                         
  -1   2  22          4.39         21.75        11.63 o                         
   0   2  22          8.77          7.49        14.63 o                         
   1   2  22        767.33        705.30        33.21 o                         
   2   2  22        157.06        170.08        14.43 o                         
   3   2  22        122.51        149.11        43.47 o                         
   4   2  22         48.23         87.21        15.19 o                         
   5   2  22          0.07          7.42        13.59 o                         
   6   2  22         11.32          5.47        14.32 o                         
   7   2  22          3.45         10.51        14.46 o                         
   8   2  22          1.80        -12.28        17.42 o                         
 -14   3  22         23.38         55.08        24.74 o                         
 -13   3  22        151.62        163.71        31.34 o                         
 -12   3  22         30.26         12.40        18.73 o                         
 -11   3  22          0.35         13.36        13.63 o                         
 -10   3  22         63.82         30.72        24.91 o                         
  -9   3  22        137.21        173.01        16.42 o                         
  -8   3  22        143.69        174.92        18.26 o                         
  -7   3  22        285.95        371.70        33.40 o                         
  -6   3  22         21.66         15.21        12.84 o                         
  -5   3  22         70.81         88.75        15.06 o                         
  -4   3  22        388.08        333.00        21.50 o                         
  -3   3  22         69.99         79.04        13.30 o                         
  -2   3  22        171.43        235.24        18.00 o                         
  -1   3  22         74.19         39.24        13.34 o                         
   0   3  22        332.75        382.84        36.49 o                         
   1   3  22          0.61         -9.36        10.15 o                         
   2   3  22          3.62         -2.55        13.62 o                         
   3   3  22         36.71         39.28        12.88 o                         
   4   3  22         16.21         24.07        25.22 o                         
   5   3  22        506.42        482.89        33.78 o                         
   6   3  22         16.21         42.22        15.87 o                         
   7   3  22        200.34        205.68        27.15 o                         
 -12   4  22        151.86        100.53        28.74 o                         
 -11   4  22        189.50        139.05        51.49 o                         
 -10   4  22         37.12         18.62        15.98 o                         
  -9   4  22         14.58         -9.36        15.55 o                         
  -8   4  22          1.39         11.24        13.73 o                         
  -7   4  22         30.36         30.35        14.32 o                         
  -6   4  22         66.80         38.08        15.98 o                         
  -5   4  22         17.88         21.17        19.23 o                         
  -4   4  22         71.85         73.86        16.15 o                         
  -3   4  22          1.50         -9.55        11.98 o                         
  -2   4  22        164.23        157.62        22.11 o                         
  -1   4  22        199.55        172.04        36.05 o                         
   0   4  22        162.71        119.13        27.72 o                         
   1   4  22          0.69          4.20        14.23 o                         
   2   4  22         20.00         26.61        14.22 o                         
   3   4  22          3.30          6.45        17.60 o                         
   4   4  22          3.10         15.22        18.53 o                         
   5   4  22          0.33        -14.31        25.24 o                         
   6   4  22         61.89         37.29        66.87 o                         
  -9   5  22          0.39         -5.92        46.81 o                         
  -8   5  22          5.89         29.12        22.02 o                         
  -7   5  22        175.10        130.30        20.22 o                         
  -6   5  22        156.46        194.15        86.43 o                         
  -5   5  22         91.54         69.00        18.32 o                         
  -4   5  22          0.26          4.57        15.21 o                         
  -3   5  22         31.87          8.89        19.39 o                         
  -2   5  22         81.39         92.85        18.62 o                         
  -1   5  22         33.32         31.35        14.70 o                         
   0   5  22         30.48         15.11        14.72 o                         
   1   5  22        130.59        130.52        31.67 o                         
   2   5  22        190.87        194.49        52.83 o                         
   3   5  22         51.96         34.36        25.61 o                         
 -15   1  23         89.88        107.93        18.78 o                         
 -14   1  23         82.35         93.99        15.88 o                         
 -13   1  23         20.22         20.66        16.60 o                         
 -12   1  23         40.17         18.86        16.11 o                         
 -11   1  23          9.67        -10.84        10.84 o                         
 -10   1  23          3.59          7.89        15.87 o                         
  -9   1  23         31.58         39.04        12.11 o                         
  -8   1  23         11.48         15.37        11.89 o                         
  -7   1  23        701.55        726.86        32.54 o                         
  -6   1  23        109.99        150.33        31.47 o                         
  -5   1  23          2.58         13.21        15.44 o                         
  -4   1  23        802.70        740.79        32.95 o                         
  -3   1  23        807.07        899.45        34.53 o                         
  -2   1  23         80.37         92.78        20.08 o                         
  -1   1  23        714.50        752.66        31.46 o                         
   0   1  23        364.33        356.70        21.32 o                         
   1   1  23          0.05         12.61        11.29 o                         
   2   1  23         53.65         53.97        10.50 o                         
   3   1  23        163.92        128.01        15.85 o                         
   4   1  23        211.54        261.14        19.24 o                         
   5   1  23        129.55        111.18        14.94 o                         
   6   1  23         18.13         18.49        21.13 o                         
   7   1  23         12.97          5.26        17.82 o                         
   8   1  23          0.02         15.40        20.18 o                         
 -14   2  23         30.10         23.19        14.28 o                         
 -13   2  23         26.91         11.96        14.29 o                         
 -12   2  23         34.39         37.61        12.63 o                         
 -11   2  23         57.74         61.87        14.13 o                         
 -10   2  23        164.16        161.95        15.83 o                         
  -9   2  23         74.42         77.71        14.86 o                         
  -8   2  23          2.52        -10.85        10.85 o                         
  -7   2  23        132.31        105.41        14.34 o                         
  -6   2  23         29.46         43.74        11.49 o                         
  -5   2  23         93.16        107.65        13.11 o                         
  -4   2  23        361.86        349.70        20.49 o                         
  -3   2  23         15.90         13.46         9.99 o                         
  -2   2  23         78.13        105.92        12.77 o                         
  -1   2  23       3815.47       3930.51       111.12 o                         
   0   2  23        944.04        931.13        41.50 o                         
   1   2  23        749.35        865.17        44.64 o                         
   2   2  23         67.41         72.40        11.77 o                         
   3   2  23        420.20        427.83        27.74 o                         
   4   2  23         90.69         68.47        34.93 o                         
   5   2  23         25.37         22.72        22.07 o                         
   6   2  23         24.99          1.70        15.25 o                         
   7   2  23         17.99         13.83        15.03 o                         
 -13   3  23         10.26          8.87        19.35 o                         
 -12   3  23          3.08         15.99        15.83 o                         
 -11   3  23          0.08          3.97        13.84 o                         
 -10   3  23         19.00         18.99        13.51 o                         
  -9   3  23         78.28         81.86        15.81 o                         
  -8   3  23        536.96        536.92        48.84 o                         
  -7   3  23        330.27        306.73        20.47 o                         
  -6   3  23          6.55         22.13        13.33 o                         
  -5   3  23          2.84          5.14        11.97 o                         
  -4   3  23        287.95        272.73        32.79 o                         
  -3   3  23          3.89          2.18        12.88 o                         
  -2   3  23          0.67          3.74        21.40 o                         
  -1   3  23        166.89        211.29        20.29 o                         
   0   3  23        473.70        525.68        29.59 o                         
   1   3  23        131.48        152.95        17.15 o                         
   2   3  23         15.94         32.91        12.68 o                         
   3   3  23        157.21        105.19        17.86 o                         
   4   3  23        348.36        378.94        27.01 o                         
   5   3  23         43.65         71.14        18.17 o                         
   6   3  23          3.89          4.06        15.89 o                         
 -11   4  23         70.48         93.85        24.48 o                         
 -10   4  23         50.50         43.05        18.41 o                         
  -9   4  23         27.76          5.23        15.68 o                         
  -8   4  23        140.50        108.38        19.87 o                         
  -7   4  23         60.67         52.19        16.85 o                         
  -6   4  23         11.80         32.98        15.52 o                         
  -5   4  23        337.34        351.95        39.67 o                         
  -4   4  23        193.11        217.24        39.86 o                         
  -3   4  23         51.39         57.00        19.11 o                         
  -2   4  23        182.79        156.42        19.35 o                         
  -1   4  23        148.05        107.99        18.16 o                         
   0   4  23         13.15         33.12        14.53 o                         
   1   4  23         25.61         31.96        14.45 o                         
   2   4  23        125.58        129.17        17.60 o                         
   3   4  23         71.03        109.81        18.22 o                         
   4   4  23         71.98         22.76        20.46 o                         
   5   4  23          6.38          5.62        26.71 o                         
  -8   5  23         33.35         48.24        43.47 o                         
  -7   5  23         88.18         15.23        17.59 o                         
  -6   5  23         81.11        115.08        21.16 o                         
  -5   5  23          0.06        -10.65        17.99 o                         
  -4   5  23         59.52         59.56        18.48 o                         
  -3   5  23         50.31         49.06        18.69 o                         
  -2   5  23         65.71         28.22        15.17 o                         
  -1   5  23        150.77        149.83        19.51 o                         
   0   5  23         59.50         92.86        15.18 o                         
   1   5  23         32.64         -1.34        24.07 o                         
 -15   0  24        102.26        122.92        26.67 o                         
 -14   0  24         28.02         28.52        18.28 o                         
 -13   0  24        855.08       1159.01       122.38 o                         
 -12   0  24        348.79        371.59        36.63 o                         
 -11   0  24         15.31          8.10        22.07 o                         
 -10   0  24        254.13        239.34        25.99 o                         
  -9   0  24       1580.97       1845.00       123.04 o                         
  -8   0  24       1278.26       1313.54        96.96 o                         
  -7   0  24          6.95        -15.41        15.41 o                         
  -6   0  24        952.27        929.19        55.79 o                         
  -5   0  24        873.95        869.97        54.17 o                         
  -4   0  24        507.13        511.92        87.60 o                         
  -3   0  24         65.70         28.75        16.08 o                         
  -2   0  24        271.58        208.27        40.79 o                         
  -1   0  24        161.72        156.79        23.77 o                         
   0   0  24        465.99        478.33        34.84 o                         
   1   0  24         10.09         14.64        18.42 o                         
   2   0  24        113.59         72.22        21.40 o                         
   3   0  24          4.56         15.48        18.06 o                         
   4   0  24          2.11         50.45        18.84 o                         
   5   0  24        256.18        214.36        43.47 o                         
   6   0  24        272.97        204.63        49.49 o                         
   7   0  24        120.69        136.42        42.80 o                         
 -14   1  24        221.53        218.37        23.23 o                         
 -13   1  24         47.55         20.07        14.67 o                         
 -12   1  24          0.68         -0.01        10.57 o                         
 -11   1  24        118.88        112.58        16.99 o                         
 -10   1  24         29.56         20.88        16.07 o                         
  -9   1  24        109.74         78.98        14.26 o                         
  -8   1  24        104.23        132.74        14.86 o                         
  -7   1  24          9.42         22.03        11.57 o                         
  -6   1  24          0.15          9.64        10.72 o                         
  -5   1  24        144.98        172.53        14.88 o                         
  -4   1  24        808.35        835.61        34.75 o                         
  -3   1  24        113.67        106.51        13.36 o                         
  -2   1  24        149.22        146.80        16.89 o                         
  -1   1  24         10.17         26.22        12.24 o                         
   0   1  24          6.72         13.38        11.90 o                         
   1   1  24         86.15         77.72        13.07 o                         
   2   1  24       1375.47       1454.42        51.70 o                         
   3   1  24         59.21         45.65        12.24 o                         
   4   1  24        192.89        216.93        19.64 o                         
   5   1  24         16.44         15.56        11.57 o                         
   6   1  24         43.08         96.55        27.34 o                         
   7   1  24        274.49        330.64        64.20 o                         
 -14   2  24          0.78        -13.80        13.80 o                         
 -13   2  24         19.32         39.96        14.85 o                         
 -12   2  24        365.95        366.61        25.06 o                         
 -11   2  24          6.96         23.23        21.09 o                         
 -10   2  24         59.42         88.65        18.73 o                         
  -9   2  24         49.17         61.77        13.67 o                         
  -8   2  24         17.59         15.85        27.03 o                         
  -7   2  24         63.25         82.68        15.63 o                         
  -6   2  24         75.98         29.81        12.81 o                         
  -5   2  24          7.71         -3.87         9.07 o                         
  -4   2  24          0.02          3.44        12.47 o                         
  -3   2  24          8.74         42.39        13.19 o                         
  -2   2  24         31.99         30.80        15.25 o                         
  -1   2  24        398.30        333.59        25.38 o                         
   0   2  24         44.89         56.19        13.89 o                         
   1   2  24        155.57        177.40        16.12 o                         
   2   2  24         43.17         56.17        17.95 o                         
   3   2  24         55.15         27.50        19.72 o                         
   4   2  24        279.60        298.66        93.62 o                         
   5   2  24          4.75         18.34        14.97 o                         
   6   2  24        359.74        358.53        43.80 o                         
   7   2  24         39.04         40.64        17.38 o                         
 -13   3  24         66.93        137.76        48.15 o                         
 -12   3  24         75.51         63.38        17.95 o                         
 -11   3  24          1.68         23.77        16.53 o                         
 -10   3  24        148.82        160.96        18.22 o                         
  -9   3  24         49.15         62.73        14.95 o                         
  -8   3  24          4.05         10.07        12.85 o                         
  -7   3  24        211.09        162.78        19.28 o                         
  -6   3  24        347.69        365.48        34.66 o                         
  -5   3  24         74.03         49.98        14.67 o                         
  -4   3  24         24.33         -2.24        11.77 o                         
  -3   3  24          7.08         -6.28        13.14 o                         
  -2   3  24        385.55        373.50        48.94 o                         
  -1   3  24         46.38         14.08        14.31 o                         
   0   3  24        247.75        292.36        24.91 o                         
   1   3  24        221.10        286.44        23.84 o                         
   2   3  24        180.42        117.87        18.14 o                         
   3   3  24          1.60          4.14        13.03 o                         
   4   3  24          9.26         10.70        25.53 o                         
   5   3  24        114.17        149.81        35.62 o                         
 -10   4  24         55.94         68.66        24.44 o                         
  -9   4  24         28.45          6.05        21.59 o                         
  -8   4  24          6.45         24.91        18.87 o                         
  -7   4  24         67.47         90.51        30.79 o                         
  -6   4  24          2.39         12.60        16.68 o                         
  -5   4  24          3.71         19.39        14.78 o                         
  -4   4  24         69.27         90.03        19.21 o                         
  -3   4  24         88.47         53.58        15.63 o                         
  -2   4  24         67.81        108.93        26.02 o                         
  -1   4  24        253.57        235.86        36.36 o                         
   0   4  24         23.34         32.63        15.24 o                         
   1   4  24         10.31         12.02        26.48 o                         
   2   4  24        415.73        379.35        49.29 o                         
   3   4  24         22.98         30.98        23.16 o                         
  -6   5  24         25.27        -10.81        26.77 o                         
  -5   5  24        271.04        283.47        81.95 o                         
  -4   5  24        406.59        361.31        82.64 o                         
  -3   5  24         48.84         36.96        22.90 o                         
  -2   5  24          5.53         19.34        20.64 o                         
  -1   5  24         34.74         19.60        14.95 o                         
 -14   1  25          4.01          2.60        16.29 o                         
 -13   1  25         14.97          7.47        12.87 o                         
 -12   1  25          7.09         -5.09        23.17 o                         
 -11   1  25         28.39         24.06        13.90 o                         
 -10   1  25          5.46         20.61        15.15 o                         
  -9   1  25          0.24          2.41         9.97 o                         
  -8   1  25         11.49          6.43        11.47 o                         
  -7   1  25         40.76         50.09        14.00 o                         
  -6   1  25          9.48          7.70        10.99 o                         
  -5   1  25         24.34         38.93        12.87 o                         
  -4   1  25         79.73         57.49        13.97 o                         
  -3   1  25         56.41         41.13        12.44 o                         
  -2   1  25         90.52         67.29        14.75 o                         
  -1   1  25         68.17         64.00        14.47 o                         
   0   1  25          1.21         15.47        12.84 o                         
   1   1  25        195.61        167.17        20.66 o                         
   2   1  25        114.14         95.06        22.78 o                         
   3   1  25         63.88         22.79        15.63 o                         
   4   1  25         93.82        106.56        15.76 o                         
   5   1  25         29.89         -9.28        37.53 o                         
   6   1  25         52.50         47.36        20.23 o                         
 -13   2  25          3.77         11.47        15.74 o                         
 -12   2  25        117.03        120.35        16.41 o                         
 -11   2  25          0.65         23.61        14.37 o                         
 -10   2  25         20.97          2.96        12.29 o                         
  -9   2  25        252.09        308.17        32.46 o                         
  -8   2  25         89.70         70.29        14.65 o                         
  -7   2  25        390.80        345.42        26.25 o                         
  -6   2  25          0.15         -4.00         9.61 o                         
  -5   2  25          2.90         -2.57         9.76 o                         
  -4   2  25        605.16        660.09        31.40 o                         
  -3   2  25         55.57         34.66        13.92 o                         
  -2   2  25          1.20         23.35        14.31 o                         
  -1   2  25       1002.53       1010.44        42.66 o                         
   0   2  25         88.84         70.57        13.62 o                         
   1   2  25         60.36         31.51        13.14 o                         
   2   2  25        370.36        276.93        25.84 o                         
   3   2  25         72.33         78.65        27.99 o                         
   4   2  25        244.40        275.47        25.13 o                         
   5   2  25         47.37         53.50        25.46 o                         
   6   2  25        712.58        769.24        80.65 o                         
 -12   3  25          0.63         23.56        21.09 o                         
 -11   3  25         33.25          1.10        14.07 o                         
 -10   3  25        120.21        110.32        23.94 o                         
  -9   3  25          0.19         -9.10        14.32 o                         
  -8   3  25         61.52         35.30        14.67 o                         
  -7   3  25         89.63         86.81        14.56 o                         
  -6   3  25        128.70        114.56        18.92 o                         
  -5   3  25         65.02         38.13        12.55 o                         
  -4   3  25        180.32        165.15        16.93 o                         
  -3   3  25          5.99        -11.74        11.74 o                         
  -2   3  25         33.48         19.12        15.72 o                         
  -1   3  25          8.74          9.90        13.65 o                         
   0   3  25        129.99        147.65        25.05 o                         
   1   3  25         91.26         89.85        27.05 o                         
   2   3  25        216.26        204.01        36.08 o                         
   3   3  25        262.42        252.08        23.80 o                         
   4   3  25          0.63          8.20        21.51 o                         
  -9   4  25          8.50          5.35        19.04 o                         
  -8   4  25          0.29         -2.76        16.10 o                         
  -7   4  25          4.42         12.76        16.64 o                         
  -6   4  25         11.73         12.29        15.17 o                         
  -5   4  25         24.79         11.87        19.69 o                         
  -4   4  25        103.53        163.68        27.86 o                         
  -3   4  25         45.33         42.39        16.76 o                         
  -2   4  25         44.32         37.02        14.97 o                         
  -1   4  25          0.02         -9.96        13.08 o                         
   0   4  25         98.35         99.25        19.28 o                         
   1   4  25          0.09         -4.62        11.52 o                         
   2   4  25         18.43         -3.68        13.22 o                         
 -13   0  26          7.80         16.05        37.45 o                         
 -12   0  26        524.94        567.71        43.06 o                         
 -11   0  26        215.70        243.22        44.80 o                         
 -10   0  26        239.27        270.99        61.52 o                         
  -9   0  26         36.95         21.87        20.06 o                         
  -8   0  26        325.39        340.83        33.42 o                         
  -7   0  26        159.43        150.62        24.10 o                         
  -6   0  26          6.47         -9.90        14.09 o                         
  -5   0  26        669.40        576.43        61.52 o                         
  -4   0  26         43.93         18.54        26.08 o                         
  -3   0  26        933.93        953.96       114.35 o                         
  -2   0  26         95.05         57.51        19.24 o                         
  -1   0  26       2117.93       2282.53       113.44 o                         
   0   0  26        146.21        131.87        22.21 o                         
   1   0  26         96.16         91.52        28.75 o                         
   2   0  26          0.17         16.51        18.96 o                         
   3   0  26         49.29         58.30        18.42 o                         
   4   0  26         93.14         80.77        50.82 o                         
   5   0  26        863.12        872.01        88.27 o                         
   6   0  26         40.69         48.15        30.76 o                         
 -13   1  26         30.81         40.71        22.39 o                         
 -12   1  26         45.31         69.70        23.05 o                         
 -11   1  26        244.82        286.47        31.00 o                         
 -10   1  26         12.68         22.03        13.19 o                         
  -9   1  26         11.18          7.97        20.25 o                         
  -8   1  26         54.93         24.39        13.79 o                         
  -7   1  26        200.67        238.25        22.39 o                         
  -6   1  26        222.89        212.63        19.88 o                         
  -5   1  26         32.76         34.08        12.47 o                         
  -4   1  26         44.68         41.51        13.24 o                         
  -3   1  26        572.43        555.43        33.32 o                         
  -2   1  26         20.59         17.30        13.90 o                         
  -1   1  26        316.16        339.00        24.88 o                         
   0   1  26         22.68          8.50        16.79 o                         
   1   1  26        564.19        545.38        55.41 o                         
   2   1  26        173.48        190.47        18.87 o                         
   3   1  26          1.25         11.65        15.64 o                         
   4   1  26         95.44         86.02        39.96 o                         
   5   1  26          4.36         43.40        27.95 o                         
 -12   2  26         41.47         21.48        13.71 o                         
 -11   2  26         55.03         67.30        14.78 o                         
 -10   2  26         16.09         30.13        16.89 o                         
  -9   2  26        176.26        176.86        25.67 o                         
  -8   2  26         37.95         73.95        15.06 o                         
  -7   2  26         58.52         43.42        21.43 o                         
  -6   2  26          3.63          7.36        14.09 o                         
  -5   2  26        380.51        400.39        25.48 o                         
  -4   2  26          5.32          7.23        12.10 o                         
  -3   2  26        333.52        376.95        24.80 o                         
  -2   2  26        114.93         88.34        15.53 o                         
  -1   2  26        199.05        249.91        20.04 o                         
   0   2  26        229.38        217.02        25.38 o                         
   1   2  26        178.60        190.90        23.59 o                         
   2   2  26         17.79         34.85        15.72 o                         
   3   2  26          0.08         10.49        14.85 o                         
   4   2  26         13.10         18.30        13.51 o                         
   5   2  26         12.69         32.51        26.47 o                         
 -11   3  26          1.23          3.82        14.33 o                         
 -10   3  26          0.29        -14.08        14.08 o                         
  -9   3  26         24.12         37.71        15.37 o                         
  -8   3  26         33.66         44.97        15.10 o                         
  -7   3  26         31.40         20.38        13.51 o                         
  -6   3  26         34.09         33.07        17.37 o                         
  -5   3  26         11.71          5.13        11.62 o                         
  -4   3  26          5.91         -5.03        14.70 o                         
  -3   3  26          0.34         -9.86        17.62 o                         
  -2   3  26          0.40         -2.82        14.35 o                         
  -1   3  26          1.09         -1.77        12.47 o                         
   0   3  26        115.68        125.18        33.60 o                         
   1   3  26         20.69         34.25        27.23 o                         
   2   3  26         76.16         36.01        17.31 o                         
   3   3  26        476.88        526.60        44.37 o                         
  -8   4  26          4.62         23.89        20.56 o                         
  -7   4  26          5.10          4.38        24.04 o                         
  -6   4  26          1.14         16.58        20.84 o                         
  -5   4  26        265.62        208.43        34.94 o                         
  -4   4  26          0.60        -12.68        13.78 o                         
  -3   4  26         62.25         49.31        17.82 o                         
  -2   4  26         14.21         13.15        21.77 o                         
  -1   4  26          2.89         19.73        17.65 o                         
   0   4  26         58.58         78.69        18.97 o                         
 -12   1  27        316.49        347.64        37.26 o                         
 -11   1  27         15.11         29.16        16.33 o                         
 -10   1  27         22.95         19.52        12.35 o                         
  -9   1  27        175.52        173.33        18.80 o                         
  -8   1  27          0.05         17.44        13.93 o                         
  -7   1  27          7.75         23.97        14.42 o                         
  -6   1  27        102.33         77.53        15.64 o                         
  -5   1  27        118.73        131.00        17.76 o                         
  -4   1  27          0.99         -4.70        11.42 o                         
  -3   1  27         11.48         81.38        27.55 o                         
  -2   1  27          4.55         15.77        15.06 o                         
  -1   1  27        182.94        188.50        18.85 o                         
   0   1  27          8.16         -6.22        13.90 o                         
   1   1  27         53.74         62.48        15.30 o                         
   2   1  27        181.31        154.38        20.54 o                         
   3   1  27         41.64         13.65        17.81 o                         
   4   1  27         15.18         10.12        13.46 o                         
 -11   2  27          5.45         12.60        15.48 o                         
 -10   2  27         11.18        -10.16        14.45 o                         
  -9   2  27         53.92         49.81        19.88 o                         
  -8   2  27          3.79         13.61        11.70 o                         
  -7   2  27          6.28         21.63        14.25 o                         
  -6   2  27          1.98        -20.07        20.07 o                         
  -5   2  27         61.79         56.15        14.67 o                         
  -4   2  27        154.67        132.39        26.64 o                         
  -3   2  27          0.14          6.91        16.02 o                         
  -2   2  27        243.05        213.72        38.72 o                         
  -1   2  27         15.14          1.23        13.72 o                         
   0   2  27         56.44         78.92        15.66 o                         
   1   2  27         11.67         -0.14        18.40 o                         
   2   2  27        217.22        159.43        21.96 o                         
   3   2  27         17.55         40.03        19.18 o                         
 -10   3  27          6.33          8.31        15.68 o                         
  -9   3  27          0.42          4.00        17.36 o                         
  -8   3  27         15.08         11.50        13.60 o                         
  -7   3  27         29.61         10.80        25.87 o                         
  -6   3  27          0.03         15.07        17.18 o                         
  -5   3  27         62.64         56.05        15.37 o                         
  -4   3  27        316.50        280.49        27.80 o                         
  -3   3  27         48.54         39.15        13.93 o                         
  -2   3  27        175.36        150.56        21.43 o                         
  -1   3  27         12.87         -8.79        16.43 o                         
   0   3  27          3.93         11.10        15.98 o                         
   1   3  27         17.56         14.35        24.99 o                         
   2   3  27        825.23        828.34        86.26 o                         
  -5   4  27          2.10         13.66        23.53 o                         
  -4   4  27         36.82         55.16        19.52 o                         
  -3   4  27          7.57          6.47        18.81 o                         
 -12   0  28         33.08         84.26        50.82 o                         
 -11   0  28         28.75         29.74        25.38 o                         
 -10   0  28        178.79        235.91        31.21 o                         
  -9   0  28        131.22        127.54        23.04 o                         
  -8   0  28         39.94         41.36        18.42 o                         
  -7   0  28          4.05         -0.83        18.22 o                         
  -6   0  28         42.98         44.97        24.94 o                         
  -5   0  28        233.46        199.53        31.67 o                         
  -4   0  28        274.94        393.96        35.96 o                         
  -3   0  28       1138.02       1118.97        95.63 o                         
  -2   0  28          5.26         -8.02        30.76 o                         
  -1   0  28        786.99        889.43        59.78 o                         
   0   0  28         56.38        101.00        27.42 o                         
   1   0  28         67.79         63.53        23.42 o                         
   2   0  28          7.75        -21.49        21.49 o                         
   3   0  28        999.61        940.62        64.91 o                         
 -11   1  28          0.69          9.12        15.02 o                         
 -10   1  28        400.07        362.09        29.05 o                         
  -9   1  28         18.35         43.29        16.82 o                         
  -8   1  28         78.72         94.80        16.28 o                         
  -7   1  28        111.44        159.89        22.80 o                         
  -6   1  28         57.32         21.72        16.99 o                         
  -5   1  28         28.23         48.17        20.66 o                         
  -4   1  28        273.84        322.17        24.35 o                         
  -3   1  28        519.15        552.90        33.18 o                         
  -2   1  28         21.09         11.58        17.76 o                         
  -1   1  28          1.74         26.40        17.57 o                         
   0   1  28          4.32         13.60        15.29 o                         
   1   1  28         36.08         50.68        15.79 o                         
   2   1  28         25.33        -14.61        14.61 o                         
   3   1  28         13.91          1.92        16.60 o                         
 -10   2  28         30.35         47.42        16.49 o                         
  -9   2  28         24.80         24.51        15.11 o                         
  -8   2  28        217.18        236.14        23.18 o                         
  -7   2  28         73.47        111.34        17.92 o                         
  -6   2  28          4.29         25.08        14.63 o                         
  -5   2  28        143.10        143.47        17.57 o                         
  -4   2  28         18.23         16.91        15.78 o                         
  -3   2  28          1.26         -0.92        13.46 o                         
  -2   2  28         98.45        141.86        17.89 o                         
  -1   2  28        386.13        478.14        37.45 o                         
   0   2  28         24.84         25.19        14.56 o                         
   1   2  28         52.27         56.22        18.55 o                         
   2   2  28          7.09         -3.24        14.41 o                         
  -8   3  28        151.90        130.87        19.75 o                         
  -7   3  28          0.40         24.76        15.27 o                         
  -6   3  28          1.07         -1.10        13.76 o                         
  -5   3  28        177.37        197.90        21.99 o                         
  -4   3  28          0.02        -14.96        14.96 o                         
  -3   3  28        223.26        255.91        37.72 o                         
  -2   3  28          0.27          7.84        18.40 o                         
  -1   3  28        294.99        273.34        38.65 o                         
   0   3  28         26.16         74.90        37.45 o                         
 -10   1  29          0.03        -15.47        15.47 o                         
  -9   1  29         95.14        104.19        32.24 o                         
  -8   1  29          2.38        -15.01        15.01 o                         
  -7   1  29        125.98        117.48        18.11 o                         
  -6   1  29        108.09         92.70        17.60 o                         
  -5   1  29         15.36         15.22        14.74 o                         
  -4   1  29        236.82        228.47        23.81 o                         
  -3   1  29         43.32         35.68        16.33 o                         
  -2   1  29         25.48         27.49        15.10 o                         
  -1   1  29         17.08          9.79        14.86 o                         
   0   1  29          1.23          3.46        13.14 o                         
   1   1  29         97.82         89.89        25.67 o                         
  -9   2  29         21.09         19.39        19.86 o                         
  -8   2  29         62.29         44.80        20.27 o                         
  -7   2  29         50.36          2.21        19.30 o                         
  -6   2  29         78.75        115.05        17.83 o                         
  -5   2  29         37.46         27.67        19.76 o                         
  -4   2  29         35.36         32.47        17.57 o                         
  -3   2  29        101.90         83.24        20.08 o                         
  -2   2  29          0.02         15.96        16.63 o                         
  -1   2  29          2.07         -1.84        17.04 o                         
   0   2  29         32.82         42.57        15.59 o                         
  -9   0  30          5.08         -5.61        28.74 o                         
  -8   0  30         45.75         34.77        44.14 o                         
  -7   0  30        121.05        172.53        44.14 o                         
  -6   0  30         27.43         32.68        28.32 o                         
  -5   0  30          7.92         38.79        34.77 o                         
  -4   0  30        182.86        194.77       117.69 o                         
  -3   0  30        210.84        230.25        29.78 o                         
  -2   0  30         85.76         54.53        24.37 o                         
  -1   0  30         19.36         48.47        29.78 o                         
   0   0  30          3.18         26.02        25.69 o                         
  -8   1  30          1.46          0.98        14.18 o                         
  -7   1  30         16.53         14.79        22.99 o                         
  -6   1  30        157.63        199.68        23.08 o                         
  -5   1  30        256.79        344.01        26.89 o                         
  -4   1  30          1.71          6.09        17.63 o                         
  -3   1  30         34.07         20.83        16.02 o                         
  -2   1  30         95.03         75.27        19.58 o                         
  -1   1  30        280.68        207.73        22.27 o                         
  -5   2  30         55.26         92.15        20.19 o                         
  -4   2  30          2.95          6.09        16.92 o                         
  -3   2  30         48.12         52.16        33.44 o                         
                                                                                
